# Supplementary material for: Sequence and structural alignments reveal insights into ANKLE2 evolution and function
Source: Protein Sci. 2026 May 15;35(6):e70618. doi: 10.1002/pro.70618 (PMC13179284; doi:10.1002/pro.70618)
Supplement: Supplementary file 2 — Table S1. Foldseek, FATCAT, and US‐align data for ANKLE2 ortholog comparisons and ANKLE2 domain vs. proteome wide searches. [file PRO-35-e70618-s002.xlsx]

## Sheet: ANKLE2_Species
			FATCAT							US-align
Organism1	Organism2	Domain	ini-len	ini-rmsd	opt-equ	opt-rmsd	chain-rmsd	ali-len	P-value	Ali_Length	RMSD	TMscore
AcornWorm	Caecilian	ANK	88	1.23	102	1.87	1.23	137	6.52e-11	105	2.06	0.65272
AcornWorm	Caecilian	CD	40	0.74	53	2.12	0.74	59	2.56e-06	53	2.12	0.78589
AcornWorm	Caecilian	Full	680	18.56	448	3.62	36.12	994	9.92e-07	528	5.07	0.48193
AcornWorm	Caecilian	LEM	40	0.25	48	0.33	0.25	48	4.66e-14	48	0.33	0.94947
AcornWorm	Caecilian	Unc1	128	1.07	144	1.76	1.07	147	0	144	1.76	0.89182
AcornWorm	Caecilian	Unc1and2	360	12.97	381	7.15	31.09	552	0.000189	363	5.49	0.59161
AcornWorm	Caecilian	Unc2	48	0.8	51	0.82	0.8	52	6.93e-13	51	0.82	0.90639
AcornWorm	Caulimovirus	CD	32	1.67	46	2.39	1.67	59	0.000157	45	2.03	0.61098
AcornWorm	Caulimovirus	Full	312	14.75	352	9.11	24.88	567	0.167	326	6.48	0.34273
AcornWorm	Chicken	ANK	88	1.2	102	1.84	1.2	137	4.45e-11	105	2.04	0.65463
AcornWorm	Chicken	CD	40	0.82	52	2.28	0.82	58	5.1e-06	52	2.24	0.76785
AcornWorm	Chicken	Full	680	21.23	671	10.34	30.52	1056	7.78e-05	601	6.1	0.51227
AcornWorm	Chicken	LEM	40	0.32	48	0.38	0.32	48	4.75e-14	48	0.38	0.95176
AcornWorm	Chicken	Unc1	128	0.89	146	1.85	0.89	147	0	146	1.85	0.89773
AcornWorm	Chicken	Unc1and2	376	14.16	321	3.5	26.21	527	3.4e-06	339	3.58	0.63439
AcornWorm	Chicken	Unc2	48	0.55	52	0.57	0.55	53	6.66e-16	52	0.57	0.94416
AcornWorm	Coelacanth	ANK	88	1.2	102	1.84	1.2	137	4.72e-11	105	2.03	0.65734
AcornWorm	Coelacanth	CD	40	0.73	53	2.44	0.73	58	7.28e-06	52	2.1	0.78003
AcornWorm	Coelacanth	Full	688	17.07	616	6.7	30.23	1006	3.34e-06	653	6.36	0.55931
AcornWorm	Coelacanth	LEM	48	0.34	49	0.35	0.34	49	0	49	0.35	0.9769
AcornWorm	Coelacanth	Unc1	136	1.43	146	1.71	1.43	147	0	146	1.71	0.90752
AcornWorm	Coelacanth	Unc1and2	384	11.7	388	5.85	24.87	536	2e-05	376	4.15	0.6653
AcornWorm	Coelacanth	Unc2	48	0.7	51	0.7	0.7	52	5.38e-14	51	0.7	0.91153
AcornWorm	CombJelly	ANK	96	3.78	99	1.92	3.78	135	9.7e-11	104	2.19	0.65173
AcornWorm	CombJelly	CD	40	0.71	50	1.94	0.71	59	2.11e-06	50	1.84	0.75727
AcornWorm	CombJelly	Full	488	21.43	472	7.88	40.91	1022	0.0017	450	5.83	0.45043
AcornWorm	CombJelly	Unc1	120	4.75	135	3.48	4.61	172	4.35e-10	130	2.24	0.74081
AcornWorm	CombJelly	Unc1and2	152	4.18	164	2.78	19.32	234	0.000904	174	3.03	0.43293
AcornWorm	CombJelly	Unc2	48	1.45	51	1.16	1.45	54	1.26e-08	51	1.16	0.85012
AcornWorm	Coral	ANK	88	1.18	101	1.96	1.18	136	6.24e-11	104	2.15	0.66643
AcornWorm	Coral	CD	40	0.73	57	2.51	0.73	59	6.87e-06	54	1.72	0.77539
AcornWorm	Coral	Full	656	18.02	663	12.51	31.52	1012	0.000148	544	5.91	0.50376
AcornWorm	Coral	LEM	32	0.38	38	0.44	0.38	38	1.33e-10	38	0.44	0.834
AcornWorm	Coral	Unc1	128	0.88	145	1.78	0.88	154	0	145	1.7	0.89247
AcornWorm	Coral	Unc1and2	400	21.47	305	5.97	33.34	564	9.95e-05	320	4.71	0.52576
AcornWorm	Coral	Unc2	48	0.67	52	0.67	0.67	53	1.4e-14	52	0.67	0.9339
AcornWorm	Fly	ANK	88	1.15	95	1.22	1.15	137	2.27e-13	105	2.09	0.65575
AcornWorm	Fly	CD	32	0.53	58	3.07	0.53	115	0.00183	55	2.45	0.53507
AcornWorm	Fly	Full	368	15.43	424	7.02	36.18	1235	0.103	428	6.86	0.31576
AcornWorm	Fly	Unc1	112	1.58	124	1.83	18.03	276	9.34e-05	129	1.78	0.54556
AcornWorm	Fly	Unc1and2	320	29.44	284	12.89	44.02	761	0.146	213	5.06	0.30663
AcornWorm	Fly	Unc2	48	0.78	52	0.76	0.78	53	2.03e-13	52	0.76	0.88741
AcornWorm	Frog	ANK	88	1.29	102	1.85	1.29	137	5.62e-11	105	2.04	0.65361
AcornWorm	Frog	CD	48	1.06	52	1.59	1.06	59	1.08e-08	53	1.96	0.8001
AcornWorm	Frog	Full	664	19.92	566	9.16	32.63	1044	7.04e-05	539	5.61	0.47172
AcornWorm	Frog	LEM	40	0.33	48	0.35	0.33	48	4.69e-14	48	0.35	0.94657
AcornWorm	Frog	Unc1	128	0.77	142	1.53	0.77	147	0	142	1.56	0.90495
AcornWorm	Frog	Unc1and2	360	11.94	365	10.8	23.85	517	0.00105	330	4.38	0.60503
AcornWorm	Frog	Unc2	48	0.59	52	0.66	0.59	53	1.22e-14	52	0.66	0.92894
AcornWorm	Hagfish	ANK	88	1.46	101	1.98	1.46	136	1.13e-10	104	2.22	0.65583
AcornWorm	Hagfish	CD	40	0.88	48	0.97	0.88	59	7.19e-09	49	1.23	0.76499
AcornWorm	Hagfish	Full	592	19.94	432	5.61	32.68	925	2.56e-05	474	5.81	0.44692
AcornWorm	Hagfish	LEM	40	0.3	48	0.36	0.3	48	6.66e-14	48	0.36	0.92789
AcornWorm	Hagfish	Unc1	112	1.57	121	3.03	1.57	136	1.34e-11	116	1.69	0.78249
AcornWorm	Hagfish	Unc1and2	328	15.69	319	11.15	27.72	505	0.00641	281	3.62	0.56448
AcornWorm	Hagfish	Unc2	40	0.83	45	1.34	0.83	46	4.16e-08	45	1.26	0.77772
AcornWorm	HorseshoeCrab	ANK	80	1.19	95	1.97	1.19	129	1.15e-09	104	2.15	0.67382
AcornWorm	HorseshoeCrab	Full	504	22.99	403	7.93	32.85	836	0.00294	407	4.79	0.40498
AcornWorm	HorseshoeCrab	Unc1	128	1	144	1.93	1	152	0	144	1.82	0.88863
AcornWorm	HorseshoeCrab	Unc1and2	384	19.59	413	10.92	35.71	679	0.00122	352	5.27	0.49461
AcornWorm	HorseshoeCrab	Unc2	48	0.79	52	0.86	0.79	53	7.83e-13	52	0.86	0.90995
AcornWorm	Human	ANK	88	1.29	102	1.85	1.29	137	5.97e-11	105	2.09	0.64801
AcornWorm	Human	CD	48	1.12	54	2.3	1.12	59	2.81e-07	53	1.91	0.77362
AcornWorm	Human	Full	648	18.17	656	12.59	37.52	1029	0.00017	517	7.02	0.41989
AcornWorm	Human	LEM	40	0.29	48	0.35	0.29	48	4.69e-14	48	0.35	0.947
AcornWorm	Human	Unc1	136	1.44	140	1.34	1.44	147	0	143	1.73	0.8906
AcornWorm	Human	Unc1and2	328	12.3	321	7.42	34.41	561	0.000609	304	4.32	0.56453
AcornWorm	Human	Unc2	48	0.67	52	0.66	0.67	53	1.17e-14	52	0.66	0.92762
AcornWorm	Hydra	ANK	88	1.04	101	1.85	1.04	135	2.86e-11	101	1.79	0.66549
AcornWorm	Hydra	CD	48	0.8	55	2.18	0.8	59	1.36e-07	54	1.87	0.81101
AcornWorm	Hydra	Full	504	11.16	471	4.34	27.05	888	3.45e-08	498	4.57	0.55387
AcornWorm	Hydra	LEM	32	0.41	38	0.46	0.41	38	1.71e-10	38	0.46	0.82411
AcornWorm	Hydra	Unc1	104	1.03	124	3.23	1.03	147	4.63e-11	119	2	0.76688
AcornWorm	Hydra	Unc1and2	240	15.16	271	10.82	29.94	499	0.0035	238	4.73	0.47948
AcornWorm	Hydra	Unc2	48	0.55	52	0.74	0.55	53	7.06e-14	52	0.74	0.9287
AcornWorm	Jellyfish	ANK	88	1.21	101	2.04	1.21	136	1.09e-10	104	2.14	0.66573
AcornWorm	Jellyfish	CD	40	0.58	51	1.99	0.58	58	1.93e-06	51	2.02	0.79392
AcornWorm	Jellyfish	Full	544	21.55	578	9.87	32.86	905	2.5e-05	504	6.35	0.4912
AcornWorm	Jellyfish	LEM	32	0.42	40	0.49	0.42	40	9.42e-11	40	0.49	0.85285
AcornWorm	Jellyfish	Unc1	112	1.02	137	2.48	1.02	142	1.43e-14	134	1.9	0.87139
AcornWorm	Jellyfish	Unc1and2	296	15.77	289	3.73	36.03	500	1.29e-05	293	3.02	0.62298
AcornWorm	Jellyfish	Unc2	48	0.68	52	0.73	0.68	53	1.31e-13	52	0.73	0.91913
AcornWorm	Lancelet	ANK	88	1.15	101	1.9	1.15	135	3.73e-11	105	2.29	0.66399
AcornWorm	Lancelet	CD	40	0.58	59	3.29	0.58	61	3.9e-05	54	1.63	0.7812
AcornWorm	Lancelet	Full	632	17.47	622	7.68	36.2	978	7.66e-06	611	6.61	0.53634
AcornWorm	Lancelet	LEM	48	0.34	49	0.35	0.34	49	0	49	0.35	0.97648
AcornWorm	Lancelet	Unc1	120	0.54	139	1.34	0.54	160	0	139	1.34	0.87442
AcornWorm	Lancelet	Unc1and2	320	12.59	308	4.48	30.78	528	8.58e-05	310	2.88	0.64113
AcornWorm	Lancelet	Unc2	40	0.59	42	0.59	0.59	43	3.36e-12	42	0.59	0.83283
AcornWorm	Lizard	ANK	88	1.26	102	1.82	1.26	137	3.95e-11	102	1.72	0.65768
AcornWorm	Lizard	CD	48	1.31	54	2.44	1.31	59	3.83e-06	53	2.01	0.78992
AcornWorm	Lizard	Full	648	20.86	625	15.52	32.66	1004	0.000512	543	6.73	0.43913
AcornWorm	Lizard	LEM	48	0.44	49	0.46	0.44	49	1.11e-16	49	0.46	0.94159
AcornWorm	Lizard	Unc1	136	1	146	1.43	1	147	0	146	1.42	0.91009
AcornWorm	Lizard	Unc1and2	336	18.05	364	11.4	29.39	546	0.000473	302	4.66	0.53514
AcornWorm	Lizard	Unc2	48	0.75	52	0.74	0.75	53	8.56e-14	52	0.74	0.91491
AcornWorm	Lobster	ANK	88	1.06	102	1.84	1.06	136	2.03e-11	103	1.87	0.66699
AcornWorm	Lobster	CD	40	0.5	55	2.95	0.5	59	2.16e-05	53	2.11	0.78134
AcornWorm	Lobster	Full	680	25.25	685	13.61	42.6	1083	0.000289	554	6.36	0.4613
AcornWorm	Lobster	LEM	40	0.99	45	1.4	0.99	46	1.6e-07	45	1.39	0.81018
AcornWorm	Lobster	Unc1	120	1.2	145	2.34	1.2	158	8.88e-16	145	2.26	0.84703
AcornWorm	Lobster	Unc1and2	384	16.76	419	10.88	37.56	693	0.00354	350	5.56	0.48172
AcornWorm	Lobster	Unc2	48	0.68	52	0.64	0.68	53	8.66e-15	52	0.64	0.93684
AcornWorm	Lungfish	ANK	88	1.29	102	1.89	1.29	138	6.49e-11	103	2.12	0.64386
AcornWorm	Lungfish	CD	40	0.72	53	2.45	0.72	58	7.42e-06	52	2.04	0.78238
AcornWorm	Lungfish	Full	640	31.12	619	6.86	36.1	1118	8.82e-06	611	6.07	0.51263
AcornWorm	Lungfish	LEM	48	0.37	49	0.37	0.37	49	0	49	0.37	0.97372
AcornWorm	Lungfish	Unc1	128	1.07	146	2.19	1.07	147	0	145	2.02	0.87737
AcornWorm	Lungfish	Unc1and2	392	12.97	389	5.64	34.39	524	9.45e-06	404	4.52	0.70167
AcornWorm	Lungfish	Unc2	48	0.69	52	0.75	0.69	53	8.98e-14	52	0.75	0.92819
AcornWorm	Monkey	ANK	88	1.33	102	1.84	1.33	137	7.36e-11	102	1.76	0.65347
AcornWorm	Monkey	CD	48	1.35	53	2.58	1.35	58	1.83e-06	50	1.58	0.774
AcornWorm	Monkey	Full	648	22.04	550	7.65	35.16	1032	3.76e-05	535	6.27	0.45477
AcornWorm	Monkey	LEM	40	0.33	48	0.4	0.33	48	4.71e-14	48	0.4	0.94072
AcornWorm	Monkey	Unc1	128	1.1	143	2.06	1.1	147	0	143	2.06	0.86989
AcornWorm	Monkey	Unc1and2	336	13.55	339	6.01	23.81	509	0.000217	339	4.73	0.60287
AcornWorm	Monkey	Unc2	48	0.67	50	0.62	0.67	51	5e-15	50	0.62	0.91496
AcornWorm	Mosquito	ANK	88	1.06	100	1.86	1.06	133	3.45e-11	103	2.08	0.66206
AcornWorm	Mosquito	CD	40	0.52	52	2.4	0.52	59	7.44e-06	52	2.42	0.77424
AcornWorm	Mosquito	Full	576	29.77	621	18.58	35.85	1132	0.0183	459	6.96	0.34716
AcornWorm	Mosquito	Unc1	88	1.61	92	1.57	19.8	126	8.91e-05	100	2.66	0.37995
AcornWorm	Mosquito	Unc1and2	376	20.98	390	12.27	35.04	638	0.102	295	6.59	0.33227
AcornWorm	Mosquito	Unc2	48	0.66	48	0.66	0.66	49	3.39e-14	50	1.54	0.87306
AcornWorm	Mouse	ANK	88	1.34	102	1.9	1.34	137	6.53e-11	102	2.05	0.64602
AcornWorm	Mouse	CD	48	1.39	51	1.67	1.39	59	3.68e-07	51	1.67	0.76199
AcornWorm	Mouse	Full	640	17.71	618	11.33	32.95	1019	0.000288	527	6.84	0.43977
AcornWorm	Mouse	LEM	40	0.37	47	0.38	0.37	47	4.81e-14	47	0.38	0.94138
AcornWorm	Mouse	Unc1	136	1.68	142	1.83	1.68	147	0	142	1.82	0.89238
AcornWorm	Mouse	Unc1and2	336	11.55	331	5.84	31.73	519	0.000262	328	4.27	0.60467
AcornWorm	Mouse	Unc2	48	0.68	52	0.67	0.68	53	1.32e-14	52	0.67	0.92831
AcornWorm	Octopus	ANK	88	1.19	99	1.93	1.19	132	2.18e-10	99	1.87	0.65101
AcornWorm	Octopus	CD	40	0.54	56	2.5	0.54	59	7.66e-06	53	1.58	0.78445
AcornWorm	Octopus	Full	576	23.12	567	10.69	39.24	1004	0.00108	518	6.63	0.46672
AcornWorm	Octopus	Unc1	128	1.92	141	3.04	1.92	155	1.93e-12	137	2.16	0.79652
AcornWorm	Octopus	Unc1and2	336	15.68	294	4.32	32.28	512	0.000273	303	4.31	0.54017
AcornWorm	Octopus	Unc2	48	0.65	52	0.65	0.65	53	9.55e-15	52	0.65	0.92939
AcornWorm	Oyster	ANK	88	1.01	100	1.82	1.01	136	2.84e-11	104	2.23	0.65477
AcornWorm	Oyster	CD	40	0.78	55	2.16	0.78	59	2.55e-06	55	2.01	0.77855
AcornWorm	Oyster	Full	640	21.66	459	3.39	38.55	1147	4.85e-06	505	4.55	0.44193
AcornWorm	Oyster	LEM	48	0.66	49	0.66	0.66	49	7.22e-15	49	0.66	0.92322
AcornWorm	Oyster	Unc1	136	1.05	144	1.42	1.05	151	0	144	1.3	0.89441
AcornWorm	Oyster	Unc1and2	360	12.48	378	8.87	30.85	590	0.00725	357	5.16	0.47987
AcornWorm	Oyster	Unc2	48	2.1	52	2.01	2.1	53	4.97e-07	50	1.28	0.83245
AcornWorm	Roundworm	ANK	88	1.24	100	1.95	1.24	134	1.44e-10	104	2.12	0.66168
AcornWorm	Roundworm	CD	40	1.76	50	3.06	1.76	63	0.000528	48	2.34	0.61383
AcornWorm	Roundworm	Full	440	14.9	368	4.84	30.51	833	0.000747	393	4.64	0.44433
AcornWorm	Roundworm	Unc1	112	2.25	127	2.8	2.25	149	1.19e-11	124	2.42	0.72879
AcornWorm	Roundworm	Unc1and2	240	11.29	226	5.01	34.14	447	0.00057	236	4.25	0.47851
AcornWorm	Roundworm	Unc2	40	0.92	51	1.19	0.92	53	1.59e-08	50	0.96	0.80935
AcornWorm	Flatworm	ANK	88	1.03	102	1.86	1.03	136	8.07e-11	102	1.66	0.64358
AcornWorm	Flatworm	CD	40	0.57	48	1.44	0.57	58	1.52e-07	48	1.45	0.79745
AcornWorm	Flatworm	Full	520	19.52	438	5.69	35.61	941	9.64e-05	445	5.15	0.45093
AcornWorm	Flatworm	Unc1	112	5.96	126	3.17	5.81	178	9.53e-09	123	2.57	0.682
AcornWorm	Flatworm	Unc1and2	304	17.59	211	3.44	37.11	528	0.000877	222	4.04	0.40654
AcornWorm	Flatworm	Unc2	16	2.9	18	3.07	2.9	18	0.545	14	2.78	0.25934
AcornWorm	Shark	ANK	88	1.22	102	1.89	1.22	137	5.95e-11	102	1.79	0.65422
AcornWorm	Shark	CD	40	0.74	54	2.5	0.74	59	7.43e-06	53	2.1	0.78271
AcornWorm	Shark	Full	712	24.3	719	12.35	31.67	1052	0.000121	587	5.91	0.507
AcornWorm	Shark	LEM	48	0.34	49	0.34	0.34	49	0	49	0.34	0.9771
AcornWorm	Shark	Unc1	128	1	143	1.91	1	147	0	143	1.9	0.89947
AcornWorm	Shark	Unc1and2	384	13.89	273	2.8	33.6	542	3.67e-06	316	4.29	0.53642
AcornWorm	Shark	Unc2	48	0.58	52	0.63	0.58	53	4.33e-15	52	0.63	0.93391
AcornWorm	Snail	ANK	88	1.05	100	1.94	1.05	136	7.01e-11	104	2.27	0.65246
AcornWorm	Snail	CD	40	1.07	55	2.42	1.07	58	1.49e-05	54	2.04	0.7209
AcornWorm	Snail	Full	616	23.07	561	8.72	37.63	1233	0.000358	553	5.82	0.47384
AcornWorm	Snail	LEM	48	0.52	49	0.52	0.52	49	1.11e-16	49	0.52	0.95077
AcornWorm	Snail	Unc1	128	1.27	143	2.12	1.27	155	0	142	1.97	0.86114
AcornWorm	Snail	Unc1and2	320	12.79	311	7.28	33.94	478	0.00202	303	4.69	0.4595
AcornWorm	Snail	Unc2	48	1.79	52	2.13	1.79	52	1.94e-06	50	1.62	0.82402
AcornWorm	Spider	ANK	88	1.1	99	1.78	1.1	133	3.25e-11	104	2.26	0.66383
AcornWorm	Spider	CD	40	0.39	59	3	0.39	62	2.21e-05	56	2.11	0.7936
AcornWorm	Spider	Full	448	16.83	437	6.46	27.35	659	0.000747	435	5	0.47556
AcornWorm	Spider	Unc1	120	1.23	142	3.14	1.23	156	6.55e-12	139	2.6	0.72641
AcornWorm	Spider	Unc1and2	208	6.72	237	3.01	24.65	508	0.000203	246	3.33	0.56299
AcornWorm	Spider	Unc2	40	0.86	48	3.24	0.86	49	2.86e-05	45	2.01	0.74472
AcornWorm	Sponge	ANK	88	1.05	102	1.97	1.05	137	1.06e-10	102	1.76	0.65051
AcornWorm	Sponge	CD	32	0.61	42	1.04	0.61	62	1.03e-06	43	1.47	0.71415
AcornWorm	Sponge	Full	504	12.67	519	9.02	21.7	845	0.000157	487	6.05	0.48538
AcornWorm	Sponge	Unc1	120	1.97	134	1.93	1.97	143	2.22e-16	134	1.93	0.84177
AcornWorm	Sponge	Unc1and2	288	14.65	316	8.14	20.62	507	0.000575	301	4.91	0.56627
AcornWorm	Sponge	Unc2	48	0.77	52	0.76	0.77	53	1.43e-13	52	0.76	0.91788
AcornWorm	Tunicate	ANK	88	0.96	99	1.79	0.96	132	2.28e-11	104	2.16	0.67209
AcornWorm	Tunicate	CD	48	1.49	54	1.88	1.49	59	3.49e-07	53	1.72	0.78195
AcornWorm	Tunicate	Full	632	20.46	574	8.09	34.5	990	2.58e-05	539	5.38	0.531
AcornWorm	Tunicate	LEM	40	0.49	42	0.57	0.49	42	1e-12	42	0.57	0.86849
AcornWorm	Tunicate	Unc1	120	1.11	131	1.5	1.11	143	0	131	1.46	0.84794
AcornWorm	Tunicate	Unc1and2	328	14.45	281	4.8	30.13	584	0.000148	291	3.92	0.55552
AcornWorm	Tunicate	Unc2	48	0.62	50	0.61	0.62	51	7.55e-15	50	0.61	0.9022
AcornWorm	Urchin	ANK	88	1.17	100	1.98	1.17	134	9.29e-11	104	2.12	0.6684
AcornWorm	Urchin	CD	40	3.14	51	3.46	3.14	60	0.000242	47	2.21	0.62001
AcornWorm	Urchin	Full	680	27.66	713	13.66	43.02	1071	0.000219	584	5.95	0.51873
AcornWorm	Urchin	LEM	40	0.29	48	0.32	0.29	48	4.93e-14	48	0.32	0.9616
AcornWorm	Urchin	Unc1	128	1.01	143	1.58	1.01	146	0	143	1.58	0.90656
AcornWorm	Urchin	Unc1and2	128	1.01	143	1.58	1.01	146	2.63e-11	143	1.58	0.42587
AcornWorm	Zebrafish	ANK	88	1.22	102	1.78	1.22	137	3.24e-11	102	1.7	0.65347
AcornWorm	Zebrafish	CD	40	0.77	49	1.31	0.77	58	9.5e-08	52	2.18	0.76874
AcornWorm	Zebrafish	Full	704	28.77	695	9.91	32.51	1044	2.5e-05	628	5.31	0.57634
AcornWorm	Zebrafish	LEM	48	0.32	49	0.33	0.32	49	0	49	0.33	0.97883
AcornWorm	Zebrafish	Unc1	128	0.95	142	2.1	0.95	147	0	142	2.1	0.88289
AcornWorm	Zebrafish	Unc1and2	376	16.2	309	2.66	31.92	550	3.61e-07	334	3.42	0.60711
AcornWorm	Zebrafish	Unc2	48	0.68	52	0.69	0.68	53	3.1e-14	52	0.69	0.93122
Caecilian	AcornWorm	ANK	88	1.23	102	1.87	1.23	137	6.52e-11	105	2.06	0.65273
Caecilian	AcornWorm	CD	40	0.74	53	2.12	0.74	59	2.56e-06	53	2.12	0.78588
Caecilian	AcornWorm	LEM	40	0.25	48	0.33	0.25	48	4.66e-14	48	0.33	0.94947
Caecilian	AcornWorm	Unc1	128	1.07	144	1.76	1.07	147	0	144	1.76	0.89182
Caecilian	AcornWorm	Unc1and2	360	10.21	381	6.75	31.09	552	0.000138	364	5.4	0.59766
Caecilian	AcornWorm	Unc2	48	0.8	51	0.82	0.8	52	6.93e-13	51	0.82	0.90639
Caecilian	Caulimovirus	CD	32	2.2	45	2.68	2.2	54	0.00165	45	2.48	0.58362
Caecilian	Caulimovirus	Full	336	19.07	373	8.04	32.76	792	0.124	334	6.3	0.33169
Caecilian	Chicken	ANK	168	0.29	173	0.32	0.29	173	0	173	0.32	0.99012
Caecilian	Chicken	CD	48	0.48	53	0.46	0.48	53	0	53	0.46	0.96259
Caecilian	Chicken	Full	920	18.13	867	9.78	27.29	1025	2.69e-08	774	4.95	0.66331
Caecilian	Chicken	LEM	48	0.33	49	0.34	0.33	49	0	49	0.34	0.96807
Caecilian	Chicken	Unc1	136	0.75	148	1.29	0.75	150	0	148	1.23	0.94848
Caecilian	Chicken	Unc1and2	408	14.93	349	3.29	25.24	497	4.87e-08	357	3.6	0.69968
Caecilian	Chicken	Unc2	48	0.53	52	0.63	0.53	52	3.89e-15	52	0.63	0.94689
Caecilian	Coelacanth	ANK	168	0.22	173	0.27	0.22	173	0	173	0.27	0.99414
Caecilian	Coelacanth	CD	48	0.26	53	0.26	0.26	53	0	53	0.26	0.97965
Caecilian	Coelacanth	Full	872	10.21	871	8.17	19.58	974	2.84e-09	811	5.65	0.689
Caecilian	Coelacanth	LEM	40	0.1	48	0.13	0.1	48	4.55e-14	48	0.13	0.96657
Caecilian	Coelacanth	Unc1	144	1.31	148	1.31	1.31	150	0	148	1.31	0.9408
Caecilian	Coelacanth	Unc1and2	408	9.6	391	6.06	23.23	503	3.59e-06	393	4.31	0.71313
Caecilian	Coelacanth	Unc2	48	0.8	51	0.79	0.8	51	3.54e-13	51	0.79	0.90183
Caecilian	CombJelly	ANK	160	1.38	168	1.33	1.38	172	0	168	1.3	0.91369
Caecilian	CombJelly	CD	48	1.48	50	1.49	1.48	54	1.81e-07	50	1.4	0.78674
Caecilian	CombJelly	Full	592	15.66	511	4.72	34.04	774	9.46e-06	542	4.76	0.5314
Caecilian	CombJelly	Unc1	112	3.97	133	3.02	3.86	172	9.75e-11	130	2.35	0.73397
Caecilian	CombJelly	Unc1and2	128	3.76	146	3.17	10.72	222	0.000258	146	2.94	0.39117
Caecilian	CombJelly	Unc2	40	0.84	51	1.41	0.84	53	9.15e-08	51	1.41	0.81557
Caecilian	Coral	ANK	168	1.03	171	1.19	1.03	173	0	171	1.19	0.94673
Caecilian	Coral	CD	40	0.72	54	2.66	0.72	57	1.04e-05	51	1.74	0.79347
Caecilian	Coral	Full	640	16.13	660	10.44	33.58	1019	9.66e-06	568	6.21	0.47225
Caecilian	Coral	LEM	32	0.42	38	0.48	0.42	38	1.73e-10	38	0.48	0.81869
Caecilian	Coral	Unc1	128	1.34	142	1.99	1.34	154	0	142	1.84	0.85362
Caecilian	Coral	Unc1and2	376	7.81	359	3.81	37.36	564	8.06e-06	373	4.28	0.63906
Caecilian	Coral	Unc2	48	0.61	52	0.71	0.61	52	3.05e-14	52	0.71	0.93089
Caecilian	Fly	ANK	168	1.02	171	1.01	1.02	174	0	171	1.01	0.95475
Caecilian	Fly	CD	40	1.86	53	2.12	1.86	115	0.000383	52	1.82	0.53141
Caecilian	Fly	Full	584	36.58	580	6.85	45.5	1215	0.00597	600	6.43	0.43668
Caecilian	Fly	Unc1	120	2.03	119	1.48	21.82	276	3.12e-05	144	1.72	0.61526
Caecilian	Fly	Unc1and2	320	24.25	161	2.76	33.6	582	0.00161	216	3.66	0.35242
Caecilian	Fly	Unc2	48	0.68	52	0.76	0.68	52	1.65e-13	52	0.76	0.89612
Caecilian	Frog	ANK	168	0.28	174	0.28	0.28	174	0	174	0.28	0.99675
Caecilian	Frog	CD	48	0.75	54	1.03	0.75	54	2.93e-10	54	1.03	0.90834
Caecilian	Frog	Full	856	14.54	843	7.18	25.38	1059	3.33e-09	812	5.99	0.66177
Caecilian	Frog	LEM	48	0.25	50	0.27	0.25	50	0	50	0.27	0.98613
Caecilian	Frog	Unc1	144	1.3	146	1.34	1.3	148	0	146	1.37	0.92705
Caecilian	Frog	Unc1and2	384	11.39	363	3.98	21	452	2.07e-07	365	3.86	0.73254
Caecilian	Frog	Unc2	48	0.66	52	0.72	0.66	52	4.32e-14	52	0.72	0.93094
Caecilian	Hagfish	ANK	168	0.88	172	0.99	0.88	172	0	172	0.99	0.95949
Caecilian	Hagfish	CD	40	0.49	54	2.38	0.49	55	3.67e-06	52	1.67	0.85834
Caecilian	Hagfish	Full	664	15.8	528	5.15	30.47	904	4.29e-07	589	5.71	0.53819
Caecilian	Hagfish	LEM	48	0.23	50	0.23	0.23	50	1.11e-16	50	0.23	0.9706
Caecilian	Hagfish	Unc1	112	1.95	120	2.3	1.95	135	2.53e-13	117	1.79	0.78874
Caecilian	Hagfish	Unc1and2	320	11.11	313	5.28	31.18	471	0.000191	317	4.02	0.64132
Caecilian	Hagfish	Unc2	40	1.1	46	1.43	1.1	46	4.94e-08	46	1.33	0.76921
Caecilian	HorseshoeCrab	ANK	160	0.7	165	0.91	0.7	165	0	165	0.89	0.94759
Caecilian	HorseshoeCrab	Full	576	21.26	573	9	34.66	948	8.02e-05	547	5.95	0.46393
Caecilian	HorseshoeCrab	Unc1	136	1.63	145	2	1.63	150	0	144	1.79	0.87032
Caecilian	HorseshoeCrab	Unc1and2	376	16.95	323	5.57	42.73	659	0.000296	328	4.66	0.49738
Caecilian	HorseshoeCrab	Unc2	48	0.6	52	0.63	0.6	52	4.22e-15	52	0.63	0.94594
Caecilian	Human	ANK	168	0.24	173	0.24	0.24	173	0	173	0.24	0.98904
Caecilian	Human	CD	48	0.72	54	1.81	0.72	54	1.57e-07	54	1.81	0.87982
Caecilian	Human	Full	856	14.44	876	8.06	19.58	1011	5.96e-09	812	5.89	0.68485
Caecilian	Human	LEM	48	0.19	50	0.2	0.19	50	0	50	0.2	0.99248
Caecilian	Human	Unc1	144	1.45	147	1.46	1.45	148	0	146	1.33	0.92921
Caecilian	Human	Unc1and2	360	11.4	330	2.59	21.27	458	1.15e-08	352	3.43	0.73235
Caecilian	Human	Unc2	48	0.53	52	0.68	0.53	52	1.32e-14	52	0.68	0.94136
Caecilian	Hydra	ANK	160	1.27	169	1.52	1.27	173	0	169	1.52	0.92358
Caecilian	Hydra	CD	40	1.08	54	2.56	1.08	55	8.54e-06	51	1.25	0.83376
Caecilian	Hydra	Full	576	14.3	590	8.74	25.06	955	1.86e-05	555	5.88	0.52478
Caecilian	Hydra	LEM	32	0.48	37	0.5	0.48	37	2.54e-10	37	0.5	0.78915
Caecilian	Hydra	Unc1	112	1.23	128	3.42	1.23	148	1.38e-11	122	1.97	0.77921
Caecilian	Hydra	Unc1and2	264	9.9	280	5.73	22.71	456	0.000535	276	3.02	0.66015
Caecilian	Hydra	Unc2	48	0.66	52	0.8	0.66	52	2.16e-13	52	0.8	0.909
Caecilian	Jellyfish	ANK	168	1.11	171	1.24	1.11	173	0	171	1.24	0.94521
Caecilian	Jellyfish	CD	48	1.47	51	1.48	1.47	53	4.8e-08	51	1.48	0.82071
Caecilian	Jellyfish	Full	608	20.6	572	9.82	29.79	894	3.35e-05	532	5.95	0.49132
Caecilian	Jellyfish	LEM	32	0.36	40	0.47	0.36	40	1.18e-10	40	0.47	0.84791
Caecilian	Jellyfish	Unc1	112	1.36	137	2.66	1.36	139	8.42e-14	135	2.36	0.84227
Caecilian	Jellyfish	Unc1and2	280	8.82	308	6.72	29.83	484	0.000283	294	3.84	0.62327
Caecilian	Jellyfish	Unc2	48	0.73	52	0.81	0.73	52	3.32e-13	52	0.81	0.91385
Caecilian	Lancelet	ANK	168	1.1	171	1.05	1.1	173	0	171	1.05	0.95734
Caecilian	Lancelet	CD	40	0.49	54	2.23	0.49	61	3.68e-06	52	1.56	0.80457
Caecilian	Lancelet	Full	720	24.4	671	7.16	28.6	975	6.26e-07	653	5.95	0.56925
Caecilian	Lancelet	LEM	40	0.39	48	0.39	0.39	48	4.79e-14	48	0.39	0.94231
Caecilian	Lancelet	Unc1	120	0.83	138	1.59	0.83	158	0	138	1.68	0.84022
Caecilian	Lancelet	Unc1and2	328	11.61	322	2.66	28.91	470	3.57e-07	338	3.25	0.71809
Caecilian	Lancelet	Unc2	40	0.47	43	0.45	0.47	43	1.53e-13	43	0.45	0.86976
Caecilian	Lizard	ANK	168	0.26	173	0.26	0.26	173	0	173	0.26	0.99434
Caecilian	Lizard	CD	48	0.56	54	0.54	0.56	54	2.22e-16	54	0.54	0.9574
Caecilian	Lizard	Full	872	14.65	857	7.8	20.65	1046	5.15e-09	812	5.29	0.69117
Caecilian	Lizard	LEM	48	0.25	50	0.25	0.25	50	0	50	0.25	0.97843
Caecilian	Lizard	Unc1	136	1.04	148	1.46	1.04	150	0	148	1.49	0.9163
Caecilian	Lizard	Unc1and2	400	12.51	350	4.41	21.05	469	6.2e-07	366	4.14	0.69165
Caecilian	Lizard	Unc2	48	0.59	52	0.71	0.59	52	3.19e-14	52	0.71	0.93897
Caecilian	Lobster	ANK	168	0.91	171	0.9	0.91	172	0	173	1.1	0.96031
Caecilian	Lobster	CD	40	0.7	54	2.45	0.7	55	5.66e-06	51	1.72	0.78452
Caecilian	Lobster	Full	664	15.68	627	7.61	31.21	916	7.42e-05	603	5.5	0.4905
Caecilian	Lobster	LEM	40	0.95	45	1.3	0.95	46	9.9e-08	45	1.3	0.81702
Caecilian	Lobster	Unc1	128	1.88	142	2.35	1.88	158	3.89e-15	142	2.2	0.82243
Caecilian	Lobster	Unc1and2	376	19.05	192	3.09	41.57	628	0.000731	245	4.99	0.36973
Caecilian	Lobster	Unc2	48	0.68	52	0.88	0.68	52	1.04e-12	52	0.88	0.91236
Caecilian	Lungfish	ANK	168	0.45	173	0.35	0.45	174	0	173	0.35	0.98944
Caecilian	Lungfish	CD	48	0.35	53	0.34	0.35	53	0	53	0.34	0.97234
Caecilian	Lungfish	Full	848	16.85	810	10.07	25.33	1072	5.93e-08	743	5.79	0.61167
Caecilian	Lungfish	LEM	40	0.16	48	0.17	0.16	48	4.57e-14	48	0.17	0.96422
Caecilian	Lungfish	Unc1	136	0.75	148	1.26	0.75	150	0	148	1.22	0.93472
Caecilian	Lungfish	Unc1and2	400	8.01	392	5.05	27.28	468	9.25e-07	402	4.81	0.70446
Caecilian	Lungfish	Unc2	48	0.48	52	0.7	0.48	52	2.52e-14	52	0.7	0.93307
Caecilian	Monkey	ANK	168	0.34	173	0.34	0.34	173	0	173	0.34	0.99247
Caecilian	Monkey	CD	40	0.39	53	1.74	0.39	53	2.53e-07	52	1.39	0.88471
Caecilian	Monkey	Full	856	18.4	735	8.9	30.99	1018	1.34e-07	683	5.55	0.59726
Caecilian	Monkey	LEM	48	0.21	50	0.24	0.21	50	0	50	0.24	0.98855
Caecilian	Monkey	Unc1	144	1.48	147	1.63	1.48	148	0	146	1.36	0.91825
Caecilian	Monkey	Unc1and2	368	12.71	334	3.89	35.9	456	7.04e-07	339	3.72	0.68689
Caecilian	Monkey	Unc2	48	0.53	51	0.53	0.53	51	2.22e-16	51	0.53	0.95487
Caecilian	Mosquito	ANK	160	1.12	168	1.28	1.12	173	0	168	1.28	0.93435
Caecilian	Mosquito	CD	40	0.94	52	2.05	0.94	54	1.82e-06	51	1.93	0.77036
Caecilian	Mosquito	Full	512	17.01	465	6.66	37.4	948	0.00157	496	6.41	0.36399
Caecilian	Mosquito	Unc1	88	1.51	95	1.7	19.53	130	0.00011	103	2.71	0.3833
Caecilian	Mosquito	Unc1and2	304	19.27	193	4.29	38.73	416	0.084	228	5.09	0.29489
Caecilian	Mosquito	Unc2	48	0.93	48	0.93	0.93	48	7.2e-12	50	1.68	0.83668
Caecilian	Mouse	ANK	168	0.32	173	0.31	0.32	173	0	173	0.31	0.99309
Caecilian	Mouse	CD	48	0.84	54	1.92	0.84	54	7.21e-08	54	1.92	0.86931
Caecilian	Mouse	Full	832	15.74	796	5.91	28.42	1031	1.11e-09	789	5.25	0.68599
Caecilian	Mouse	LEM	40	0.28	48	0.29	0.28	48	4.62e-14	48	0.29	0.96294
Caecilian	Mouse	Unc1	136	1.42	145	1.85	1.42	147	0	145	1.84	0.90476
Caecilian	Mouse	Unc1and2	376	11.03	329	4.95	22.37	459	9.55e-06	328	4.18	0.64112
Caecilian	Mouse	Unc2	48	0.52	52	0.76	0.52	52	9.1e-14	52	0.76	0.92581
Caecilian	Octopus	ANK	160	1.21	165	1.38	1.21	170	0	165	1.38	0.91933
Caecilian	Octopus	CD	48	1.67	54	1.5	1.67	56	3.22e-08	54	1.5	0.80361
Caecilian	Octopus	Full	672	20.89	676	11.18	35.78	999	8.27e-05	615	5.97	0.52965
Caecilian	Octopus	Unc1	128	1.65	145	2.97	1.65	159	3.61e-13	140	2.12	0.79731
Caecilian	Octopus	Unc1and2	336	10.35	266	4.78	33.13	466	0.000315	314	5.42	0.53885
Caecilian	Octopus	Unc2	48	0.71	52	0.85	0.71	52	5.73e-13	52	0.85	0.91405
Caecilian	Oyster	ANK	168	0.82	170	0.83	0.82	173	0	170	0.79	0.9618
Caecilian	Oyster	CD	48	1.37	54	1.71	1.37	55	3.03e-07	52	1.15	0.84855
Caecilian	Oyster	Full	728	21.31	720	12.85	37.47	1259	3.1e-05	592	6.34	0.4459
Caecilian	Oyster	LEM	40	0.55	48	0.65	0.55	48	2.56e-12	48	0.65	0.89671
Caecilian	Oyster	Unc1	136	1.94	148	2.2	1.94	152	0	147	2.02	0.85366
Caecilian	Oyster	Unc1and2	376	15.13	280	5.43	38.93	752	0.00292	309	4.76	0.44409
Caecilian	Oyster	Unc2	48	2.08	52	2.02	2.08	52	4.77e-07	50	1.32	0.83444
Caecilian	Roundworm	ANK	160	1.05	169	1.27	1.05	173	0	169	1.27	0.93596
Caecilian	Roundworm	CD	40	1.57	51	2.63	1.57	58	0.000178	50	2.54	0.65713
Caecilian	Roundworm	Full	512	10.02	504	4.26	24.18	862	5.48e-07	523	4.49	0.5626
Caecilian	Roundworm	Unc1	120	3.26	127	3.16	3.26	150	4.68e-11	125	2.95	0.68706
Caecilian	Roundworm	Unc1and2	272	11.58	271	4.01	28.62	457	0.000301	286	3.5	0.6474
Caecilian	Roundworm	Unc2	40	1	52	1.61	1	53	3.19e-07	50	1.17	0.78939
Caecilian	Flatworm	ANK	168	1.75	173	1.36	1.75	184	0	173	1.31	0.91984
Caecilian	Flatworm	CD	40	1.12	48	1.48	1.12	53	1.18e-07	48	1.47	0.81276
Caecilian	Flatworm	Full	632	15.52	458	3.45	28.85	860	3.56e-06	508	4.61	0.49325
Caecilian	Flatworm	Unc1	96	6.49	126	3.05	6.22	176	6.84e-09	125	2.79	0.67439
Caecilian	Flatworm	Unc1and2	320	12.06	265	5.59	33.31	465	0.00904	279	5.06	0.49736
Caecilian	Flatworm	Unc2	16	2.87	18	3.08	2.87	18	0.53	14	2.62	0.26156
Caecilian	Shark	ANK	168	0.26	174	0.32	0.26	174	0	174	0.32	0.99601
Caecilian	Shark	CD	48	0.23	54	0.22	0.23	54	0	54	0.22	0.99178
Caecilian	Shark	Full	856	18.94	742	6.99	23.41	1133	7.43e-09	740	5.23	0.63236
Caecilian	Shark	LEM	40	0.25	48	0.27	0.25	48	4.64e-14	48	0.27	0.95647
Caecilian	Shark	Unc1	136	1.29	141	1.36	1.29	146	0	141	1.35	0.90767
Caecilian	Shark	Unc1and2	392	15.08	373	11.06	27.28	537	0.00136	329	4.92	0.55788
Caecilian	Shark	Unc2	48	0.51	52	0.66	0.51	52	7.77e-15	52	0.66	0.93472
Caecilian	Snail	ANK	168	0.79	170	0.74	0.79	174	0	170	0.71	0.96299
Caecilian	Snail	CD	40	1.47	53	2.47	1.47	55	2.54e-05	52	2.09	0.70177
Caecilian	Snail	Full	720	22.27	764	11.26	31.72	1116	1.18e-05	673	5.87	0.55941
Caecilian	Snail	LEM	40	0.49	48	0.51	0.49	48	5.93e-14	48	0.51	0.92573
Caecilian	Snail	Unc1	128	1.54	146	2.53	1.54	153	3.33e-16	144	2.18	0.84458
Caecilian	Snail	Unc1and2	352	11.23	375	4.77	37.59	625	0.00015	380	4.74	0.59935
Caecilian	Snail	Unc2	48	1.6	51	1.88	1.6	52	4.05e-07	50	1.73	0.8063
Caecilian	Spider	ANK	160	0.8	168	0.67	0.8	171	0	168	0.67	0.96228
Caecilian	Spider	CD	48	1.09	50	1.17	1.09	62	3.69e-09	52	1.93	0.7657
Caecilian	Spider	Full	496	11.38	448	4.75	29.41	759	1.53e-05	458	4.56	0.47591
Caecilian	Spider	Unc1	120	1.54	143	3.33	1.54	154	1.61e-11	136	2.37	0.71285
Caecilian	Spider	Unc1and2	224	7.58	253	4.74	19.15	457	0.000718	255	3.4	0.61733
Caecilian	Spider	Unc2	40	0.77	48	3.26	0.77	48	2.67e-05	45	2	0.75201
Caecilian	Sponge	ANK	168	1.86	173	1.15	1.86	178	0	173	1.15	0.94049
Caecilian	Sponge	CD	32	0.66	42	1.03	0.66	57	5.82e-07	43	1.41	0.74129
Caecilian	Sponge	Full	576	19.26	588	12.72	25.14	832	8.23e-05	472	6.27	0.43174
Caecilian	Sponge	Unc1	128	1.77	135	2.18	1.77	139	6.66e-16	134	1.95	0.84466
Caecilian	Sponge	Unc1and2	312	16.67	287	4.65	30.33	478	1.62e-05	286	3.32	0.64428
Caecilian	Sponge	Unc2	48	0.66	52	0.8	0.66	52	2.07e-13	52	0.8	0.93018
Caecilian	Tunicate	ANK	160	0.92	168	1.32	0.92	170	0	168	1.32	0.94288
Caecilian	Tunicate	CD	48	0.93	52	1.19	0.93	54	2.36e-09	53	1.61	0.83468
Caecilian	Tunicate	Full	696	19.95	668	8.76	34.48	956	8.35e-07	625	6.77	0.51233
Caecilian	Tunicate	LEM	40	0.49	42	0.52	0.49	42	3.56e-13	42	0.52	0.86356
Caecilian	Tunicate	Unc1	120	1.53	132	1.9	1.53	143	1.11e-16	132	1.81	0.83499
Caecilian	Tunicate	Unc1and2	336	13.27	318	4.34	37.04	479	2.42e-05	317	3.52	0.64091
Caecilian	Tunicate	Unc2	48	0.77	50	0.76	0.77	50	2.75e-13	50	0.76	0.88311
Caecilian	Urchin	ANK	168	1.18	170	1.23	1.18	172	0	170	1.23	0.94123
Caecilian	Urchin	CD	40	1.98	50	2.84	1.98	63	0.00012	50	2.84	0.60306
Caecilian	Urchin	Full	688	21.05	573	7.87	41.56	888	2.9e-05	572	6.46	0.44917
Caecilian	Urchin	LEM	48	0.42	49	0.42	0.42	49	0	49	0.42	0.9579
Caecilian	Urchin	Unc1	136	1.8	142	1.87	1.8	144	0	141	1.64	0.8869
Caecilian	Urchin	Unc1and2	136	1.8	142	1.87	1.8	144	6.13e-11	141	1.64	0.44973
Caecilian	Zebrafish	ANK	168	0.77	174	0.62	0.77	176	0	174	0.62	0.98144
Caecilian	Zebrafish	CD	48	0.66	53	0.64	0.66	53	1.02e-14	53	0.64	0.9313
Caecilian	Zebrafish	Full	800	15.7	764	9.75	28.18	1037	7.48e-07	693	5.28	0.60803
Caecilian	Zebrafish	LEM	40	0.19	48	0.2	0.19	48	4.69e-14	48	0.2	0.9619
Caecilian	Zebrafish	Unc1	136	1.16	145	1.56	1.16	148	0	145	1.56	0.91738
Caecilian	Zebrafish	Unc1and2	400	10.63	367	4.17	28.88	520	1.2e-06	377	4.37	0.68185
Caecilian	Zebrafish	Unc2	48	0.78	52	0.99	0.78	52	7.7e-12	52	0.99	0.89219
Caulimovirus	AcornWorm	CD	32	1.67	46	2.39	1.67	59	0.000157	45	2.03	0.61097
Caulimovirus	Caecilian	CD	32	2.2	45	2.68	2.2	54	0.00165	45	2.48	0.58363
Caulimovirus	Chicken	CD	32	2.09	44	2.58	2.09	53	0.00143	45	2.7	0.57846
Caulimovirus	Chicken	Full	344	19.41	373	10.03	34.1	989	0.351	336	6.52	0.32912
Caulimovirus	Coelacanth	CD	32	2.06	44	2.55	2.06	53	0.00133	45	2.64	0.5774
Caulimovirus	Coelacanth	Full	352	19.3	372	12.32	37.36	655	0.306	314	6.19	0.32467
Caulimovirus	CombJelly	CD	32	1.97	47	3.02	1.97	53	0.00282	46	2.68	0.60384
Caulimovirus	CombJelly	Full	256	11.44	303	6.24	26.36	617	0.471	334	6.55	0.38579
Caulimovirus	Coral	CD	32	2.1	46	2.37	2.1	57	0.000367	46	2.28	0.57493
Caulimovirus	Coral	Full	280	18.63	317	8.91	25.58	745	0.443	297	6.87	0.30604
Caulimovirus	Fly	CD	32	1.72	46	2.48	1.72	116	0.00194	46	2.41	0.42665
Caulimovirus	Fly	Full	312	17.02	337	9.84	36.51	721	0.587	283	7.1	0.24411
Caulimovirus	Frog	CD	32	2	45	2.51	2	54	0.000367	45	2.42	0.59939
Caulimovirus	Frog	Full	352	16.83	350	8.31	30.94	666	0.168	327	6.1	0.33357
Caulimovirus	Hagfish	CD	40	3.68	46	2.41	3.68	55	0.000346	46	2.32	0.60151
Caulimovirus	Hagfish	Full	344	13.58	339	8.01	32.04	636	0.139	350	6.59	0.38585
Caulimovirus	Human	CD	32	2.12	46	2.59	2.12	55	0.000636	46	2.54	0.59127
Caulimovirus	Human	Full	344	16.71	362	8.2	36.12	953	0.156	351	6.95	0.34424
Caulimovirus	Hydra	CD	40	2.22	47	2.49	2.22	56	0.000162	47	2.34	0.59544
Caulimovirus	Hydra	Full	288	17.88	305	7.42	29.83	752	0.194	313	6.1	0.39687
Caulimovirus	Jellyfish	CD	32	1.84	45	2.67	1.84	51	0.000444	45	2.32	0.59755
Caulimovirus	Jellyfish	Full	320	16.67	271	6.83	33.4	619	0.197	289	6.28	0.34969
Caulimovirus	Lancelet	CD	32	1.94	46	2.4	1.94	61	0.000183	46	2.17	0.58498
Caulimovirus	Lancelet	Full	328	16.34	331	6.66	31.26	827	0.135	347	5.78	0.39449
Caulimovirus	Lizard	CD	32	2.11	45	2.56	2.11	54	0.00111	46	2.68	0.5986
Caulimovirus	Lizard	Full	344	19.01	312	7.89	41.53	695	0.178	315	6.55	0.30843
Caulimovirus	Lobster	CD	32	1.94	46	2.25	1.94	56	0.000216	47	2.47	0.59953
Caulimovirus	Lobster	Full	256	12.82	210	6.18	28	544	0.485	202	7.54	0.17599
Caulimovirus	Lungfish	CD	32	2.04	43	2.32	2.04	53	0.000858	44	2.44	0.58066
Caulimovirus	Lungfish	Full	368	24.11	384	11.66	37.02	778	0.443	280	6.83	0.26453
Caulimovirus	Monkey	CD	32	1.99	44	2.47	1.99	53	0.00105	44	2.43	0.58878
Caulimovirus	Monkey	Full	368	16.14	289	8.26	39.6	722	0.216	285	6.26	0.29673
Caulimovirus	Mosquito	CD	40	2.37	47	2.32	2.37	53	4.89e-05	47	2.34	0.63399
Caulimovirus	Mosquito	Full	304	16.4	207	15.4	38.06	713	0.897	256	7.78	0.20588
Caulimovirus	Mouse	CD	32	2.17	46	2.6	2.17	55	0.000763	46	2.58	0.5826
Caulimovirus	Mouse	Full	360	17.65	320	8.2	38.54	897	0.226	328	6.75	0.32167
Caulimovirus	Octopus	CD	32	1.82	47	2.51	1.82	57	0.000165	47	2.31	0.60575
Caulimovirus	Octopus	Full	320	19.23	278	6.53	32.47	786	0.198	281	5.45	0.33144
Caulimovirus	Oyster	CD	32	2.12	46	3.08	2.12	55	0.00136	46	2.66	0.58155
Caulimovirus	Oyster	Full	312	11.9	346	6.54	32.94	1170	0.398	351	5.87	0.33038
Caulimovirus	Roundworm	CD	32	1.73	47	2.61	1.73	56	0.000831	45	2.18	0.60066
Caulimovirus	Roundworm	Full	184	10.93	181	4.57	26.2	379	0.353	198	5.11	0.28654
Caulimovirus	Flatworm	CD	32	1.97	45	2.27	1.97	48	0.00016	45	2.17	0.61704
Caulimovirus	Shark	CD	32	2.23	45	2.66	2.23	54	0.00155	46	2.7	0.58068
Caulimovirus	Shark	Full	336	18.66	414	14.01	33.24	974	0.599	312	6.61	0.30585
Caulimovirus	Snail	CD	32	1.3	46	1.71	1.3	58	2.99e-05	46	1.71	0.70801
Caulimovirus	Snail	Full	336	17.92	333	7.63	28.79	642	0.286	321	5.85	0.32854
Caulimovirus	Spider	CD	32	1.74	46	2.84	1.74	62	0.000477	45	2.37	0.59402
Caulimovirus	Spider	Full	256	14.84	278	5.81	26.78	550	0.221	286	5.68	0.37347
Caulimovirus	Sponge	CD	32	1.89	43	2.17	1.89	49	0.00012	42	1.83	0.60218
Caulimovirus	Sponge	Full	224	11.48	257	5.7	21.36	477	0.392	276	5.54	0.36076
Caulimovirus	Tunicate	CD	32	1.96	47	2.89	1.96	55	0.000811	46	2.53	0.59637
Caulimovirus	Tunicate	Full	272	13.78	307	7.5	25.22	599	0.404	315	6.45	0.34818
Caulimovirus	Urchin	CD	32	1.05	45	1.9	1.05	60	5.49e-05	45	1.9	0.66691
Caulimovirus	Urchin	Full	336	15.87	369	8.61	27.6	635	0.259	372	7.15	0.35321
Caulimovirus	Zebrafish	CD	32	2.02	44	2.58	2.02	53	0.001	44	2.5	0.5781
Caulimovirus	Zebrafish	Full	352	19.55	372	9.77	32.99	656	0.348	301	6.52	0.30306
Chicken	AcornWorm	ANK	88	1.2	102	1.84	1.2	137	4.45e-11	105	2.04	0.65463
Chicken	AcornWorm	CD	40	0.82	52	2.28	0.82	58	5.1e-06	52	2.24	0.76786
Chicken	AcornWorm	LEM	40	0.32	48	0.38	0.32	48	4.75e-14	48	0.38	0.95176
Chicken	AcornWorm	Unc1	128	0.89	146	1.85	0.89	147	0	146	1.85	0.89773
Chicken	AcornWorm	Unc1and2	376	14.35	321	3.5	26.21	527	3.4e-06	345	3.71	0.64235
Chicken	AcornWorm	Unc2	48	0.55	52	0.57	0.55	53	6.66e-16	52	0.57	0.94416
Chicken	Caecilian	ANK	168	0.29	173	0.32	0.29	173	0	173	0.32	0.99012
Chicken	Caecilian	CD	48	0.48	53	0.46	0.48	53	0	53	0.46	0.96259
Chicken	Caecilian	LEM	48	0.33	49	0.34	0.33	49	0	49	0.34	0.96807
Chicken	Caecilian	Unc1	136	0.75	148	1.29	0.75	150	0	148	1.23	0.94848
Chicken	Caecilian	Unc1and2	408	15.57	349	3.28	25.24	497	4.73e-08	351	3.28	0.69571
Chicken	Caecilian	Unc2	48	0.53	52	0.63	0.53	52	3.89e-15	52	0.63	0.94689
Chicken	Caulimovirus	CD	32	2.09	44	2.58	2.09	53	0.00143	45	2.7	0.57845
Chicken	Coelacanth	ANK	168	0.4	172	0.41	0.4	172	0	172	0.41	0.98472
Chicken	Coelacanth	CD	48	0.5	53	0.49	0.5	53	1.11e-16	53	0.49	0.97226
Chicken	Coelacanth	Full	848	12.51	788	6.48	17.76	983	3.55e-09	774	5.44	0.66292
Chicken	Coelacanth	LEM	40	0.32	48	0.33	0.32	48	4.65e-14	48	0.33	0.95869
Chicken	Coelacanth	Unc1	144	0.79	150	1.09	0.79	150	0	150	1.09	0.95793
Chicken	Coelacanth	Unc1and2	400	12.3	382	6.57	19.25	503	1.62e-05	362	4.52	0.6482
Chicken	Coelacanth	Unc2	48	0.63	52	0.62	0.63	52	4.66e-15	52	0.62	0.93352
Chicken	CombJelly	ANK	160	1.24	167	1.26	1.24	171	0	167	1.19	0.91487
Chicken	CombJelly	CD	48	1.35	49	1.35	1.35	53	6.74e-08	49	1.23	0.79465
Chicken	CombJelly	Full	600	17.78	509	6.38	35.81	779	5.22e-05	502	5.19	0.48799
Chicken	CombJelly	Unc1	112	3.28	135	3.56	3.18	172	8.91e-10	129	2.56	0.72266
Chicken	CombJelly	Unc1and2	136	3.16	149	3.58	9.75	223	0.000447	148	3.22	0.39478
Chicken	CombJelly	Unc2	40	0.65	52	1.32	0.65	54	3.48e-08	52	1.32	0.84043
Chicken	Coral	ANK	168	1.1	170	1.09	1.1	172	0	170	1.09	0.94353
Chicken	Coral	CD	40	0.82	53	2.61	0.82	56	1.07e-05	50	1.69	0.77721
Chicken	Coral	Full	656	13.84	660	7.46	33.22	985	2.97e-06	646	6.3	0.5333
Chicken	Coral	LEM	32	0.31	38	0.36	0.31	38	1.35e-10	38	0.36	0.84701
Chicken	Coral	Unc1	136	1.86	144	1.73	1.86	154	0	144	1.66	0.86908
Chicken	Coral	Unc1and2	360	12.14	381	6.95	35.94	560	6.13e-05	350	4.38	0.60238
Chicken	Coral	Unc2	48	0.51	53	0.53	0.51	53	1.11e-16	53	0.53	0.96075
Chicken	Fly	ANK	168	1.04	170	0.98	1.04	173	0	170	0.98	0.95024
Chicken	Fly	CD	32	0.78	52	2.12	0.78	114	0.000464	51	1.79	0.52646
Chicken	Fly	Full	392	11.34	431	3.47	29.17	1190	0.00186	622	6.59	0.44332
Chicken	Fly	Unc1	104	23.32	145	2.15	20.78	281	1.54e-08	144	1.89	0.60382
Chicken	Fly	Unc1and2	328	16.76	339	14.25	36.18	687	0.11	286	5.23	0.41402
Chicken	Fly	Unc2	48	0.54	53	0.53	0.54	53	2.22e-16	53	0.53	0.92931
Chicken	Frog	ANK	168	0.35	173	0.39	0.35	173	0	173	0.39	0.9881
Chicken	Frog	CD	48	0.86	53	1.03	0.86	53	1.95e-10	53	1.03	0.89651
Chicken	Frog	Full	896	22.34	806	8.55	31.39	1101	4.27e-08	763	6.34	0.59996
Chicken	Frog	LEM	48	0.37	49	0.37	0.37	49	0	49	0.37	0.96403
Chicken	Frog	Unc1	144	1.38	146	1.11	1.38	150	0	146	1.1	0.9392
Chicken	Frog	Unc1and2	384	11.78	362	5.93	28.31	454	5.45e-06	359	4.67	0.66876
Chicken	Frog	Unc2	48	0.34	53	0.4	0.34	53	0	53	0.4	0.97425
Chicken	Hagfish	ANK	168	0.89	171	0.93	0.89	171	0	171	0.93	0.95701
Chicken	Hagfish	CD	40	0.53	53	2.33	0.53	54	3.6e-06	51	1.52	0.84295
Chicken	Hagfish	Full	664	17.62	641	8.83	27.67	954	8.7e-06	613	5.7	0.5606
Chicken	Hagfish	LEM	48	0.32	49	0.32	0.32	49	1.11e-16	49	0.32	0.95153
Chicken	Hagfish	Unc1	112	1.57	124	3.15	1.57	135	2.06e-11	118	2.01	0.78114
Chicken	Hagfish	Unc1and2	312	12.69	306	6.47	27.6	458	0.000567	301	4.6	0.59592
Chicken	Hagfish	Unc2	40	1.04	46	1.26	1.04	46	1.53e-08	46	1.17	0.79064
Chicken	HorseshoeCrab	ANK	160	0.77	164	0.86	0.77	164	0	164	0.84	0.94173
Chicken	HorseshoeCrab	Full	584	21.44	598	13.32	27.74	919	0.000712	507	5.34	0.44928
Chicken	HorseshoeCrab	Unc1	136	1.46	145	1.67	1.46	152	0	145	1.6	0.8868
Chicken	HorseshoeCrab	Unc1and2	368	15.35	376	9.19	29.71	674	0.0026	331	5.34	0.48407
Chicken	HorseshoeCrab	Unc2	48	0.44	53	0.6	0.44	53	1.33e-15	53	0.6	0.95014
Chicken	Human	ANK	168	0.32	174	0.37	0.32	174	0	174	0.37	0.99166
Chicken	Human	CD	48	0.89	53	1.8	0.89	53	1.76e-07	53	1.8	0.87223
Chicken	Human	Full	824	17.6	602	4.15	30.14	912	5.85e-10	672	5.11	0.59849
Chicken	Human	LEM	48	0.4	49	0.4	0.4	49	0	49	0.4	0.95954
Chicken	Human	Unc1	144	1.5	148	1.31	1.5	151	0	148	1.31	0.93517
Chicken	Human	Unc1and2	336	10.68	333	5.84	24.42	450	6.25e-06	319	3.78	0.65416
Chicken	Human	Unc2	48	0.35	53	0.36	0.35	53	0	53	0.36	0.97872
Chicken	Hydra	ANK	160	1.29	168	1.44	1.29	172	0	168	1.44	0.92046
Chicken	Hydra	CD	40	1.16	45	0.71	1.16	54	3.41e-10	50	1.49	0.80633
Chicken	Hydra	Full	560	11.84	562	9.98	22.82	913	0.000106	517	5.76	0.49575
Chicken	Hydra	LEM	32	0.36	37	0.39	0.36	37	2.36e-10	37	0.39	0.81226
Chicken	Hydra	Unc1	112	1.09	127	3.08	1.09	150	4.65e-12	122	1.9	0.783
Chicken	Hydra	Unc1and2	256	9.81	269	3.5	19.83	449	3.34e-05	276	3.17	0.65939
Chicken	Hydra	Unc2	48	0.55	53	0.7	0.55	53	2.24e-14	53	0.7	0.93769
Chicken	Jellyfish	ANK	160	0.85	170	1.04	0.85	172	0	170	1.04	0.94573
Chicken	Jellyfish	CD	48	1.4	51	1.42	1.4	53	4.69e-08	51	1.42	0.82376
Chicken	Jellyfish	Full	624	14.16	579	8.22	27.34	901	4.91e-06	556	5.82	0.51497
Chicken	Jellyfish	LEM	32	0.37	40	0.42	0.37	40	9.31e-11	40	0.42	0.86399
Chicken	Jellyfish	Unc1	128	2.12	136	2.34	2.12	142	7.88e-15	136	2.34	0.84376
Chicken	Jellyfish	Unc1and2	320	12.28	336	6.11	30.48	459	0.000108	322	3.75	0.69571
Chicken	Jellyfish	Unc2	48	0.54	53	0.56	0.54	53	6.66e-16	53	0.56	0.95327
Chicken	Lancelet	ANK	168	1.05	170	0.95	1.05	172	0	170	0.95	0.95472
Chicken	Lancelet	CD	40	0.57	53	2.28	0.57	60	5e-06	51	1.61	0.79115
Chicken	Lancelet	Full	656	19.14	675	6.69	22.77	981	8.64e-07	649	5.26	0.58507
Chicken	Lancelet	LEM	40	0.47	48	0.46	0.47	48	4.82e-14	48	0.46	0.94128
Chicken	Lancelet	Unc1	120	0.79	142	2.2	0.79	156	1.11e-16	140	1.73	0.84525
Chicken	Lancelet	Unc1and2	320	11.81	303	3.11	23.97	470	2.94e-06	311	3.23	0.66219
Chicken	Lancelet	Unc2	40	0.5	43	0.49	0.5	43	2.27e-13	43	0.49	0.85499
Chicken	Lizard	ANK	168	0.31	173	0.33	0.31	173	0	173	0.33	0.99268
Chicken	Lizard	CD	48	0.59	53	0.57	0.59	53	6.66e-16	53	0.57	0.94882
Chicken	Lizard	Full	920	20.62	814	11.8	29.8	1041	4.72e-07	727	6.04	0.60301
Chicken	Lizard	LEM	48	0.43	49	0.45	0.43	49	1.11e-16	49	0.45	0.9436
Chicken	Lizard	Unc1	144	1.01	151	1.06	1.01	151	0	151	1.06	0.94447
Chicken	Lizard	Unc1and2	416	11.26	359	3.41	27.95	461	3.81e-08	362	3.31	0.7184
Chicken	Lizard	Unc2	48	0.39	53	0.4	0.39	53	0	53	0.4	0.97556
Chicken	Lobster	ANK	168	0.94	172	0.97	0.94	173	0	172	0.97	0.95784
Chicken	Lobster	CD	40	0.78	53	2.31	0.78	54	3.77e-06	50	1.53	0.77329
Chicken	Lobster	Full	720	19.03	519	4.63	30.74	891	5.63e-06	565	5.3	0.46639
Chicken	Lobster	LEM	40	0.92	45	1.28	0.92	46	7e-08	45	1.28	0.82357
Chicken	Lobster	Unc1	128	2.05	144	2.32	2.05	158	2.55e-15	144	2.28	0.8249
Chicken	Lobster	Unc1and2	352	12.4	357	6.75	30.96	659	0.00133	348	5	0.52166
Chicken	Lobster	Unc2	48	0.66	53	0.67	0.66	53	1.22e-14	53	0.67	0.94324
Chicken	Lungfish	ANK	168	0.59	172	0.43	0.59	173	0	172	0.43	0.9813
Chicken	Lungfish	CD	48	0.69	53	0.66	0.69	53	1.07e-14	53	0.66	0.94649
Chicken	Lungfish	Full	864	19.83	761	6.79	22.96	1104	3.04e-09	743	4.68	0.64071
Chicken	Lungfish	LEM	40	0.33	48	0.33	0.33	48	4.71e-14	48	0.33	0.95833
Chicken	Lungfish	Unc1	144	1.12	150	1.38	1.12	150	0	150	1.38	0.92573
Chicken	Lungfish	Unc1and2	408	9.57	411	7.28	25.27	484	9.48e-06	389	5.09	0.66994
Chicken	Lungfish	Unc2	48	0.62	53	0.72	0.62	53	3.86e-14	53	0.72	0.93273
Chicken	Monkey	ANK	168	0.39	173	0.44	0.39	173	0	173	0.44	0.98952
Chicken	Monkey	CD	48	1.09	53	1.68	1.09	53	1.17e-07	52	1.26	0.89496
Chicken	Monkey	Full	864	19.76	806	12.64	32.15	1091	1.19e-06	667	6.39	0.54957
Chicken	Monkey	LEM	48	0.43	49	0.45	0.43	49	0	49	0.45	0.95287
Chicken	Monkey	Unc1	144	1.66	148	1.49	1.66	151	0	148	1.45	0.92571
Chicken	Monkey	Unc1and2	368	12.41	356	7.59	28.38	456	0.000104	336	4.15	0.67416
Chicken	Monkey	Unc2	48	0.34	51	0.34	0.34	51	1.11e-16	51	0.34	0.9611
Chicken	Mosquito	ANK	160	1.08	167	1.07	1.08	172	0	167	1.07	0.93351
Chicken	Mosquito	CD	48	1.8	51	1.88	1.8	53	8.78e-07	50	1.72	0.77041
Chicken	Mosquito	Full	504	13.41	515	7.59	36.17	921	0.00261	510	6.7	0.37035
Chicken	Mosquito	Unc1	88	1.49	95	1.49	19.78	130	5.45e-05	103	2.67	0.38663
Chicken	Mosquito	Unc1and2	280	11.89	247	6.23	37.23	413	0.102	247	5.5	0.3185
Chicken	Mosquito	Unc2	48	0.62	49	0.68	0.62	49	3.73e-14	51	1.57	0.8805
Chicken	Mouse	ANK	168	0.37	173	0.39	0.37	173	0	173	0.39	0.99104
Chicken	Mouse	CD	48	0.83	53	1.88	0.83	53	2.69e-08	53	1.88	0.86751
Chicken	Mouse	Full	872	15.39	843	9.56	26.64	1043	1.03e-07	771	6.32	0.63017
Chicken	Mouse	LEM	40	0.38	48	0.44	0.38	48	3.44e-14	48	0.44	0.95308
Chicken	Mouse	Unc1	136	1.12	146	1.33	1.12	150	0	146	1.32	0.93109
Chicken	Mouse	Unc1and2	368	10.13	341	4.2	28.81	452	4.06e-06	346	4	0.68873
Chicken	Mouse	Unc2	48	0.49	53	0.49	0.49	53	0	53	0.49	0.961
Chicken	Octopus	ANK	160	1.95	164	1.36	1.95	169	0	164	1.36	0.91305
Chicken	Octopus	CD	48	1.58	53	1.43	1.58	55	3.03e-08	52	1.27	0.81212
Chicken	Octopus	Full	688	19.76	696	11.61	30.84	1069	0.000101	617	5.92	0.53306
Chicken	Octopus	Unc1	128	1.49	148	3.37	1.49	160	9.18e-13	142	2.18	0.80941
Chicken	Octopus	Unc1and2	336	13.95	320	5.07	28.67	519	9.49e-05	327	3.24	0.65049
Chicken	Octopus	Unc2	48	0.49	53	0.52	0.49	53	1.11e-16	53	0.52	0.95785
Chicken	Oyster	ANK	168	0.95	169	0.91	0.95	172	0	169	0.87	0.95198
Chicken	Oyster	CD	48	1.56	53	1.7	1.56	54	8.99e-08	51	1.1	0.83513
Chicken	Oyster	Full	712	17.44	667	8.37	36.29	1177	2.82e-05	636	5.92	0.48757
Chicken	Oyster	LEM	40	0.49	48	0.58	0.49	48	5.14e-13	48	0.58	0.91905
Chicken	Oyster	Unc1	128	1.25	148	2.12	1.25	154	0	147	2.02	0.855
Chicken	Oyster	Unc1and2	328	12.11	329	7.91	36.05	446	0.0104	318	5.19	0.43718
Chicken	Oyster	Unc2	48	2.06	53	1.96	2.06	53	3.31e-07	51	1.22	0.86674
Chicken	Roundworm	ANK	160	1.06	168	1.16	1.06	172	0	168	1.16	0.933
Chicken	Roundworm	CD	40	1.53	50	2.47	1.53	57	0.000128	49	2.47	0.66175
Chicken	Roundworm	Full	520	10.62	537	5.94	23.83	864	3.05e-06	533	4.86	0.5629
Chicken	Roundworm	Unc1	120	2.95	130	3.05	2.95	152	2.31e-11	129	3	0.71003
Chicken	Roundworm	Unc1and2	256	11.29	273	4.98	27.16	456	0.00027	273	3.9	0.59885
Chicken	Roundworm	Unc2	48	1.64	52	1.52	1.64	53	1.39e-07	50	1.02	0.79123
Chicken	Flatworm	ANK	160	0.92	173	1.31	0.92	184	0	173	1.27	0.92148
Chicken	Flatworm	CD	40	1.23	47	1.57	1.23	52	2.07e-07	47	1.57	0.78788
Chicken	Flatworm	Full	592	25.4	610	12.51	33.24	846	0.0012	527	5.13	0.50874
Chicken	Flatworm	Unc1	120	3.68	128	3.37	3.68	175	9.65e-09	125	2.93	0.66381
Chicken	Flatworm	Unc1and2	304	19.16	272	6.2	40	533	0.0039	267	4.82	0.48748
Chicken	Flatworm	Unc2	16	3.87	18	3.1	3.87	18	0.544	10	0.63	0.24969
Chicken	Shark	ANK	168	0.4	173	0.42	0.4	173	0	173	0.42	0.98706
Chicken	Shark	CD	48	0.53	53	0.51	0.53	53	1.11e-16	53	0.51	0.96142
Chicken	Shark	Full	840	16.22	813	8.26	22.13	1022	4.22e-08	760	4.84	0.65865
Chicken	Shark	LEM	40	0.37	48	0.4	0.37	48	4.71e-14	48	0.4	0.94974
Chicken	Shark	Unc1	136	0.97	143	1.24	0.97	146	0	143	1.24	0.92393
Chicken	Shark	Unc1and2	400	15.54	376	9.68	31.66	526	0.000551	352	4.98	0.59833
Chicken	Shark	Unc2	48	0.48	53	0.49	0.48	53	0	53	0.49	0.95989
Chicken	Snail	ANK	168	0.9	169	0.78	0.9	173	0	169	0.75	0.95502
Chicken	Snail	CD	40	1.18	52	2.51	1.18	54	2.9e-05	51	2.12	0.69081
Chicken	Snail	Full	736	21.6	724	11.57	34.92	1112	5.06e-05	667	5.56	0.55806
Chicken	Snail	LEM	40	0.54	48	0.52	0.54	48	1.08e-13	48	0.52	0.93086
Chicken	Snail	Unc1	128	1.21	148	2.98	1.21	153	7.11e-15	145	2.3	0.85135
Chicken	Snail	Unc1and2	352	18.42	355	15.01	33.66	640	0.0156	252	6.88	0.33056
Chicken	Snail	Unc2	48	1.47	52	1.75	1.47	53	8.39e-08	51	1.59	0.85535
Chicken	Spider	ANK	160	0.81	167	0.67	0.81	170	0	167	0.67	0.9564
Chicken	Spider	CD	40	0.88	53	3.11	0.88	61	4.16e-05	50	1.68	0.74722
Chicken	Spider	Full	496	10.35	494	6.51	20.91	686	5.43e-05	515	5.67	0.50157
Chicken	Spider	Unc1	120	1.36	143	3	1.36	156	3.87e-12	140	2.58	0.71925
Chicken	Spider	Unc1and2	216	3.67	247	3.04	19.95	455	1.53e-05	251	3.21	0.61166
Chicken	Spider	Unc2	48	3.21	49	3.23	3.21	49	1.28e-05	45	1.67	0.78152
Chicken	Sponge	ANK	160	0.95	173	1.12	0.95	178	0	173	1.12	0.94054
Chicken	Sponge	CD	32	0.68	42	1.49	0.68	56	8.97e-06	42	1.4	0.72669
Chicken	Sponge	Full	584	13.18	566	6.47	17.18	797	1.73e-06	554	5.71	0.52554
Chicken	Sponge	Unc1	128	2.38	135	2.39	2.38	141	7.55e-15	132	1.96	0.8262
Chicken	Sponge	Unc1and2	304	10.84	309	3.63	13.87	451	3.57e-06	315	3.62	0.69062
Chicken	Sponge	Unc2	48	0.49	53	0.54	0.49	53	2.22e-16	53	0.54	0.96132
Chicken	Tunicate	ANK	160	0.96	167	1.19	0.96	169	0	167	1.18	0.94083
Chicken	Tunicate	CD	48	1	51	1.16	1	53	2.89e-09	51	1.16	0.82767
Chicken	Tunicate	Full	688	13.46	634	9.51	28.52	931	7.75e-06	613	5.75	0.55231
Chicken	Tunicate	LEM	40	0.48	42	0.53	0.48	42	3.39e-13	42	0.53	0.87132
Chicken	Tunicate	Unc1	120	1.33	132	1.99	1.33	143	2.22e-16	131	1.87	0.81541
Chicken	Tunicate	Unc1and2	352	18.03	327	6.32	40.26	481	0.000154	314	3.95	0.62797
Chicken	Tunicate	Unc2	48	0.65	51	0.64	0.65	51	1.21e-14	51	0.64	0.90675
Chicken	Urchin	ANK	168	1.18	169	1.09	1.18	171	0	169	1.09	0.93989
Chicken	Urchin	CD	40	1.73	50	3.03	1.73	61	0.000171	47	2.61	0.60807
Chicken	Urchin	Full	760	25.49	658	14.18	41.46	1092	0.000284	550	6.3	0.4355
Chicken	Urchin	LEM	48	0.45	49	0.47	0.45	49	0	49	0.47	0.95975
Chicken	Urchin	Unc1	136	1.92	144	1.9	1.92	146	0	144	1.9	0.88375
Chicken	Urchin	Unc1and2	136	1.92	144	1.9	1.92	146	3.27e-11	144	1.9	0.45593
Chicken	Zebrafish	ANK	168	0.82	173	0.63	0.82	175	0	173	0.63	0.97499
Chicken	Zebrafish	CD	48	0.78	53	0.76	0.78	53	1.54e-13	53	0.76	0.94332
Chicken	Zebrafish	Full	832	24.31	768	10.38	31.84	1009	6.32e-07	703	5.33	0.61668
Chicken	Zebrafish	LEM	40	0.31	48	0.37	0.31	48	4.75e-14	48	0.37	0.95392
Chicken	Zebrafish	Unc1	136	0.9	146	1.43	0.9	150	0	146	1.33	0.93384
Chicken	Zebrafish	Unc1and2	408	14.82	418	13.67	36.37	490	0.000592	321	4.73	0.56653
Chicken	Zebrafish	Unc2	48	0.68	53	0.72	0.68	53	5.1e-14	53	0.72	0.93326
Coelacanth	AcornWorm	ANK	88	1.2	102	1.84	1.2	137	4.72e-11	105	2.03	0.65734
Coelacanth	AcornWorm	CD	40	0.73	53	2.44	0.73	58	7.28e-06	52	2.1	0.78004
Coelacanth	AcornWorm	LEM	48	0.34	49	0.35	0.34	49	0	49	0.35	0.9769
Coelacanth	AcornWorm	Unc1	136	1.43	146	1.71	1.43	147	0	146	1.71	0.90752
Coelacanth	AcornWorm	Unc1and2	384	10.03	354	3.99	24.87	536	2.57e-06	361	3.65	0.65852
Coelacanth	AcornWorm	Unc2	48	0.7	51	0.7	0.7	52	5.38e-14	51	0.7	0.91153
Coelacanth	Caecilian	ANK	168	0.22	173	0.27	0.22	173	0	173	0.27	0.99414
Coelacanth	Caecilian	CD	48	0.26	53	0.26	0.26	53	0	53	0.26	0.97965
Coelacanth	Caecilian	LEM	40	0.1	48	0.13	0.1	48	4.55e-14	48	0.13	0.96657
Coelacanth	Caecilian	Unc1	144	1.31	148	1.31	1.31	150	0	148	1.31	0.9408
Coelacanth	Caecilian	Unc1and2	408	9.57	393	6.02	23.23	503	3.26e-06	386	4.25	0.70314
Coelacanth	Caecilian	Unc2	48	0.8	51	0.79	0.8	51	3.54e-13	51	0.79	0.90184
Coelacanth	Caulimovirus	CD	32	2.06	44	2.55	2.06	53	0.00133	45	2.64	0.57741
Coelacanth	Chicken	ANK	168	0.4	172	0.41	0.4	172	0	172	0.41	0.98472
Coelacanth	Chicken	CD	48	0.5	53	0.49	0.5	53	1.11e-16	53	0.49	0.97226
Coelacanth	Chicken	LEM	40	0.32	48	0.33	0.32	48	4.65e-14	48	0.33	0.95869
Coelacanth	Chicken	Unc1	144	0.79	150	1.09	0.79	150	0	150	1.09	0.95794
Coelacanth	Chicken	Unc1and2	400	12.69	382	6.55	19.25	503	1.59e-05	361	4.52	0.64576
Coelacanth	Chicken	Unc2	48	0.63	52	0.62	0.63	52	4.66e-15	52	0.62	0.93352
Coelacanth	CombJelly	ANK	160	1.42	168	1.38	1.42	172	0	168	1.32	0.91315
Coelacanth	CombJelly	CD	40	0.94	49	1.45	0.94	53	1.75e-07	49	1.36	0.78682
Coelacanth	CombJelly	Full	568	11.22	485	3.91	28.35	821	3.85e-06	546	5.08	0.55217
Coelacanth	CombJelly	Unc1	120	4.68	134	3.36	4.56	172	4.74e-10	127	2.13	0.71579
Coelacanth	CombJelly	Unc1and2	152	5.05	171	3.66	16.95	249	0.00213	171	3.16	0.43382
Coelacanth	CombJelly	Unc2	48	1.14	53	1.15	1.14	55	8.35e-10	53	1.15	0.861
Coelacanth	Coral	ANK	168	1.02	171	1.15	1.02	173	0	171	1.15	0.94861
Coelacanth	Coral	CD	40	0.72	53	2.55	0.72	56	9.2e-06	50	1.7	0.78979
Coelacanth	Coral	Full	664	15.4	628	6.31	36.79	1047	4.6e-07	639	5.93	0.55317
Coelacanth	Coral	LEM	32	0.42	38	0.5	0.42	38	1.34e-10	38	0.5	0.82439
Coelacanth	Coral	Unc1	136	1.56	144	1.64	1.56	154	0	143	1.46	0.87899
Coelacanth	Coral	Unc1and2	376	10.96	343	4.33	38.21	597	4.41e-05	359	4.39	0.59915
Coelacanth	Coral	Unc2	48	0.38	52	0.4	0.38	52	1.11e-16	52	0.4	0.95645
Coelacanth	Fly	ANK	168	0.93	171	1.01	0.93	174	0	171	1.01	0.95816
Coelacanth	Fly	CD	32	0.74	52	2.08	0.74	114	0.000416	51	1.77	0.52642
Coelacanth	Fly	Full	640	25.56	402	3.97	36.15	1086	3.5e-06	456	4.83	0.37539
Coelacanth	Fly	Unc1	120	2.19	122	2.05	15.65	276	9.56e-05	125	2.41	0.51066
Coelacanth	Fly	Unc1and2	352	24.91	242	11.56	35.89	792	0.0683	226	5.57	0.31701
Coelacanth	Fly	Unc2	48	0.77	52	0.8	0.77	52	4.74e-13	52	0.8	0.87719
Coelacanth	Frog	ANK	168	0.34	173	0.39	0.34	173	0	173	0.39	0.99122
Coelacanth	Frog	CD	48	0.93	53	1.09	0.93	53	1.28e-09	53	1.09	0.89296
Coelacanth	Frog	Full	816	16.3	755	5.36	23.4	955	2.99e-10	763	5.11	0.67045
Coelacanth	Frog	LEM	40	0.22	48	0.29	0.22	48	4.66e-14	48	0.29	0.9544
Coelacanth	Frog	Unc1	144	1.31	146	1.19	1.31	150	0	146	1.19	0.92967
Coelacanth	Frog	Unc1and2	384	9.09	359	4.65	25.36	473	4.9e-07	362	3.34	0.73251
Coelacanth	Frog	Unc2	48	0.69	52	0.7	0.69	52	3.93e-14	52	0.7	0.92182
Coelacanth	Hagfish	ANK	168	0.91	172	0.99	0.91	172	0	172	0.99	0.96166
Coelacanth	Hagfish	CD	40	0.43	53	2.44	0.43	54	4.91e-06	51	1.64	0.85443
Coelacanth	Hagfish	Full	672	18.49	649	7.93	27.61	979	2.38e-06	621	5.22	0.6011
Coelacanth	Hagfish	LEM	40	0.23	48	0.25	0.23	48	6.53e-14	48	0.25	0.93953
Coelacanth	Hagfish	Unc1	112	1.52	123	3	1.52	135	1.25e-11	119	2.15	0.7845
Coelacanth	Hagfish	Unc1and2	312	15.52	270	4.91	31.93	480	0.000345	284	3.49	0.58711
Coelacanth	Hagfish	Unc2	40	1.09	46	1.38	1.09	46	3.7e-08	46	1.34	0.76806
Coelacanth	HorseshoeCrab	ANK	160	0.67	165	0.82	0.67	165	0	165	0.8	0.95336
Coelacanth	HorseshoeCrab	Full	600	21.86	413	3.33	32.43	722	2.34e-06	483	4.97	0.44989
Coelacanth	HorseshoeCrab	Unc1	136	1.29	145	1.6	1.29	152	0	145	1.55	0.88952
Coelacanth	HorseshoeCrab	Unc1and2	400	19.88	385	12.36	33.95	665	0.0112	314	4.8	0.47393
Coelacanth	HorseshoeCrab	Unc2	48	0.75	52	0.73	0.75	52	7.35e-14	52	0.73	0.9182
Coelacanth	Human	ANK	168	0.34	172	0.38	0.34	172	0	172	0.38	0.98283
Coelacanth	Human	CD	40	0.53	53	1.82	0.53	53	4.19e-07	53	1.82	0.86832
Coelacanth	Human	Full	768	13.96	723	5.52	20.23	972	1.12e-09	734	4.99	0.6693
Coelacanth	Human	LEM	40	0.19	48	0.22	0.19	48	4.62e-14	48	0.22	0.96086
Coelacanth	Human	Unc1	144	1.63	147	1.61	1.63	150	0	147	1.61	0.91144
Coelacanth	Human	Unc1and2	352	10.33	345	5.99	24.69	478	4.21e-06	342	4.3	0.65022
Coelacanth	Human	Unc2	48	0.75	52	0.75	0.75	52	1.13e-13	52	0.75	0.92086
Coelacanth	Hydra	ANK	160	1.28	169	1.51	1.28	173	0	169	1.51	0.92539
Coelacanth	Hydra	CD	40	1.1	53	2.67	1.1	54	1.12e-05	50	1.31	0.82195
Coelacanth	Hydra	Full	560	10.89	545	4.51	22.7	913	1.63e-07	573	4.96	0.59523
Coelacanth	Hydra	LEM	32	0.46	38	0.47	0.46	38	1.7e-10	38	0.47	0.82316
Coelacanth	Hydra	Unc1	112	0.97	128	3.19	0.97	150	7.36e-12	122	1.7	0.7925
Coelacanth	Hydra	Unc1and2	264	16.72	270	5.13	26.95	469	0.000302	274	2.89	0.6528
Coelacanth	Hydra	Unc2	48	0.68	52	0.7	0.68	52	3.04e-14	52	0.7	0.91719
Coelacanth	Jellyfish	ANK	168	1.13	171	1.22	1.13	173	0	171	1.22	0.94551
Coelacanth	Jellyfish	CD	48	1.47	51	1.48	1.47	53	4.39e-08	51	1.48	0.82427
Coelacanth	Jellyfish	Full	624	20.02	592	8.6	27.72	913	5.27e-06	549	6.3	0.50511
Coelacanth	Jellyfish	LEM	32	0.4	40	0.49	0.4	40	9.12e-11	40	0.49	0.85336
Coelacanth	Jellyfish	Unc1	120	1.68	136	2.23	1.68	142	3.77e-15	136	2.17	0.85486
Coelacanth	Jellyfish	Unc1and2	312	14	313	8.44	31.34	471	0.00157	290	4.09	0.60218
Coelacanth	Jellyfish	Unc2	48	0.7	52	0.72	0.7	52	6.62e-14	52	0.72	0.91184
Coelacanth	Lancelet	ANK	168	1.11	171	1.04	1.11	173	0	171	1.04	0.95951
Coelacanth	Lancelet	CD	40	0.49	53	2.16	0.49	60	3.32e-06	51	1.5	0.79652
Coelacanth	Lancelet	Full	712	15.18	701	7.2	31.35	993	1.35e-07	694	6.17	0.6094
Coelacanth	Lancelet	LEM	48	0.39	49	0.41	0.39	49	0	49	0.41	0.96817
Coelacanth	Lancelet	Unc1	120	0.89	140	1.75	0.89	158	0	140	1.71	0.84711
Coelacanth	Lancelet	Unc1and2	320	12.12	327	4.92	30.85	489	4.96e-05	321	3.54	0.6578
Coelacanth	Lancelet	Unc2	40	0.63	43	0.61	0.63	43	4.65e-12	43	0.61	0.84479
Coelacanth	Lizard	ANK	168	0.35	172	0.36	0.35	172	0	172	0.36	0.98894
Coelacanth	Lizard	CD	48	0.56	53	0.54	0.56	53	2.22e-16	53	0.54	0.94789
Coelacanth	Lizard	Full	792	12.61	757	8.36	21.28	1019	9.74e-08	728	6.11	0.60364
Coelacanth	Lizard	LEM	48	0.28	49	0.31	0.28	49	1.11e-16	49	0.31	0.9627
Coelacanth	Lizard	Unc1	144	1.06	150	1.41	1.06	150	0	150	1.41	0.92295
Coelacanth	Lizard	Unc1and2	384	9.23	364	3.79	21.2	486	3.55e-07	394	4.34	0.7071
Coelacanth	Lizard	Unc2	48	0.6	52	0.6	0.6	52	2.89e-15	52	0.6	0.92803
Coelacanth	Lobster	ANK	168	0.9	172	1.06	0.9	173	0	172	1.06	0.95693
Coelacanth	Lobster	CD	40	0.69	53	2.42	0.69	54	5.14e-06	50	1.5	0.78172
Coelacanth	Lobster	Full	736	22.09	697	8.34	34.15	1155	3.76e-06	666	5.84	0.54874
Coelacanth	Lobster	LEM	40	0.96	45	1.32	0.96	46	9.7e-08	45	1.32	0.82127
Coelacanth	Lobster	Unc1	128	1.83	144	2.24	1.83	158	1.11e-15	144	2.16	0.83188
Coelacanth	Lobster	Unc1and2	376	8.63	379	3.72	36.79	659	7.05e-05	399	4.22	0.61773
Coelacanth	Lobster	Unc2	48	0.48	52	0.51	0.48	52	1.11e-16	52	0.51	0.93862
Coelacanth	Lungfish	ANK	168	0.43	173	0.3	0.43	174	0	173	0.3	0.99336
Coelacanth	Lungfish	CD	48	0.48	53	0.46	0.48	53	0	53	0.46	0.96638
Coelacanth	Lungfish	Full	856	20.49	825	9.2	23.77	1111	5.18e-09	764	5.23	0.66307
Coelacanth	Lungfish	LEM	48	0.16	49	0.17	0.16	49	0	49	0.17	0.99446
Coelacanth	Lungfish	Unc1	144	1.16	150	1.31	1.16	150	0	150	1.31	0.92752
Coelacanth	Lungfish	Unc1and2	408	12.24	328	5.45	30.87	472	4.98e-06	336	4.51	0.59841
Coelacanth	Lungfish	Unc2	48	0.52	52	0.59	0.52	52	1.55e-15	52	0.59	0.93005
Coelacanth	Monkey	ANK	168	0.4	172	0.42	0.4	172	0	172	0.42	0.98716
Coelacanth	Monkey	CD	40	0.43	53	1.79	0.43	53	3.28e-07	52	1.41	0.89109
Coelacanth	Monkey	Full	768	11.1	721	5.34	29.21	956	2.67e-09	731	5.26	0.65401
Coelacanth	Monkey	LEM	40	0.19	48	0.29	0.19	48	4.63e-14	48	0.29	0.95477
Coelacanth	Monkey	Unc1	136	0.97	147	1.86	0.97	150	0	147	1.86	0.90507
Coelacanth	Monkey	Unc1and2	368	10.75	331	4.07	30.78	473	4.08e-06	340	4.13	0.65876
Coelacanth	Monkey	Unc2	48	0.74	51	0.74	0.74	51	8.89e-14	51	0.74	0.92111
Coelacanth	Mosquito	ANK	160	1.05	168	1.2	1.05	173	0	168	1.2	0.93835
Coelacanth	Mosquito	CD	40	0.95	51	2	0.95	53	1.75e-06	50	1.83	0.77036
Coelacanth	Mosquito	Full	592	27.22	598	12.22	35.99	1190	0.000244	511	7.5	0.3596
Coelacanth	Mosquito	Unc1	104	2.79	112	1.77	19.21	152	0.000455	121	2.69	0.44973
Coelacanth	Mosquito	Unc1and2	320	26.03	299	11.03	38.6	558	0.187	253	6.81	0.27873
Coelacanth	Mosquito	Unc2	48	0.87	49	0.88	0.87	49	2.71e-12	51	1.63	0.85477
Coelacanth	Mouse	ANK	168	0.42	172	0.44	0.42	172	0	172	0.44	0.98657
Coelacanth	Mouse	CD	48	0.88	53	1.89	0.88	53	1.19e-07	53	1.89	0.86484
Coelacanth	Mouse	Full	760	15.49	737	9.76	26.83	1026	1.76e-06	658	5.68	0.57795
Coelacanth	Mouse	LEM	40	0.23	47	0.31	0.23	47	4.74e-14	47	0.31	0.95043
Coelacanth	Mouse	Unc1	128	1.11	145	1.81	1.11	149	0	144	1.61	0.89565
Coelacanth	Mouse	Unc1and2	344	11.59	344	4.49	30.84	502	6.9e-06	347	3.87	0.66915
Coelacanth	Mouse	Unc2	48	0.81	52	0.81	0.81	52	3.7e-13	52	0.81	0.91622
Coelacanth	Octopus	ANK	160	1.2	165	1.34	1.2	170	0	165	1.34	0.92351
Coelacanth	Octopus	CD	48	1.56	53	1.6	1.56	55	2.98e-08	53	1.43	0.80466
Coelacanth	Octopus	Full	712	18.17	659	10.35	35.83	947	3.37e-05	602	6.53	0.51838
Coelacanth	Octopus	Unc1	136	3.78	145	2.86	3.78	159	2.5e-13	142	2.33	0.79936
Coelacanth	Octopus	Unc1and2	360	14.56	349	7.86	37.83	527	0.000851	328	5.22	0.56091
Coelacanth	Octopus	Unc2	48	0.78	52	0.78	0.78	52	2.03e-13	52	0.78	0.91094
Coelacanth	Oyster	ANK	168	0.83	170	0.83	0.83	173	0	170	0.79	0.96472
Coelacanth	Oyster	CD	40	0.39	53	1.75	0.39	54	4.02e-07	51	1.1	0.84702
Coelacanth	Oyster	Full	768	26.38	778	14.18	41.96	1232	8.9e-05	628	6.07	0.49363
Coelacanth	Oyster	LEM	48	0.68	49	0.68	0.68	49	1.34e-14	49	0.68	0.9166
Coelacanth	Oyster	Unc1	128	1.36	148	2.16	1.36	154	0	147	2.02	0.8526
Coelacanth	Oyster	Unc1and2	408	12.66	379	7.3	40.98	725	0.000965	360	5.14	0.49398
Coelacanth	Oyster	Unc2	40	0.67	52	1.96	0.67	52	6.22e-07	50	1.26	0.82416
Coelacanth	Roundworm	ANK	160	1.06	169	1.27	1.06	173	0	169	1.27	0.93663
Coelacanth	Roundworm	CD	40	1.57	50	2.54	1.57	57	0.00017	49	2.51	0.66068
Coelacanth	Roundworm	Full	512	10.12	444	4.1	28.39	835	1.01e-07	489	4.99	0.52808
Coelacanth	Roundworm	Unc1	120	2.96	131	3.14	2.96	152	2.58e-11	130	3.02	0.71487
Coelacanth	Roundworm	Unc1and2	272	12.52	285	5.49	29.32	473	0.00097	294	3.24	0.65927
Coelacanth	Roundworm	Unc2	40	1.02	51	1.68	1.02	52	4.04e-07	49	1.26	0.75046
Coelacanth	Flatworm	ANK	168	1.74	172	1.34	1.74	183	0	172	1.29	0.91718
Coelacanth	Flatworm	CD	40	1.08	47	1.44	1.08	52	9.7e-08	47	1.41	0.80331
Coelacanth	Flatworm	Full	584	15.22	578	6.35	33.67	992	1.75e-05	576	5.61	0.54613
Coelacanth	Flatworm	Unc1	112	4.4	125	3.09	4.27	177	6.47e-09	124	2.81	0.67197
Coelacanth	Flatworm	Unc1and2	312	11.42	296	5.87	35.1	498	0.00507	302	5	0.53286
Coelacanth	Flatworm	Unc2	16	2.84	18	3.04	2.84	18	0.533	12	1.88	0.25547
Coelacanth	Shark	ANK	168	0.24	173	0.24	0.24	173	0	173	0.24	0.9948
Coelacanth	Shark	CD	48	0.12	53	0.12	0.12	53	0	53	0.12	0.98803
Coelacanth	Shark	Full	848	15.49	839	11.83	24.79	1058	4.45e-07	755	4.98	0.67657
Coelacanth	Shark	LEM	48	0.28	49	0.29	0.28	49	0	49	0.29	0.98312
Coelacanth	Shark	Unc1	136	1.03	143	1.27	1.03	146	0	143	1.27	0.92606
Coelacanth	Shark	Unc1and2	392	13.88	414	9.47	31.92	553	5.62e-05	356	4.82	0.59178
Coelacanth	Shark	Unc2	48	0.7	52	0.7	0.7	52	3.36e-14	52	0.7	0.91134
Coelacanth	Snail	ANK	168	0.79	170	0.75	0.79	174	0	170	0.72	0.96494
Coelacanth	Snail	CD	40	1.13	52	2.38	1.13	54	2.05e-05	51	2.02	0.69629
Coelacanth	Snail	Full	736	21.19	723	11.41	33.23	1104	1.14e-05	643	5.57	0.55304
Coelacanth	Snail	LEM	48	0.51	49	0.53	0.51	49	2.22e-16	49	0.53	0.94879
Coelacanth	Snail	Unc1	128	1.25	145	2.3	1.25	155	1.11e-16	144	2.06	0.85527
Coelacanth	Snail	Unc1and2	336	12.02	334	3.94	31.03	640	0.000171	342	3.96	0.56367
Coelacanth	Snail	Unc2	40	1.05	51	1.73	1.05	52	2.72e-07	50	1.57	0.82508
Coelacanth	Spider	ANK	160	0.8	168	0.7	0.8	171	0	168	0.7	0.9639
Coelacanth	Spider	CD	48	1.65	49	1.19	1.65	61	3.54e-08	51	1.97	0.75922
Coelacanth	Spider	Full	496	12.12	469	5.5	28.22	723	1.57e-05	481	4.28	0.52607
Coelacanth	Spider	Unc1	128	2.45	143	2.92	2.45	156	2.1e-12	140	2.52	0.72326
Coelacanth	Spider	Unc1and2	208	7.17	230	3.04	21.77	476	7.71e-06	234	3.28	0.55763
Coelacanth	Spider	Unc2	48	3.17	49	3.18	3.17	49	1.4e-05	46	1.96	0.75642
Coelacanth	Sponge	ANK	160	0.9	172	1.13	0.9	177	0	172	1.13	0.93808
Coelacanth	Sponge	CD	32	0.66	42	1.45	0.66	56	7.51e-06	42	1.36	0.73287
Coelacanth	Sponge	Full	552	13.6	544	10.05	22.81	825	2.52e-05	502	5.75	0.49023
Coelacanth	Sponge	Unc1	112	1.29	135	2.33	1.29	141	6.55e-15	133	2.1	0.82876
Coelacanth	Sponge	Unc1and2	280	11.6	275	3.94	22.41	484	2.8e-05	290	3.57	0.63118
Coelacanth	Sponge	Unc2	48	0.55	52	0.57	0.55	52	8.88e-16	52	0.57	0.93058
Coelacanth	Tunicate	ANK	160	0.91	168	1.24	0.91	170	0	168	1.24	0.94689
Coelacanth	Tunicate	CD	48	0.94	51	1.07	0.94	53	1.31e-09	52	1.51	0.84023
Coelacanth	Tunicate	Full	696	21.08	695	11.93	32.98	1004	4.38e-06	589	6.29	0.522
Coelacanth	Tunicate	LEM	40	0.53	42	0.56	0.53	42	7.43e-13	42	0.56	0.8652
Coelacanth	Tunicate	Unc1	120	1.2	132	1.99	1.2	143	2.22e-16	132	1.97	0.82872
Coelacanth	Tunicate	Unc1and2	352	21.63	322	7.15	37.58	545	0.000538	317	4.35	0.58758
Coelacanth	Tunicate	Unc2	48	0.58	52	0.6	0.58	52	1.89e-15	52	0.6	0.93131
Coelacanth	Urchin	ANK	168	1.2	170	1.18	1.2	172	0	170	1.18	0.94416
Coelacanth	Urchin	CD	40	1.67	49	2.71	1.67	62	9.96e-05	47	2.33	0.61014
Coelacanth	Urchin	Full	656	26.71	507	6.15	36.32	648	1.25e-05	527	5.58	0.45079
Coelacanth	Urchin	LEM	40	0.34	48	0.39	0.34	48	4.92e-14	48	0.39	0.95139
Coelacanth	Urchin	Unc1	136	1.72	142	1.64	1.72	146	0	142	1.58	0.88971
Coelacanth	Urchin	Unc1and2	136	1.72	142	1.64	1.72	146	1.72e-11	142	1.58	0.44148
Coelacanth	Zebrafish	ANK	168	0.68	173	0.56	0.68	175	0	173	0.56	0.9807
Coelacanth	Zebrafish	CD	48	0.54	53	0.52	0.54	53	1.11e-16	53	0.52	0.95252
Coelacanth	Zebrafish	Full	768	19.69	714	8.12	31.04	1029	2.71e-08	683	5.58	0.60313
Coelacanth	Zebrafish	LEM	48	0.22	49	0.23	0.22	49	0	49	0.23	0.98919
Coelacanth	Zebrafish	Unc1	136	0.93	146	1.79	0.93	150	0	146	1.6	0.92633
Coelacanth	Zebrafish	Unc1and2	384	8.86	384	4.51	26.35	521	1.56e-06	391	4.25	0.69735
Coelacanth	Zebrafish	Unc2	48	0.41	52	0.43	0.41	52	1.11e-16	52	0.43	0.95301
CombJelly	AcornWorm	ANK	96	3.78	99	1.92	3.78	135	9.7e-11	104	2.19	0.65173
CombJelly	AcornWorm	CD	40	0.71	50	1.94	0.71	59	2.11e-06	50	1.84	0.75726
CombJelly	AcornWorm	Unc1	120	2.52	135	3.48	2.52	172	4.26e-10	130	2.24	0.74081
CombJelly	AcornWorm	Unc1and2	152	4.98	164	2.78	19.32	234	0.000904	173	2.99	0.4333
CombJelly	AcornWorm	Unc2	48	1.45	51	1.16	1.45	54	1.26e-08	51	1.16	0.85012
CombJelly	Caecilian	ANK	160	1.38	168	1.33	1.38	172	0	168	1.3	0.91369
CombJelly	Caecilian	CD	48	1.48	50	1.49	1.48	54	1.81e-07	50	1.4	0.78672
CombJelly	Caecilian	Unc1	112	3.97	133	3.02	3.86	172	9.75e-11	130	2.35	0.73397
CombJelly	Caecilian	Unc1and2	128	3.76	146	3.17	10.72	222	0.000258	146	2.9	0.38783
CombJelly	Caecilian	Unc2	40	0.84	51	1.41	0.84	53	9.15e-08	51	1.41	0.81555
CombJelly	Caulimovirus	CD	32	1.97	47	3.02	1.97	53	0.00282	46	2.68	0.60384
CombJelly	Chicken	ANK	160	1.24	167	1.26	1.24	171	0	167	1.19	0.91487
CombJelly	Chicken	CD	48	1.35	49	1.35	1.35	53	6.74e-08	49	1.23	0.79464
CombJelly	Chicken	Unc1	120	3.02	135	3.56	3.02	172	8.38e-10	129	2.56	0.72266
CombJelly	Chicken	Unc1and2	136	3.47	149	3.64	10	223	0.000464	149	3.31	0.3899
CombJelly	Chicken	Unc2	40	0.65	52	1.32	0.65	54	3.48e-08	52	1.32	0.84044
CombJelly	Coelacanth	ANK	160	1.42	168	1.38	1.42	172	0	168	1.32	0.91315
CombJelly	Coelacanth	CD	40	0.94	49	1.45	0.94	53	1.75e-07	49	1.36	0.78681
CombJelly	Coelacanth	Unc1	120	4.68	134	3.36	4.56	172	4.74e-10	127	2.13	0.71579
CombJelly	Coelacanth	Unc1and2	152	4.35	171	3.47	16.95	249	0.00171	172	3.35	0.43118
CombJelly	Coelacanth	Unc2	48	1.14	53	1.15	1.14	55	8.35e-10	53	1.15	0.861
CombJelly	Coral	ANK	160	1.02	169	1.22	1.02	173	0	169	1.2	0.93226
CombJelly	Coral	CD	40	0.78	50	1.99	0.78	57	2.38e-06	50	1.92	0.76134
CombJelly	Coral	Full	520	11.37	462	5.49	30.66	668	1.14e-05	459	4.64	0.49401
CombJelly	Coral	Unc1	120	6.28	134	2.83	6.05	172	2.81e-11	131	2.43	0.71031
CombJelly	Coral	Unc1and2	128	5.85	144	3	8.39	221	0.000617	148	3.34	0.34537
CombJelly	Coral	Unc2	48	1.44	52	1.25	1.44	54	1.58e-08	52	1.25	0.84281
CombJelly	Fly	ANK	160	1.34	168	1.46	1.34	171	0	168	1.46	0.90969
CombJelly	Fly	CD	32	0.83	50	1.61	4.53	116	0.000155	50	1.61	0.52512
CombJelly	Fly	Full	592	18.53	593	11.21	36.63	1122	0.00551	503	6.34	0.41911
CombJelly	Fly	Unc1	128	3.64	148	2.71	18.85	267	0.00885	156	3.02	0.57777
CombJelly	Fly	Unc1and2	168	8	177	2.95	27.32	360	0.121	194	3.68	0.38716
CombJelly	Fly	Unc2	40	0.89	52	1.49	0.89	54	1.5e-07	51	1.28	0.79012
CombJelly	Frog	ANK	160	1.28	168	1.33	1.28	172	0	168	1.3	0.91377
CombJelly	Frog	CD	40	0.93	50	1.61	0.93	54	4.32e-07	50	1.52	0.78482
CombJelly	Frog	Full	608	19.88	599	19.57	32.94	776	0.00406	488	5.03	0.47821
CombJelly	Frog	Unc1	112	4.72	131	2.71	4.57	172	3.18e-11	130	2.4	0.73525
CombJelly	Frog	Unc1and2	152	4.19	172	2.98	17.89	236	0.000263	175	3.18	0.49167
CombJelly	Frog	Unc2	40	0.6	52	1.34	0.6	54	3.98e-08	52	1.34	0.84235
CombJelly	Hagfish	ANK	160	1.36	168	1.34	1.36	172	0	168	1.33	0.91645
CombJelly	Hagfish	CD	40	0.94	50	1.57	0.94	55	3.32e-07	49	1.36	0.79412
CombJelly	Hagfish	Full	536	12.3	532	5.07	37.69	782	6.46e-06	542	5.12	0.57864
CombJelly	Hagfish	Unc1	120	2.53	126	2.29	2.53	172	4.41e-13	125	2.09	0.75128
CombJelly	Hagfish	Unc1and2	120	2.53	176	2.47	2.53	419	2.11e-08	175	2.28	0.53752
CombJelly	Hagfish	Unc2	40	1.46	46	1.89	1.46	48	6.87e-06	46	1.85	0.69138
CombJelly	HorseshoeCrab	ANK	152	1.18	164	1.41	1.18	167	0	164	1.32	0.91435
CombJelly	HorseshoeCrab	Full	456	11.25	433	3.76	30.38	624	1.23e-05	450	4.25	0.49332
CombJelly	HorseshoeCrab	Unc1	112	4.38	134	3.03	4.24	173	1.49e-10	131	2.6	0.73041
CombJelly	HorseshoeCrab	Unc1and2	152	3.95	172	3.49	14.39	250	0.00796	175	3.41	0.35899
CombJelly	HorseshoeCrab	Unc2	40	0.86	52	1.47	0.86	54	9.15e-08	52	1.47	0.81698
CombJelly	Human	ANK	160	1.25	167	1.29	1.25	171	0	167	1.23	0.90968
CombJelly	Human	CD	40	0.89	51	2.05	0.89	55	2.77e-06	51	2.01	0.77303
CombJelly	Human	Full	552	19.18	561	11.64	36.3	785	0.000696	499	5.84	0.48194
CombJelly	Human	Unc1	120	3.63	132	3.11	3.63	172	3.35e-10	128	2.28	0.72115
CombJelly	Human	Unc1and2	136	3.78	147	3.24	10.27	224	0.000177	147	3.01	0.41812
CombJelly	Human	Unc2	40	0.66	52	1.36	0.66	54	4.44e-08	52	1.36	0.84684
CombJelly	Hydra	ANK	152	1.23	166	1.62	1.23	170	0	166	1.55	0.90115
CombJelly	Hydra	CD	40	0.73	51	1.8	0.73	56	1.1e-06	50	1.54	0.77416
CombJelly	Hydra	Full	488	12.51	454	6.05	27.01	713	3.31e-05	438	5.01	0.52416
CombJelly	Hydra	Unc1	104	2.89	114	2.36	2.89	172	1.15e-09	113	2.17	0.6593
CombJelly	Hydra	Unc1and2	136	3.33	157	3.01	19.82	264	0.00053	159	3.11	0.53434
CombJelly	Hydra	Unc2	40	0.82	52	1.47	0.82	54	9.04e-08	51	1.27	0.81269
CombJelly	Jellyfish	ANK	160	1.09	169	1.16	1.09	173	0	169	1.16	0.93465
CombJelly	Jellyfish	CD	40	0.73	49	1.32	0.73	51	4.59e-08	49	1.32	0.81193
CombJelly	Jellyfish	Full	528	13.03	510	8.98	36.22	783	5.15e-05	475	6.16	0.52078
CombJelly	Jellyfish	Unc1	120	3.2	131	2.65	3.2	172	1.01e-10	130	2.49	0.74974
CombJelly	Jellyfish	Unc1and2	144	4.34	160	2.91	11.74	234	0.000424	169	3.38	0.50965
CombJelly	Jellyfish	Unc2	40	0.57	52	1.34	0.57	54	3.82e-08	52	1.33	0.8511
CombJelly	Lancelet	ANK	160	1.06	168	1.17	1.06	174	0	168	1.12	0.92916
CombJelly	Lancelet	CD	40	0.91	50	1.95	0.91	61	2.87e-06	50	1.61	0.73681
CombJelly	Lancelet	Full	496	13.02	519	6.01	29.62	764	1.9e-05	527	5.74	0.53563
CombJelly	Lancelet	Unc1	128	2.48	142	3.01	2.48	175	1.43e-11	139	2.41	0.7601
CombJelly	Lancelet	Unc1and2	136	2.57	151	2.94	6.04	221	3.06e-05	152	2.79	0.44948
CombJelly	Lancelet	Unc2	32	0.6	43	1.45	0.6	45	6.67e-06	43	1.45	0.74458
CombJelly	Lizard	ANK	160	1.21	167	1.27	1.21	171	0	167	1.21	0.91594
CombJelly	Lizard	CD	40	0.92	50	1.48	0.92	54	2.13e-07	50	1.31	0.80817
CombJelly	Lizard	Full	552	22.54	475	4.85	34.46	837	1.14e-05	482	4.41	0.4901
CombJelly	Lizard	Unc1	112	3.16	133	3.18	3.09	172	3.93e-10	129	2.37	0.7151
CombJelly	Lizard	Unc1and2	152	2.93	167	3.08	17.84	232	0.000706	179	3.61	0.4667
CombJelly	Lizard	Unc2	40	0.68	52	1.34	0.68	54	3.86e-08	52	1.34	0.83349
CombJelly	Lobster	ANK	160	1.27	168	1.37	1.27	171	0	168	1.29	0.91789
CombJelly	Lobster	CD	40	0.76	51	1.51	0.76	56	4.43e-07	51	1.53	0.79128
CombJelly	Lobster	Full	520	8.94	460	6.66	30.06	678	0.000106	456	6.13	0.40129
CombJelly	Lobster	Unc1	112	4.18	135	3.35	4.08	173	1.93e-09	133	2.88	0.69899
CombJelly	Lobster	Unc1and2	160	3.94	175	3.27	15.22	264	0.00551	177	3.15	0.36658
CombJelly	Lobster	Unc2	48	1.35	52	1.2	1.35	54	8.65e-09	52	1.2	0.83472
CombJelly	Lungfish	ANK	160	1.35	169	1.35	1.35	172	0	169	1.31	0.91902
CombJelly	Lungfish	CD	48	1.55	49	1.56	1.55	53	2.24e-07	49	1.43	0.7814
CombJelly	Lungfish	Full	592	18.48	502	8.15	35.54	824	9.51e-05	483	5.97	0.43211
CombJelly	Lungfish	Unc1	120	3.35	134	3.27	3.35	172	2.62e-10	128	2.29	0.7136
CombJelly	Lungfish	Unc1and2	144	3.16	174	3.44	14.71	241	0.00103	176	3.36	0.45225
CombJelly	Lungfish	Unc2	48	1.34	52	1.25	1.34	54	1.49e-08	52	1.25	0.8429
CombJelly	Monkey	ANK	160	1.3	167	1.32	1.3	171	0	167	1.26	0.91211
CombJelly	Monkey	CD	40	0.95	49	2.01	0.95	53	2.64e-06	49	1.8	0.77434
CombJelly	Monkey	Full	560	17.04	366	5.88	32.96	883	0.000122	456	6.21	0.41913
CombJelly	Monkey	Unc1	120	3.68	131	3.17	3.68	172	5.17e-10	129	2.69	0.70853
CombJelly	Monkey	Unc1and2	136	3.8	146	3.29	10.1	224	0.000208	147	3.13	0.41542
CombJelly	Monkey	Unc2	40	0.57	51	1.39	0.57	53	5.39e-08	51	1.39	0.84042
CombJelly	Mosquito	ANK	152	1.09	166	1.46	1.09	175	0	166	1.39	0.90774
CombJelly	Mosquito	CD	48	1.44	51	1.22	1.44	53	2.08e-08	51	1.22	0.8424
CombJelly	Mosquito	Full	448	9.6	406	4.05	31.85	732	0.000885	427	4.63	0.3987
CombJelly	Mosquito	Unc1	128	3.85	126	2.14	21.96	312	0.00961	137	2.77	0.48611
CombJelly	Mosquito	Unc1and2	144	8.96	182	2.39	22.72	805	0.0968	194	2.97	0.34544
CombJelly	Mosquito	Unc2	40	0.81	51	1.97	0.81	53	1.1e-06	51	1.97	0.78486
CombJelly	Mouse	ANK	160	1.24	167	1.27	1.24	171	0	167	1.21	0.91549
CombJelly	Mouse	CD	40	0.89	51	2.01	0.89	55	2.2e-06	51	1.97	0.7726
CombJelly	Mouse	Full	552	15.22	450	4.17	35.52	774	1.55e-05	475	4.11	0.50358
CombJelly	Mouse	Unc1	120	4.9	127	1.54	5.76	172	4.24e-08	129	1.82	0.7504
CombJelly	Mouse	Unc1and2	136	4.91	142	2.04	11	224	0.000922	147	2.55	0.42128
CombJelly	Mouse	Unc2	40	0.46	52	1.38	0.46	54	5.02e-08	52	1.38	0.85518
CombJelly	Octopus	ANK	160	2.1	165	1.69	2.1	170	0	164	1.48	0.90629
CombJelly	Octopus	CD	40	0.8	51	1.58	0.8	57	3.44e-07	51	1.37	0.81751
CombJelly	Octopus	Full	504	10.03	464	5.59	31.77	868	5.7e-05	517	5.77	0.52831
CombJelly	Octopus	Unc1	112	2.23	137	3.19	2.23	172	3.05e-10	135	2.75	0.69712
CombJelly	Octopus	Unc1and2	136	2.71	162	3.18	13.04	228	0.000118	167	3.47	0.43367
CombJelly	Octopus	Unc2	40	0.88	52	1.46	0.88	54	8.51e-08	51	1.25	0.81964
CombJelly	Oyster	ANK	168	1.71	170	1.43	1.71	171	0	170	1.4	0.92566
CombJelly	Oyster	CD	40	0.9	50	1.24	0.9	55	5.13e-08	50	1.2	0.79713
CombJelly	Oyster	Full	544	14.61	483	4.54	31.79	695	4.73e-05	497	4.52	0.46587
CombJelly	Oyster	Unc1	128	3.27	137	3.04	3.27	172	7.65e-11	135	2.61	0.72943
CombJelly	Oyster	Unc1and2	144	3.97	156	3.37	10.61	222	0.0035	161	3.06	0.30833
CombJelly	Oyster	Unc2	40	2.09	52	2.31	2.09	54	6.42e-05	51	1.93	0.73427
CombJelly	Roundworm	ANK	168	2.02	167	1.26	2.02	173	0	167	1.19	0.92442
CombJelly	Roundworm	CD	40	2.11	52	3.09	2.11	57	0.000474	49	2.32	0.60662
CombJelly	Roundworm	Full	496	12.81	422	5.06	29.78	740	1.92e-05	449	5.36	0.53441
CombJelly	Roundworm	Unc1	104	3.14	116	2.1	3.14	174	3.42e-10	116	1.99	0.65192
CombJelly	Roundworm	Unc1and2	120	4.15	136	2.86	10.69	224	0.000165	138	2.58	0.45661
CombJelly	Roundworm	Unc2	48	1.59	52	1.79	1.59	53	5.22e-07	51	1.65	0.74454
CombJelly	Flatworm	ANK	168	1.93	168	1.19	1.93	181	0	168	1.11	0.90254
CombJelly	Flatworm	CD	40	1.1	47	1.76	1.1	50	9.79e-07	46	1.59	0.78407
CombJelly	Flatworm	Full	552	11.16	555	5.6	30.23	875	3.45e-06	558	5.51	0.58976
CombJelly	Flatworm	Unc1	128	2.73	153	3.21	5.84	179	0.000132	157	3.01	0.75009
CombJelly	Flatworm	Unc1and2	152	4.29	171	2.95	18.52	353	0.00505	176	3.08	0.46809
CombJelly	Flatworm	Unc2	16	2.92	18	3.06	2.92	18	0.531	14	1.71	0.30854
CombJelly	Shark	ANK	160	1.3	168	1.36	1.3	172	0	168	1.3	0.91235
CombJelly	Shark	CD	48	1.49	50	1.5	1.49	54	2.43e-07	50	1.42	0.7863
CombJelly	Shark	Full	560	10.9	480	5.49	29.77	774	4e-05	486	4.58	0.49099
CombJelly	Shark	Unc1	112	4.38	123	1.86	4.26	172	7.69e-13	127	2.29	0.72534
CombJelly	Shark	Unc1and2	128	4.14	140	2.38	8.37	221	0.000207	147	2.87	0.36347
CombJelly	Shark	Unc2	40	0.84	52	1.41	0.84	54	6.47e-08	51	1.23	0.81414
CombJelly	Snail	ANK	168	1.89	170	1.37	1.89	172	0	170	1.36	0.92509
CombJelly	Snail	CD	40	1.51	50	2.32	1.51	56	3.99e-05	49	2.19	0.65652
CombJelly	Snail	Full	536	7.35	530	5.35	33.3	739	1.45e-05	549	5.35	0.51792
CombJelly	Snail	Unc1	128	2.13	140	2.77	2.13	172	5.45e-11	139	2.37	0.75467
CombJelly	Snail	Unc1and2	144	2.75	161	2.97	7.46	224	0.000635	161	2.66	0.36449
CombJelly	Snail	Unc2	32	0.71	51	2.02	0.71	54	3.73e-05	50	1.9	0.74512
CombJelly	Spider	ANK	160	1.3	167	1.28	1.3	172	0	167	1.2	0.92921
CombJelly	Spider	CD	40	0.65	48	1.26	0.65	62	1.17e-07	50	1.95	0.74634
CombJelly	Spider	Full	480	14.51	431	3.85	29.45	766	2.32e-06	455	3.43	0.60434
CombJelly	Spider	Unc1	128	2.36	135	2.5	2.36	177	5.3e-11	134	2.07	0.6656
CombJelly	Spider	Unc1and2	168	5.78	186	2.96	6.01	313	4.93e-10	182	2.29	0.66333
CombJelly	Spider	Unc2	40	3.46	46	2.34	3.46	48	7.12e-05	45	2.23	0.67014
CombJelly	Sponge	ANK	168	2	168	1.24	2	175	0	168	1.2	0.90959
CombJelly	Sponge	CD	32	0.56	42	1.44	0.56	54	6.34e-06	42	1.44	0.75277
CombJelly	Sponge	Full	528	12.53	453	6.18	35.72	717	1.59e-05	463	6.02	0.49804
CombJelly	Sponge	Unc1	120	2.02	133	2.86	2.02	172	3.16e-11	132	2.63	0.74594
CombJelly	Sponge	Unc1and2	128	2.23	187	2.66	2.23	372	1.08e-08	187	2.61	0.60696
CombJelly	Sponge	Unc2	48	1.43	52	1.34	1.43	54	2.85e-08	51	1.12	0.83164
CombJelly	Tunicate	ANK	160	2.04	167	1.35	2.04	173	0	167	1.31	0.92801
CombJelly	Tunicate	CD	48	1.7	51	1.68	1.7	55	6.58e-07	51	1.68	0.78227
CombJelly	Tunicate	Full	512	10.61	512	4.81	34.93	813	3.27e-06	533	5.19	0.56099
CombJelly	Tunicate	Unc1	120	2.02	143	2.88	2.02	172	4.67e-12	141	2.52	0.78271
CombJelly	Tunicate	Unc1and2	144	2.17	160	2.96	10.48	218	3.42e-05	171	3.58	0.46463
CombJelly	Tunicate	Unc2	48	1.35	53	1.57	1.35	55	1.21e-07	52	1.38	0.86053
CombJelly	Urchin	ANK	168	1.93	168	1.22	1.93	174	0	168	1.19	0.92589
CombJelly	Urchin	CD	40	1.78	49	3.35	1.78	60	0.00161	46	2.46	0.58605
CombJelly	Urchin	Full	552	14.05	531	6.99	34.02	918	7.35e-05	514	4.99	0.51592
CombJelly	Urchin	Unc1	120	3.22	135	3.05	3.22	172	1.31e-10	131	2.23	0.74446
CombJelly	Urchin	Unc1and2	128	3.47	138	3.36	3.47	179	3.34e-09	132	2.36	0.64031
CombJelly	Zebrafish	ANK	168	2.28	168	1.35	2.28	174	0	168	1.26	0.90932
CombJelly	Zebrafish	CD	40	1	49	1.7	1	53	8.09e-07	49	1.57	0.77782
CombJelly	Zebrafish	Full	576	21.57	566	13.2	30.63	930	0.00112	486	4.76	0.49944
CombJelly	Zebrafish	Unc1	120	2.66	118	1.06	2.66	172	0	126	1.91	0.72992
CombJelly	Zebrafish	Unc1and2	136	3.01	133	1.89	9.89	224	2.54e-05	145	2.85	0.37207
CombJelly	Zebrafish	Unc2	48	1.43	52	1.15	1.43	54	8.35e-09	52	1.15	0.85213
Coral	AcornWorm	ANK	88	1.18	101	1.96	1.18	136	6.24e-11	104	2.15	0.66643
Coral	AcornWorm	CD	40	0.73	57	2.51	0.73	59	6.87e-06	54	1.72	0.77539
Coral	AcornWorm	LEM	32	0.38	38	0.44	0.38	38	1.33e-10	38	0.44	0.834
Coral	AcornWorm	Unc1	128	0.88	145	1.78	0.88	154	0	145	1.7	0.89247
Coral	AcornWorm	Unc1and2	400	21.31	377	9.51	33.4	598	0.000404	340	5.04	0.54259
Coral	AcornWorm	Unc2	48	0.67	52	0.67	0.67	53	1.4e-14	52	0.67	0.93391
Coral	Caecilian	ANK	168	1.03	171	1.19	1.03	173	0	171	1.19	0.94673
Coral	Caecilian	CD	40	0.72	54	2.66	0.72	57	1.04e-05	51	1.74	0.79347
Coral	Caecilian	LEM	32	0.42	38	0.48	0.42	38	1.73e-10	38	0.48	0.81873
Coral	Caecilian	Unc1	128	1.34	142	1.99	1.34	154	0	142	1.84	0.85362
Coral	Caecilian	Unc1and2	376	11.86	359	3.81	37.36	564	8.06e-06	371	4.18	0.6381
Coral	Caecilian	Unc2	48	0.61	52	0.71	0.61	52	3.05e-14	52	0.71	0.9309
Coral	Caulimovirus	CD	32	2.1	46	2.37	2.1	57	0.000367	46	2.28	0.57492
Coral	Chicken	ANK	168	1.1	170	1.09	1.1	172	0	170	1.09	0.94353
Coral	Chicken	CD	40	0.82	53	2.61	0.82	56	1.07e-05	50	1.6	0.77779
Coral	Chicken	LEM	32	0.31	38	0.36	0.31	38	1.35e-10	38	0.36	0.84698
Coral	Chicken	Unc1	136	1.86	144	1.73	1.86	154	0	144	1.66	0.86908
Coral	Chicken	Unc1and2	360	12.08	381	7.32	35.94	560	8.32e-05	348	4.24	0.60224
Coral	Chicken	Unc2	48	0.51	53	0.53	0.51	53	1.11e-16	53	0.53	0.96076
Coral	Coelacanth	ANK	168	1.02	171	1.15	1.02	173	0	171	1.15	0.94861
Coral	Coelacanth	CD	40	0.72	53	2.55	0.72	56	9.2e-06	50	1.7	0.7898
Coral	Coelacanth	LEM	32	0.42	38	0.5	0.42	38	1.34e-10	38	0.5	0.82439
Coral	Coelacanth	Unc1	136	1.56	144	1.64	1.56	154	0	143	1.46	0.87898
Coral	Coelacanth	Unc1and2	376	14.64	343	4.33	38.21	597	4.41e-05	355	4.3	0.59622
Coral	Coelacanth	Unc2	48	0.38	52	0.4	0.38	52	1.11e-16	52	0.4	0.95645
Coral	CombJelly	ANK	160	1.02	169	1.22	1.02	173	0	169	1.2	0.93226
Coral	CombJelly	CD	40	0.78	50	1.99	0.78	57	2.38e-06	50	1.92	0.76133
Coral	CombJelly	Unc1	120	6.28	134	2.83	6.05	172	2.81e-11	131	2.43	0.71031
Coral	CombJelly	Unc1and2	128	5.85	144	3	8.39	221	0.000617	149	2.99	0.35537
Coral	CombJelly	Unc2	48	1.44	52	1.25	1.44	54	1.58e-08	52	1.25	0.84282
Coral	Fly	ANK	168	1.31	171	1.38	1.31	172	0	171	1.38	0.94162
Coral	Fly	CD	32	0.74	56	2.61	0.74	115	0.00101	54	1.98	0.53439
Coral	Fly	Full	416	16.01	419	9.02	32.48	833	0.0213	400	6.25	0.31047
Coral	Fly	Unc1	112	1.34	122	1.89	21.42	275	9.31e-05	133	2.54	0.5288
Coral	Fly	Unc1and2	248	18.66	187	6.58	35.62	588	0.464	210	6.19	0.26473
Coral	Fly	Unc2	48	0.59	53	0.6	0.59	53	2.33e-15	53	0.6	0.92239
Coral	Frog	ANK	168	1.11	171	1.24	1.11	173	0	171	1.24	0.94218
Coral	Frog	CD	48	3.12	54	2.66	3.12	57	1.07e-05	51	1.84	0.77848
Coral	Frog	Full	648	14.67	595	7.29	32.46	1042	1.21e-06	593	5.73	0.51301
Coral	Frog	LEM	32	0.48	38	0.53	0.48	38	3.27e-10	38	0.53	0.81085
Coral	Frog	Unc1	136	1.6	140	1.49	1.6	154	0	140	1.41	0.86471
Coral	Frog	Unc1and2	352	15.01	308	3.76	34.39	536	1.15e-06	315	3.61	0.58811
Coral	Frog	Unc2	48	0.59	53	0.59	0.59	53	1.44e-15	53	0.59	0.95492
Coral	Hagfish	ANK	168	1.23	171	1.16	1.23	173	0	171	1.16	0.95
Coral	Hagfish	CD	40	0.63	55	2.78	0.63	57	1.41e-05	52	1.72	0.80194
Coral	Hagfish	Full	600	14.07	610	6.75	30.06	994	3.37e-07	634	5.82	0.60462
Coral	Hagfish	LEM	32	0.36	38	0.44	0.36	38	2.22e-10	38	0.44	0.8087
Coral	Hagfish	Unc1	112	1.6	125	3.23	1.6	145	3.35e-11	120	2.12	0.76372
Coral	Hagfish	Unc1and2	352	18.48	366	13.87	26.02	528	0.00889	286	4.42	0.5225
Coral	Hagfish	Unc2	40	0.97	46	1.26	0.97	46	1.47e-08	46	1.24	0.79238
Coral	HorseshoeCrab	ANK	160	1.04	165	1.1	1.04	166	0	165	1.1	0.93564
Coral	HorseshoeCrab	Full	592	11.49	603	8.16	32.77	921	2.7e-05	569	5.99	0.52208
Coral	HorseshoeCrab	Unc1	136	1.95	143	1.92	1.95	158	0	143	1.91	0.84198
Coral	HorseshoeCrab	Unc1and2	416	13.23	437	9.73	30.85	690	0.00182	377	5.56	0.50291
Coral	HorseshoeCrab	Unc2	48	0.6	53	0.62	0.6	53	2.66e-15	53	0.62	0.94961
Coral	Human	ANK	168	1.09	170	1.13	1.09	172	0	170	1.12	0.93982
Coral	Human	CD	40	0.74	54	2.49	0.74	57	7.65e-06	52	1.9	0.78176
Coral	Human	Full	632	13.44	625	8.47	26.32	992	9.9e-06	595	5.83	0.52537
Coral	Human	LEM	32	0.45	38	0.52	0.45	38	2.71e-10	38	0.52	0.81305
Coral	Human	Unc1	136	1.93	141	1.88	1.93	154	0	141	1.65	0.85684
Coral	Human	Unc1and2	352	14.43	339	5.24	31.02	540	3.15e-05	337	4.21	0.60829
Coral	Human	Unc2	48	0.57	53	0.61	0.57	53	2e-15	53	0.61	0.94967
Coral	Hydra	ANK	160	1.3	168	1.58	1.3	172	0	168	1.55	0.92349
Coral	Hydra	CD	40	0.69	46	0.73	0.69	57	4.72e-10	49	1.2	0.78048
Coral	Hydra	Full	536	10.73	559	8.17	20.5	937	6.3e-07	521	5.95	0.52506
Coral	Hydra	LEM	32	0.26	33	0.27	0.26	33	1.99e-10	33	0.27	0.8372
Coral	Hydra	Unc1	104	0.87	113	1.23	0.87	154	1.11e-16	119	2.06	0.74567
Coral	Hydra	Unc1and2	232	14.63	259	8.31	32.01	539	0.0137	261	2.82	0.57807
Coral	Hydra	Unc2	48	0.55	53	0.63	0.55	53	3.66e-15	53	0.63	0.94807
Coral	Jellyfish	ANK	168	1.04	172	1.17	1.04	172	0	172	1.17	0.95899
Coral	Jellyfish	CD	40	0.67	51	1.76	0.67	56	6.56e-07	51	1.7	0.79735
Coral	Jellyfish	Full	616	16.39	638	9.5	29.71	905	2.66e-09	583	6.31	0.57005
Coral	Jellyfish	LEM	32	0.41	38	0.43	0.41	38	4.47e-11	38	0.43	0.92452
Coral	Jellyfish	Unc1	120	1.04	135	1.69	1.04	153	0	135	1.65	0.86747
Coral	Jellyfish	Unc1and2	296	21.02	333	11.06	38.72	534	0.000251	264	4.41	0.50991
Coral	Jellyfish	Unc2	48	0.54	53	0.58	0.54	53	7.77e-16	53	0.58	0.94999
Coral	Lancelet	ANK	160	0.7	171	0.97	0.7	173	0	171	0.97	0.96488
Coral	Lancelet	CD	40	0.72	57	1.97	0.72	61	1.31e-06	57	1.67	0.81839
Coral	Lancelet	Full	656	11.2	617	4.35	32.32	947	1.74e-08	652	4.91	0.65153
Coral	Lancelet	LEM	32	0.48	38	0.54	0.48	38	3.85e-10	38	0.54	0.81511
Coral	Lancelet	Unc1	136	2.05	137	1.54	2.05	156	0	142	1.96	0.83711
Coral	Lancelet	Unc1and2	336	13.3	365	8.2	33.42	543	0.000912	338	4.66	0.59566
Coral	Lancelet	Unc2	40	0.42	43	0.41	0.42	43	2.02e-13	43	0.41	0.86871
Coral	Lizard	ANK	168	1.1	170	1.11	1.1	172	0	170	1.11	0.9447
Coral	Lizard	CD	40	0.84	54	2.54	0.84	57	8.05e-06	51	1.74	0.78525
Coral	Lizard	Full	688	14.58	630	7.35	36.31	1006	1.46e-06	632	5.68	0.55063
Coral	Lizard	LEM	32	0.52	38	0.59	0.52	38	1.31e-09	38	0.59	0.79097
Coral	Lizard	Unc1	136	1.67	144	1.52	1.67	154	0	144	1.42	0.87158
Coral	Lizard	Unc1and2	384	16.68	369	8.28	39.96	557	0.00024	338	3.95	0.59915
Coral	Lizard	Unc2	48	0.49	53	0.56	0.49	53	4.44e-16	53	0.56	0.95375
Coral	Lobster	ANK	168	1.35	170	1.21	1.35	172	0	171	1.29	0.93572
Coral	Lobster	CD	40	0.61	55	2.58	0.61	57	8e-06	55	2.56	0.77935
Coral	Lobster	Full	496	8.55	519	4.3	29.53	919	7.41e-06	593	5.6	0.50967
Coral	Lobster	LEM	32	0.64	38	1.16	0.64	39	7.57e-07	38	1.19	0.80091
Coral	Lobster	Unc1	128	1.68	150	2.73	1.68	162	1.21e-14	150	2.63	0.83443
Coral	Lobster	Unc1and2	344	18.29	370	8.56	33.53	666	0.0114	334	5.61	0.44791
Coral	Lobster	Unc2	48	0.59	53	0.64	0.59	53	4e-15	53	0.64	0.94168
Coral	Lungfish	ANK	168	0.89	172	1.13	0.89	173	0	172	1.13	0.95613
Coral	Lungfish	CD	40	0.74	53	2.63	0.74	56	1.11e-05	50	1.76	0.78456
Coral	Lungfish	Full	656	33.56	647	7.69	36.18	1136	4.6e-07	602	5.16	0.53383
Coral	Lungfish	LEM	32	0.42	38	0.48	0.42	38	1.34e-10	38	0.48	0.82829
Coral	Lungfish	Unc1	136	1.8	144	2.02	1.8	154	0	143	1.84	0.84325
Coral	Lungfish	Unc1and2	376	12.86	338	5.74	41.02	572	6.69e-05	355	4.3	0.60579
Coral	Lungfish	Unc2	48	0.47	53	0.51	0.47	53	1.11e-16	53	0.51	0.95961
Coral	Monkey	ANK	168	1.19	170	1.22	1.19	172	0	170	1.21	0.93686
Coral	Monkey	CD	40	0.81	53	2.94	0.81	56	2.38e-05	49	1.86	0.76823
Coral	Monkey	Full	624	20.7	472	4.35	32.49	947	1.1e-07	529	5.79	0.47154
Coral	Monkey	LEM	32	0.44	38	0.52	0.44	38	2.7e-10	38	0.52	0.81296
Coral	Monkey	Unc1	128	1.31	141	1.96	1.31	154	0	141	1.93	0.84496
Coral	Monkey	Unc1and2	344	19.5	319	6.72	35.86	538	0.000532	312	3.89	0.57965
Coral	Monkey	Unc2	48	0.57	51	0.56	0.57	51	7.77e-16	51	0.56	0.93606
Coral	Mosquito	ANK	160	1.12	168	1.19	1.12	173	0	168	1.16	0.93552
Coral	Mosquito	CD	40	0.85	52	2.38	0.85	57	6.27e-06	51	1.89	0.76277
Coral	Mosquito	Full	528	16.62	569	6.25	40.04	986	0.000329	564	5.62	0.46583
Coral	Mosquito	Unc1	128	2.08	122	1.52	21.18	321	0.000589	131	2.62	0.49306
Coral	Mosquito	Unc1and2	256	21.8	192	3.42	41.57	451	0.15	218	5.09	0.27226
Coral	Mosquito	Unc2	48	0.8	49	0.8	0.8	49	5.91e-13	51	1.61	0.86852
Coral	Mouse	ANK	168	1.04	170	1.07	1.04	172	0	170	1.06	0.94858
Coral	Mouse	CD	40	0.69	54	2.6	0.69	57	1.01e-05	51	1.83	0.78056
Coral	Mouse	Full	648	15.35	682	10.71	30.43	1015	6.61e-06	597	6.66	0.49467
Coral	Mouse	LEM	32	0.43	38	0.5	0.43	38	1.36e-10	38	0.5	0.83319
Coral	Mouse	Unc1	136	2.13	140	1.85	2.13	154	0	140	1.83	0.85191
Coral	Mouse	Unc1and2	360	13.18	315	8.99	38.35	564	0.000629	294	3.97	0.53473
Coral	Mouse	Unc2	48	0.6	53	0.64	0.6	53	4.77e-15	53	0.64	0.94568
Coral	Octopus	ANK	160	1.17	165	1.31	1.17	170	0	165	1.3	0.92498
Coral	Octopus	CD	40	0.83	56	2.14	0.83	57	2.24e-06	54	1.74	0.78355
Coral	Octopus	Full	616	18.6	453	3.22	29.8	919	8.01e-07	534	4.94	0.53416
Coral	Octopus	Unc1	128	2.45	140	3.01	2.45	156	1.81e-11	137	2.44	0.7679
Coral	Octopus	Unc1and2	360	15.15	274	3.36	30.8	536	0.000192	286	3.63	0.51525
Coral	Octopus	Unc2	48	0.66	53	0.69	0.66	53	2.08e-14	53	0.69	0.9475
Coral	Oyster	ANK	168	0.99	171	1.21	0.99	172	0	171	1.21	0.95438
Coral	Oyster	CD	40	0.49	55	2.24	0.49	57	3.02e-06	55	2.24	0.79819
Coral	Oyster	Full	736	20.64	741	12.98	42.57	1149	9.65e-05	672	5.35	0.5551
Coral	Oyster	LEM	32	0.39	38	0.39	0.39	38	1.37e-10	38	0.39	0.84219
Coral	Oyster	Unc1	128	1.01	143	1.69	1.01	157	0	143	1.65	0.84603
Coral	Oyster	Unc1and2	424	18.11	454	15.9	39.73	734	0.0214	356	6.01	0.43975
Coral	Oyster	Unc2	48	1.96	53	1.92	1.96	53	2.78e-07	51	1.16	0.85928
Coral	Roundworm	ANK	160	1.25	169	1.35	1.25	173	0	169	1.35	0.92876
Coral	Roundworm	CD	40	1.77	51	3.27	1.77	61	0.000629	48	2.35	0.61397
Coral	Roundworm	Full	464	12.33	482	3.97	26.19	651	1.41e-06	500	4.23	0.59185
Coral	Roundworm	Unc1	112	2.23	125	2.5	2.23	156	2.25e-11	125	2.45	0.71411
Coral	Roundworm	Unc1and2	248	14.31	288	10.55	32	537	0.0253	256	3.97	0.515
Coral	Roundworm	Unc2	40	0.94	52	1.62	0.94	53	2.64e-07	51	1.37	0.77171
Coral	Flatworm	ANK	160	1.09	171	1.42	1.09	182	0	171	1.41	0.90893
Coral	Flatworm	CD	40	0.99	48	1.8	0.99	56	1.04e-06	48	1.54	0.77008
Coral	Flatworm	Full	608	21.89	429	4.18	36.06	851	3.39e-06	503	4.81	0.51618
Coral	Flatworm	Unc1	112	1.94	124	2.14	7.91	171	5.33e-06	136	2.86	0.69931
Coral	Flatworm	Unc1and2	344	18.3	255	5.13	38.49	412	0.00243	275	4.59	0.46554
Coral	Flatworm	Unc2	16	2.83	18	3.07	2.83	18	0.541	10	0.71	0.24742
Coral	Shark	ANK	168	0.96	171	1.1	0.96	173	0	171	1.1	0.9503
Coral	Shark	CD	40	0.72	54	2.6	0.72	57	9.11e-06	51	1.75	0.79537
Coral	Shark	Full	720	20.46	478	3.8	33.94	1067	1.39e-08	512	4.78	0.46846
Coral	Shark	LEM	32	0.48	38	0.57	0.48	38	6.02e-10	38	0.57	0.81108
Coral	Shark	Unc1	128	1.72	141	1.75	1.72	154	0	141	1.72	0.86872
Coral	Shark	Unc1and2	408	15.15	269	4.05	38.07	565	7.15e-05	313	4.9	0.48873
Coral	Shark	Unc2	48	0.55	53	0.56	0.55	53	4.44e-16	53	0.56	0.95071
Coral	Snail	ANK	168	1.07	171	1.31	1.07	173	0	171	1.31	0.94644
Coral	Snail	CD	40	1.21	55	3.09	1.21	56	0.000105	53	2.58	0.65037
Coral	Snail	Full	728	21.29	695	7.59	30.82	1074	7.81e-07	686	5.56	0.59253
Coral	Snail	LEM	32	0.57	38	0.59	0.57	38	1.03e-09	38	0.59	0.80502
Coral	Snail	Unc1	120	1.3	142	2.19	1.3	160	6.66e-16	141	1.98	0.82843
Coral	Snail	Unc1and2	408	15.95	380	8.64	39.25	642	0.00133	355	5.45	0.49503
Coral	Snail	Unc2	48	1.43	52	1.7	1.43	53	6.77e-08	51	1.53	0.85219
Coral	Spider	ANK	160	0.97	168	1.15	0.97	171	0	168	1.15	0.94923
Coral	Spider	CD	40	0.77	57	2.45	0.77	62	6.73e-06	56	2.08	0.77136
Coral	Spider	Full	440	7.05	466	5.52	21.7	587	3.84e-05	496	5.74	0.51048
Coral	Spider	Unc1	120	1.66	141	2.49	1.66	162	7.77e-13	141	2.48	0.71451
Coral	Spider	Unc1and2	160	2.27	185	3.01	18.16	327	6.43e-05	192	3.5	0.41545
Coral	Spider	Unc2	48	3.15	49	3.15	3.15	49	1.26e-05	46	1.92	0.77523
Coral	Sponge	ANK	160	1.1	171	1.35	1.1	176	0	171	1.35	0.92277
Coral	Sponge	CD	32	0.64	43	1.3	0.64	60	4.38e-06	43	1.21	0.72216
Coral	Sponge	Full	560	13.72	510	8.38	40.12	856	3.89e-05	483	6.29	0.46053
Coral	Sponge	Unc1	120	1.21	137	2.4	1.21	149	2.55e-15	135	2	0.83129
Coral	Sponge	Unc1and2	296	12.17	295	5.71	31.33	536	0.000172	289	4.32	0.5417
Coral	Sponge	Unc2	48	0.49	53	0.64	0.49	53	4.33e-15	53	0.64	0.94756
Coral	Tunicate	ANK	160	1.02	168	1.38	1.02	170	0	168	1.31	0.94475
Coral	Tunicate	CD	40	0.87	54	2.08	0.87	57	1.95e-06	53	1.8	0.79518
Coral	Tunicate	Full	656	18.55	656	11.31	41.41	946	1.22e-05	597	4.96	0.5984
Coral	Tunicate	LEM	32	0.36	38	0.35	0.36	38	5.87e-11	38	0.35	0.91782
Coral	Tunicate	Unc1	128	1.53	138	3.02	1.53	146	2.24e-13	134	1.86	0.82436
Coral	Tunicate	Unc1and2	352	17.4	362	14.29	42.31	555	0.00679	302	4.15	0.54923
Coral	Tunicate	Unc2	48	0.46	51	0.47	0.46	51	1.11e-16	51	0.47	0.9278
Coral	Urchin	ANK	168	1.2	170	1.11	1.2	172	0	170	1.11	0.95162
Coral	Urchin	CD	40	1.76	46	2.07	1.76	60	2.78e-05	48	2.36	0.58551
Coral	Urchin	Full	688	20.74	714	12.79	46.28	1071	1.25e-05	599	5.34	0.53751
Coral	Urchin	LEM	32	0.42	38	0.49	0.42	38	1.37e-10	38	0.49	0.82593
Coral	Urchin	Unc1	128	0.93	144	1.6	0.93	154	0	144	1.59	0.89604
Coral	Urchin	Unc1and2	128	0.93	144	1.6	0.93	154	6.51e-11	144	1.59	0.40763
Coral	Zebrafish	ANK	168	1.21	171	1.28	1.21	175	0	171	1.27	0.93123
Coral	Zebrafish	CD	40	0.81	53	2.72	0.81	56	1.43e-05	49	1.57	0.77451
Coral	Zebrafish	Full	704	15.94	615	5.95	40.29	973	1.19e-07	645	5.38	0.58334
Coral	Zebrafish	LEM	32	0.41	38	0.49	0.41	38	1.36e-10	38	0.49	0.82627
Coral	Zebrafish	Unc1	128	1.32	140	2.13	1.32	154	0	140	1.99	0.84617
Coral	Zebrafish	Unc1and2	416	19.73	372	7.46	42.41	554	0.000146	349	4.74	0.56614
Coral	Zebrafish	Unc2	48	0.46	53	0.59	0.46	53	1.22e-15	53	0.59	0.95602
Fly	AcornWorm	ANK	88	1.15	95	1.22	1.15	137	2.27e-13	105	2.09	0.65575
Fly	AcornWorm	CD	32	0.53	58	3.07	0.53	115	0.00183	55	2.45	0.53506
Fly	AcornWorm	Unc1	112	4.21	124	2.64	18.03	276	0.000653	126	2.01	0.52792
Fly	AcornWorm	Unc1and2	320	29.48	162	3.54	44.02	626	0.0248	219	4.86	0.31541
Fly	AcornWorm	Unc2	48	0.78	52	0.76	0.78	53	2.03e-13	52	0.76	0.8874
Fly	Caecilian	ANK	168	1.02	171	1.01	1.02	174	0	171	1.01	0.95475
Fly	Caecilian	CD	40	1.86	53	2.12	1.86	115	0.000383	52	1.82	0.53141
Fly	Caecilian	Unc1	120	2.03	119	1.48	21.82	276	3.12e-05	126	2.3	0.52457
Fly	Caecilian	Unc1and2	320	24.35	201	4.47	33.6	624	0.00468	235	4.17	0.36831
Fly	Caecilian	Unc2	48	0.68	52	0.76	0.68	52	1.65e-13	52	0.76	0.89612
Fly	Caulimovirus	CD	32	1.72	46	2.48	1.72	116	0.00194	46	2.41	0.42665
Fly	Chicken	ANK	168	1.04	170	0.98	1.04	173	0	170	0.98	0.95024
Fly	Chicken	CD	32	0.78	52	2.12	0.78	114	0.000464	51	1.79	0.52646
Fly	Chicken	Unc1	104	23.32	145	2.15	20.78	281	1.54e-08	144	1.89	0.60382
Fly	Chicken	Unc1and2	344	17.26	298	6.59	39.44	675	0.0143	307	5.57	0.42677
Fly	Chicken	Unc2	48	0.54	53	0.53	0.54	53	2.22e-16	53	0.53	0.92931
Fly	Coelacanth	ANK	168	0.93	171	1.01	0.93	174	0	171	1.01	0.95816
Fly	Coelacanth	CD	32	0.74	52	2.08	0.74	114	0.000416	51	1.77	0.52642
Fly	Coelacanth	Unc1	120	2.9	122	2.05	15.65	276	9.56e-05	122	1.79	0.51938
Fly	Coelacanth	Unc1and2	352	24.76	242	10.16	35.89	792	0.0495	226	5.59	0.31849
Fly	Coelacanth	Unc2	48	0.77	52	0.8	0.77	52	4.74e-13	52	0.8	0.87722
Fly	CombJelly	ANK	160	1.34	168	1.46	1.34	171	0	168	1.46	0.90969
Fly	CombJelly	CD	32	0.83	50	1.61	4.53	116	0.000155	50	1.61	0.52512
Fly	CombJelly	Unc1	128	9.09	148	5.1	18.85	267	0.0573	154	3.07	0.56924
Fly	CombJelly	Unc1and2	168	12.19	177	2.95	27.32	360	0.121	190	3.43	0.3825
Fly	CombJelly	Unc2	40	0.89	52	1.49	0.89	54	1.5e-07	51	1.28	0.7901
Fly	Coral	ANK	168	1.31	171	1.38	1.31	172	0	171	1.38	0.94162
Fly	Coral	CD	32	0.74	56	2.61	0.74	115	0.00101	54	1.98	0.53439
Fly	Coral	Unc1	112	3.66	122	2.46	21.42	275	0.000389	127	2.47	0.51286
Fly	Coral	Unc1and2	248	18.75	187	6.58	35.62	588	0.464	211	6.16	0.26683
Fly	Coral	Unc2	48	0.59	53	0.6	0.59	53	2.33e-15	53	0.6	0.92239
Fly	Frog	ANK	168	0.92	171	1.01	0.92	174	0	171	1.01	0.95578
Fly	Frog	CD	32	0.58	53	2.08	0.58	115	0.000411	53	2.06	0.53543
Fly	Frog	Full	496	27.83	500	5.28	37.78	1179	0.00125	581	5.86	0.43919
Fly	Frog	Unc1	120	1.77	130	2.31	18.01	279	7.31e-05	130	2.22	0.53254
Fly	Frog	Unc1and2	312	25.62	323	16.75	32.9	635	0.0643	197	5.92	0.2892
Fly	Frog	Unc2	48	0.65	53	0.64	0.65	53	6.44e-15	53	0.64	0.91402
Fly	Hagfish	ANK	168	0.97	170	0.94	0.97	173	0	170	0.94	0.95502
Fly	Hagfish	CD	32	0.68	53	1.64	0.68	115	0.000118	54	1.8	0.54219
Fly	Hagfish	Full	384	12.84	386	5.85	33.13	883	0.00286	409	6	0.34028
Fly	Hagfish	Unc1	80	19.08	124	3.83	17.11	264	4.33e-05	115	1.87	0.51668
Fly	Hagfish	Unc1and2	224	9.71	203	4.26	31.24	335	0.0501	209	4.23	0.34725
Fly	Hagfish	Unc2	40	1.11	46	1.29	1.11	46	2.65e-08	46	1.22	0.77379
Fly	HorseshoeCrab	ANK	160	0.93	164	0.96	0.93	166	0	164	0.96	0.94115
Fly	HorseshoeCrab	Full	560	20.23	564	9.7	41.84	1047	0.000515	506	6.62	0.3887
Fly	HorseshoeCrab	Unc1	112	11.2	146	2.05	10.86	277	2.6e-09	145	1.87	0.60614
Fly	HorseshoeCrab	Unc1and2	416	25.54	426	13.72	49.17	771	0.0135	350	6.39	0.4058
Fly	HorseshoeCrab	Unc2	48	0.68	53	0.7	0.68	53	3.18e-14	53	0.7	0.90639
Fly	Human	ANK	168	0.98	170	0.96	0.98	173	0	170	0.96	0.94888
Fly	Human	CD	40	1.82	54	1.97	1.82	116	0.000217	54	1.97	0.53546
Fly	Human	Full	528	18.52	542	7.03	47.09	1164	0.00483	554	5.85	0.43537
Fly	Human	Unc1	112	4.29	107	1.96	19.09	144	0.000171	114	2.45	0.46306
Fly	Human	Unc1and2	280	22.68	141	2.74	32.77	442	0.0111	166	3.63	0.2824
Fly	Human	Unc2	48	0.51	53	0.54	0.51	53	3.33e-16	53	0.54	0.92845
Fly	Hydra	ANK	160	1.31	168	1.48	1.31	173	0	168	1.42	0.92941
Fly	Hydra	CD	32	0.5	55	2.22	0.5	116	0.000493	52	1.69	0.53872
Fly	Hydra	Full	384	13.73	487	7.87	29.99	1098	0.000321	470	5.29	0.44214
Fly	Hydra	Unc1	96	2.27	98	1.03	7.21	99	2.22e-08	105	2.19	0.45206
Fly	Hydra	Unc1and2	200	15.9	247	7.52	24.9	654	0.0257	238	4.66	0.41667
Fly	Hydra	Unc2	48	0.59	53	0.7	0.59	53	3.18e-14	53	0.7	0.90922
Fly	Jellyfish	ANK	168	1.18	171	1.28	1.18	172	0	171	1.28	0.94299
Fly	Jellyfish	CD	32	0.67	50	1.19	0.67	114	2.14e-05	50	0.98	0.56133
Fly	Jellyfish	Full	560	20.64	365	6.83	35.15	889	0.00217	430	6.28	0.36224
Fly	Jellyfish	Unc1	96	2.23	102	1.75	14.11	117	0.000424	104	2.11	0.44863
Fly	Jellyfish	Unc1and2	264	10.86	205	4.56	30.43	328	0.0359	221	4.7	0.36582
Fly	Jellyfish	Unc2	48	0.73	53	0.75	0.73	53	9.74e-14	53	0.75	0.90071
Fly	Lancelet	ANK	160	0.88	170	1.21	0.88	173	0	170	1.21	0.94868
Fly	Lancelet	CD	40	3.75	60	2.86	3.75	115	0.000834	57	2.2	0.54279
Fly	Lancelet	Full	496	26.59	531	9.5	39.57	1272	0.0026	487	7.45	0.35696
Fly	Lancelet	Unc1	128	2.77	130	2.43	22.74	271	0.000563	132	2.57	0.52076
Fly	Lancelet	Unc1and2	232	10.93	235	6.4	25.55	432	0.115	232	4.72	0.3689
Fly	Lancelet	Unc2	40	0.65	43	0.64	0.65	43	1.24e-11	43	0.64	0.80883
Fly	Lizard	ANK	168	0.99	170	0.95	0.99	173	0	170	0.95	0.95481
Fly	Lizard	CD	40	1.93	53	2.01	1.93	115	0.000313	53	2.03	0.53275
Fly	Lizard	Full	488	12.26	532	7.01	33.81	1113	0.00383	541	5.81	0.42441
Fly	Lizard	Unc1	104	23.11	151	2.77	20.6	283	3.01e-08	148	1.87	0.61452
Fly	Lizard	Unc1and2	344	28.57	280	8.57	35.65	687	0.0314	248	5.31	0.36369
Fly	Lizard	Unc2	48	0.59	53	0.62	0.59	53	3.77e-15	53	0.62	0.91657
Fly	Lobster	ANK	168	0.82	171	0.92	0.82	173	0	171	0.92	0.96243
Fly	Lobster	CD	40	3.55	55	1.6	3.55	116	5.13e-05	55	1.54	0.56692
Fly	Lobster	Full	720	22.83	735	11.23	39.63	1302	2.82e-05	630	7.1	0.43599
Fly	Lobster	Unc1	120	1.72	132	1.95	21.93	278	0.000384	135	2.36	0.54485
Fly	Lobster	Unc1and2	432	18.11	398	8.46	30.32	802	0.000424	359	5.72	0.44177
Fly	Lobster	Unc2	48	0.86	53	0.88	0.86	53	1.18e-12	53	0.88	0.88424
Fly	Lungfish	ANK	168	1.09	172	1.21	1.09	174	0	171	1.04	0.95299
Fly	Lungfish	CD	32	0.76	52	2.08	0.76	114	0.000415	51	1.73	0.52802
Fly	Lungfish	Full	696	29.96	582	15.73	39.9	1271	0.0178	465	7.26	0.32561
Fly	Lungfish	Unc1	128	3.18	137	2.05	16.03	279	0.000145	145	2.4	0.59514
Fly	Lungfish	Unc1and2	336	18.28	192	3.98	38.6	643	0.00828	217	5.19	0.32078
Fly	Lungfish	Unc2	48	0.74	53	0.77	0.74	53	1.62e-13	53	0.77	0.89318
Fly	Monkey	ANK	168	1.01	170	0.99	1.01	173	0	170	0.99	0.95295
Fly	Monkey	CD	32	0.75	52	2.26	0.75	114	0.00063	52	2.26	0.51182
Fly	Monkey	Full	440	17.56	343	2.93	34.99	586	0.00121	430	4.45	0.36356
Fly	Monkey	Unc1	96	1.28	100	1.62	15.65	130	5.65e-06	103	1.82	0.43402
Fly	Monkey	Unc1and2	288	17.73	286	12.14	37.83	499	0.0729	235	5.49	0.35348
Fly	Monkey	Unc2	48	0.51	51	0.51	0.51	51	1.11e-16	51	0.51	0.91291
Fly	Mosquito	ANK	160	0.81	168	1.13	0.81	172	0	168	1.1	0.95259
Fly	Mosquito	CD	40	2.35	45	0.74	4.72	46	6.26e-05	51	2.18	0.53333
Fly	Mosquito	Full	840	30.15	862	14.53	35.29	1337	5.07e-06	679	7.69	0.4274
Fly	Mosquito	Unc1	240	5.35	243	3.39	19.96	332	9.77e-06	250	3.6	0.68797
Fly	Mosquito	Unc1and2	568	13.44	532	5.74	32.56	807	1.83e-06	530	4.68	0.62312
Fly	Mosquito	Unc2	48	0.7	49	0.77	0.7	49	3.47e-13	51	1.62	0.8484
Fly	Mouse	ANK	168	0.98	170	0.95	0.98	173	0	170	0.95	0.95368
Fly	Mouse	CD	32	0.78	54	2.08	0.78	116	0.000403	54	2.08	0.52958
Fly	Mouse	Full	544	27.55	602	16.29	47.68	1366	0.0764	453	5.49	0.35576
Fly	Mouse	Unc1	104	1.89	104	1.44	13.7	127	9.26e-05	117	2.74	0.48012
Fly	Mouse	Unc1and2	328	21.57	160	3.52	32.78	639	0.0518	216	5.6	0.31709
Fly	Mouse	Unc2	48	0.6	53	0.62	0.6	53	4.22e-15	53	0.62	0.91473
Fly	Octopus	ANK	160	1.27	164	1.41	1.27	170	0	164	1.4	0.9151
Fly	Octopus	CD	40	1.04	56	2.03	1.04	116	3.03e-05	54	1.29	0.5669
Fly	Octopus	Full	392	21.83	404	10.63	33.72	879	0.0615	442	7.48	0.31901
Fly	Octopus	Unc1	120	4.45	124	1.99	18.62	169	0.00061	131	2.54	0.51301
Fly	Octopus	Unc1and2	296	17.12	211	6.43	25.31	620	0.0527	206	4.35	0.31901
Fly	Octopus	Unc2	48	0.57	53	0.62	0.57	53	3.44e-15	53	0.62	0.92149
Fly	Oyster	ANK	168	1.01	170	0.95	1.01	172	0	170	0.95	0.95894
Fly	Oyster	CD	40	2	54	2.02	2	115	0.000145	53	1.64	0.54051
Fly	Oyster	Full	320	4.86	365	3.48	23.34	1225	0.00135	538	7.43	0.35611
Fly	Oyster	Unc1	120	21.13	158	2.81	19.58	284	9.41e-09	156	2.52	0.60947
Fly	Oyster	Unc1and2	320	23.12	323	9.29	31.29	967	0.0633	302	5.86	0.34493
Fly	Oyster	Unc2	48	1.87	53	1.84	1.87	53	1.91e-07	51	1.11	0.83984
Fly	Roundworm	ANK	160	1.07	168	1.08	1.07	173	0	168	1.08	0.94094
Fly	Roundworm	CD	32	1.53	51	3.14	1.53	120	0.00676	48	2.28	0.44385
Fly	Roundworm	Full	408	25.24	434	6.22	37.31	1110	0.00187	471	5	0.44954
Fly	Roundworm	Unc1	120	11.1	131	5.78	22.85	259	0.0195	133	2.82	0.51471
Fly	Roundworm	Unc1and2	208	9.18	209	5.08	28.35	352	0.0619	221	4.68	0.36924
Fly	Roundworm	Unc2	40	1.06	54	2.06	1.06	55	1.84e-06	52	1.63	0.75275
Fly	Flatworm	ANK	168	1.71	171	1.29	1.71	183	0	171	1.22	0.91524
Fly	Flatworm	CD	32	0.7	36	0.81	0.7	36	1.31e-05	48	1.67	0.51935
Fly	Flatworm	Full	392	10.18	415	6.75	28.96	1051	0.00246	452	6.43	0.36976
Fly	Flatworm	Unc1	144	5.64	153	4.13	18.28	266	0.0288	151	3.41	0.5338
Fly	Flatworm	Unc1and2	240	21.85	177	5.89	35.91	453	0.484	204	6.14	0.26963
Fly	Flatworm	Unc2	16	2.67	18	3.06	2.67	18	0.488	14	2.09	0.27576
Fly	Shark	ANK	168	0.92	171	0.99	0.92	174	0	171	0.99	0.95619
Fly	Shark	CD	40	1.93	53	2.12	1.93	115	0.000436	52	1.83	0.53062
Fly	Shark	Full	432	12.17	491	3.72	28.42	1190	0.000178	574	5.03	0.46188
Fly	Shark	Unc1	112	3.34	116	2.22	15.96	273	0.000232	116	1.71	0.50134
Fly	Shark	Unc1and2	248	19.76	231	12.55	36.62	571	0.146	177	4.43	0.2635
Fly	Shark	Unc2	48	0.57	53	0.57	0.57	53	8.88e-16	53	0.57	0.92375
Fly	Snail	ANK	168	1.11	170	1.09	1.11	173	0	170	1.09	0.95
Fly	Snail	CD	40	1.2	56	2	1.2	116	2.53e-05	56	1.91	0.53954
Fly	Snail	Full	320	4.76	382	3.41	24.19	1169	0.000848	514	6.31	0.38376
Fly	Snail	Unc1	128	9.77	132	1.85	21.34	277	0.000214	141	2.45	0.56123
Fly	Snail	Unc1and2	152	10.65	156	3.19	23.59	331	0.147	203	5.37	0.27014
Fly	Snail	Unc2	48	1.37	52	1.6	1.37	53	4.6e-08	51	1.42	0.83831
Fly	Spider	ANK	160	1.01	167	0.98	1.01	171	0	167	0.98	0.94744
Fly	Spider	CD	40	3.32	56	2.52	3.32	120	0.00062	54	2.22	0.53484
Fly	Spider	Full	304	4.08	484	3.99	28.87	1033	0.000143	518	4.59	0.50089
Fly	Spider	Unc1	120	0.67	135	1.63	21.22	317	0.000216	149	2.53	0.56476
Fly	Spider	Unc1and2	168	7.66	173	2.63	29.75	399	0.00613	215	3.2	0.42252
Fly	Spider	Unc2	48	3.14	46	1.87	3.14	46	4.46e-07	46	1.87	0.73829
Fly	Sponge	ANK	160	1.05	171	1.05	1.05	177	0	171	1.05	0.94144
Fly	Sponge	CD	32	0.78	37	1.33	0.78	41	0.000361	43	1.4	0.47617
Fly	Sponge	Full	408	20.14	393	4.38	41.29	1186	0.000539	419	4.89	0.3947
Fly	Sponge	Unc1	112	10.3	124	5.51	19.35	266	0.0552	128	2.29	0.53218
Fly	Sponge	Unc1and2	216	10.03	187	3.63	32.92	397	0.0454	209	4.36	0.35731
Fly	Sponge	Unc2	48	0.63	53	0.69	0.63	53	2.84e-14	53	0.69	0.91372
Fly	Tunicate	ANK	152	0.81	167	1.22	0.81	170	0	167	1.21	0.94075
Fly	Tunicate	CD	32	0.6	54	1.47	0.6	116	5.46e-05	54	1.47	0.56831
Fly	Tunicate	Full	416	16.28	437	5.66	36.88	1002	0.00498	483	6.41	0.38802
Fly	Tunicate	Unc1	96	4.43	111	2.09	17.25	271	0.000117	133	2.08	0.55444
Fly	Tunicate	Unc1and2	312	26.84	292	10.09	32.89	680	0.162	240	6.27	0.31732
Fly	Tunicate	Unc2	48	0.85	51	0.85	0.85	51	1.63e-12	51	0.85	0.84522
Fly	Urchin	ANK	168	1.25	169	1.21	1.25	172	0	169	1.21	0.93803
Fly	Urchin	CD	48	2.12	54	2.33	12.92	60	0.0165	54	2.26	0.47483
Fly	Urchin	Full	448	14.74	456	6.69	32.29	1177	0.00416	472	6.3	0.35416
Fly	Urchin	Unc1	112	1.83	122	2.13	18.94	275	0.000219	123	2.13	0.51102
Fly	Urchin	Unc1and2	112	1.83	122	2.13	18.94	275	0.0156	123	2.13	0.29131
Fly	Zebrafish	ANK	168	1	171	1.01	1	176	0	171	1.04	0.94975
Fly	Zebrafish	CD	32	0.71	52	2.21	0.71	114	0.000595	52	2.21	0.52368
Fly	Zebrafish	Full	344	5.41	382	3.18	31.88	1068	0.000802	543	6.4	0.40949
Fly	Zebrafish	Unc1	104	20.11	35	5.21	18.32	43	0.0135	141	2.2	0.59393
Fly	Zebrafish	Unc1and2	248	23.81	216	6.58	30.58	493	0.302	220	5.78	0.30149
Fly	Zebrafish	Unc2	48	0.81	53	0.88	0.81	53	1.61e-12	53	0.85	0.88581
Frog	AcornWorm	ANK	88	1.29	102	1.85	1.29	137	5.62e-11	105	2.04	0.65361
Frog	AcornWorm	CD	48	1.06	52	1.59	1.06	59	1.08e-08	53	1.96	0.80011
Frog	AcornWorm	LEM	40	0.33	48	0.35	0.33	48	4.69e-14	48	0.35	0.94657
Frog	AcornWorm	Unc1	128	0.77	142	1.53	0.77	147	0	142	1.56	0.90494
Frog	AcornWorm	Unc1and2	360	10.67	365	10.38	23.85	517	0.000872	332	4.29	0.6101
Frog	AcornWorm	Unc2	48	0.59	52	0.66	0.59	53	1.22e-14	52	0.66	0.92893
Frog	Caecilian	ANK	168	0.28	174	0.28	0.28	174	0	174	0.28	0.99674
Frog	Caecilian	CD	48	0.75	54	1.03	0.75	54	2.93e-10	54	1.03	0.90834
Frog	Caecilian	LEM	48	0.25	50	0.27	0.25	50	0	50	0.27	0.98614
Frog	Caecilian	Unc1	144	1.3	146	1.34	1.3	148	0	146	1.37	0.92704
Frog	Caecilian	Unc1and2	384	8.96	363	3.98	21	452	2.07e-07	366	3.9	0.73312
Frog	Caecilian	Unc2	48	0.66	52	0.72	0.66	52	4.32e-14	52	0.72	0.93094
Frog	Caulimovirus	CD	32	2	45	2.51	2	54	0.000367	45	2.42	0.59936
Frog	Chicken	ANK	168	0.35	173	0.39	0.35	173	0	173	0.39	0.9881
Frog	Chicken	CD	48	0.86	53	1.03	0.86	53	1.95e-10	53	1.03	0.89653
Frog	Chicken	LEM	48	0.37	49	0.37	0.37	49	0	49	0.37	0.96403
Frog	Chicken	Unc1	144	1.38	146	1.11	1.38	150	0	146	1.1	0.9392
Frog	Chicken	Unc1and2	384	10.33	361	5.92	28.31	454	5.48e-06	347	3.96	0.67757
Frog	Chicken	Unc2	48	0.34	53	0.4	0.34	53	0	53	0.4	0.97425
Frog	Coelacanth	ANK	168	0.34	173	0.39	0.34	173	0	173	0.39	0.99121
Frog	Coelacanth	CD	48	0.93	53	1.09	0.93	53	1.28e-09	53	1.09	0.89296
Frog	Coelacanth	LEM	40	0.22	48	0.29	0.22	48	4.66e-14	48	0.29	0.95439
Frog	Coelacanth	Unc1	144	1.31	146	1.19	1.31	150	0	146	1.19	0.92966
Frog	Coelacanth	Unc1and2	384	7.28	359	3.43	25.36	473	3.12e-08	362	3.33	0.73233
Frog	Coelacanth	Unc2	48	0.69	52	0.7	0.69	52	3.93e-14	52	0.7	0.92181
Frog	CombJelly	ANK	160	1.28	168	1.33	1.28	172	0	168	1.3	0.91377
Frog	CombJelly	CD	40	0.93	50	1.61	0.93	54	4.32e-07	50	1.52	0.78482
Frog	CombJelly	Unc1	112	4.72	131	2.71	4.57	172	3.18e-11	130	2.4	0.73524
Frog	CombJelly	Unc1and2	152	4.87	172	2.98	17.89	236	0.000263	177	3.22	0.49415
Frog	CombJelly	Unc2	40	0.6	52	1.34	0.6	54	3.98e-08	52	1.34	0.84235
Frog	Coral	ANK	168	1.11	171	1.24	1.11	173	0	171	1.24	0.94218
Frog	Coral	CD	48	3.12	54	2.66	3.12	57	1.07e-05	51	1.84	0.77849
Frog	Coral	LEM	32	0.48	38	0.53	0.48	38	3.27e-10	38	0.53	0.81085
Frog	Coral	Unc1	136	1.6	140	1.49	1.6	154	0	140	1.41	0.86471
Frog	Coral	Unc1and2	352	11.36	308	3.76	34.39	536	1.15e-06	321	3.95	0.59296
Frog	Coral	Unc2	48	0.59	53	0.59	0.59	53	1.44e-15	53	0.59	0.95491
Frog	Fly	ANK	168	0.92	171	1.01	0.92	174	0	171	1.01	0.95577
Frog	Fly	CD	32	0.58	53	2.08	0.58	115	0.000411	53	2.06	0.53544
Frog	Fly	Unc1	120	1.77	130	2.31	18.01	279	7.31e-05	143	1.75	0.60679
Frog	Fly	Unc1and2	312	25.17	323	16.75	32.9	635	0.0643	183	5.27	0.27931
Frog	Fly	Unc2	48	0.65	53	0.64	0.65	53	6.44e-15	53	0.64	0.91402
Frog	Hagfish	ANK	168	0.86	172	0.97	0.86	172	0	172	0.97	0.96102
Frog	Hagfish	CD	40	0.43	54	2.69	0.43	55	9.08e-06	53	2.21	0.83192
Frog	Hagfish	Full	640	15.74	634	11.5	26.52	937	4.3e-05	559	4.64	0.54577
Frog	Hagfish	LEM	48	0.3	50	0.33	0.3	50	1.11e-16	50	0.32	0.96156
Frog	Hagfish	Unc1	104	1.12	122	2.86	1.12	135	7.24e-12	117	1.84	0.78554
Frog	Hagfish	Unc1and2	304	13.13	317	4.8	31.15	423	5.97e-05	315	3.91	0.67959
Frog	Hagfish	Unc2	40	0.57	46	1.2	0.57	46	8.62e-09	46	1.09	0.80543
Frog	HorseshoeCrab	ANK	160	0.7	165	0.92	0.7	165	0	165	0.9	0.94726
Frog	HorseshoeCrab	Full	576	15.8	574	7.43	34.43	885	0.000127	548	5.89	0.47401
Frog	HorseshoeCrab	Unc1	136	1.17	143	1.39	1.17	150	0	143	1.31	0.89927
Frog	HorseshoeCrab	Unc1and2	352	9.91	320	3.15	40.42	641	6.79e-05	332	3.21	0.57625
Frog	HorseshoeCrab	Unc2	48	0.56	53	0.65	0.56	53	6.55e-15	53	0.65	0.93952
Frog	Human	ANK	168	0.26	173	0.27	0.26	173	0	173	0.27	0.98852
Frog	Human	CD	48	0.52	54	1.15	0.52	54	6.51e-11	54	1.15	0.91015
Frog	Human	Full	848	17.25	787	7.98	23.19	993	5.25e-09	735	5.23	0.65329
Frog	Human	LEM	48	0.28	50	0.29	0.28	50	0	50	0.29	0.98357
Frog	Human	Unc1	136	0.89	146	1.21	0.89	149	0	146	1.21	0.93878
Frog	Human	Unc1and2	352	11.38	362	7.91	22.33	423	4.28e-06	330	4.27	0.68175
Frog	Human	Unc2	48	0.47	53	0.54	0.47	53	2.22e-16	53	0.54	0.95876
Frog	Hydra	ANK	160	1.33	169	1.56	1.33	173	0	169	1.56	0.91963
Frog	Hydra	CD	48	1.43	54	2.59	1.43	55	2.05e-06	51	1.77	0.82305
Frog	Hydra	Full	600	13.66	567	7.83	24.47	844	3.83e-06	541	5.74	0.51817
Frog	Hydra	LEM	32	0.53	37	0.54	0.53	37	5.43e-10	37	0.54	0.78298
Frog	Hydra	Unc1	112	0.97	129	3.02	0.97	148	1.39e-12	124	1.94	0.7942
Frog	Hydra	Unc1and2	272	13.12	267	5.74	23.83	405	0.00015	269	2.79	0.69745
Frog	Hydra	Unc2	48	0.56	53	0.63	0.56	53	3.66e-15	53	0.63	0.94026
Frog	Jellyfish	ANK	160	0.9	171	1.29	0.9	173	0	171	1.29	0.94177
Frog	Jellyfish	CD	40	1.14	51	1.72	1.14	53	3.72e-07	51	1.72	0.81537
Frog	Jellyfish	Full	624	15.07	570	6.85	34.76	837	9.29e-07	544	5.55	0.52043
Frog	Jellyfish	LEM	32	0.36	40	0.47	0.36	40	1.22e-10	40	0.47	0.84555
Frog	Jellyfish	Unc1	128	2.06	135	2.31	2.06	139	7.99e-15	134	1.95	0.85622
Frog	Jellyfish	Unc1and2	320	10.09	313	4.04	34.69	411	4.73e-06	319	3.56	0.73221
Frog	Jellyfish	Unc2	48	0.48	53	0.57	0.48	53	7.77e-16	53	0.57	0.95243
Frog	Lancelet	ANK	168	1.17	171	1.13	1.17	173	0	171	1.13	0.95293
Frog	Lancelet	CD	40	0.4	54	2.32	0.4	61	4.95e-06	51	1.51	0.80596
Frog	Lancelet	Full	680	16.32	617	5.75	27.75	873	1.09e-07	620	5.41	0.55488
Frog	Lancelet	LEM	40	0.43	48	0.42	0.43	48	4.83e-14	48	0.42	0.93879
Frog	Lancelet	Unc1	120	0.78	136	1.28	0.78	156	0	138	1.55	0.85303
Frog	Lancelet	Unc1and2	304	11.12	310	3.92	31.29	433	1.94e-06	314	3.81	0.68199
Frog	Lancelet	Unc2	40	0.47	43	0.47	0.47	43	2.31e-13	43	0.47	0.85843
Frog	Lizard	ANK	168	0.17	173	0.18	0.17	173	0	173	0.18	0.99577
Frog	Lizard	CD	48	0.71	54	0.68	0.71	54	2.3e-14	54	0.68	0.94624
Frog	Lizard	Full	912	11.34	854	6.96	19.86	1039	4.64e-10	857	6.07	0.70506
Frog	Lizard	LEM	48	0.3	50	0.37	0.3	50	0	50	0.37	0.9662
Frog	Lizard	Unc1	144	1.07	148	1.13	1.07	152	0	148	1.07	0.9422
Frog	Lizard	Unc1and2	384	8.18	348	4.18	16.43	448	1.9e-08	356	4.06	0.70856
Frog	Lizard	Unc2	48	0.45	53	0.52	0.45	53	1.11e-16	53	0.52	0.96548
Frog	Lobster	ANK	168	0.89	171	0.87	0.89	172	0	173	1.09	0.96167
Frog	Lobster	CD	40	0.73	54	2.37	0.73	55	4.72e-06	52	2	0.76827
Frog	Lobster	Full	536	10.38	530	3.67	28.03	820	2.03e-06	597	5.18	0.50048
Frog	Lobster	LEM	40	0.92	45	1.29	0.92	46	6.9e-08	45	1.29	0.80967
Frog	Lobster	Unc1	128	1.76	140	2.18	1.76	158	1.89e-15	140	2.03	0.82683
Frog	Lobster	Unc1and2	336	16.62	250	3.53	35.52	627	0.000534	268	4.24	0.43796
Frog	Lobster	Unc2	48	0.74	53	0.81	0.74	53	2.7e-13	53	0.81	0.92296
Frog	Lungfish	ANK	168	0.53	173	0.46	0.53	174	0	173	0.46	0.98607
Frog	Lungfish	CD	48	1	53	1.13	1	53	3.53e-09	53	1.13	0.8867
Frog	Lungfish	Full	792	20.92	707	11.48	30.98	1099	1.23e-06	615	5.68	0.51555
Frog	Lungfish	LEM	40	0.24	48	0.28	0.24	48	4.67e-14	48	0.28	0.95452
Frog	Lungfish	Unc1	136	1.04	148	1.31	1.04	152	0	148	1.38	0.91922
Frog	Lungfish	Unc1and2	368	7.72	379	4.8	35.62	462	2.56e-07	379	4.47	0.71644
Frog	Lungfish	Unc2	48	0.71	53	0.73	0.71	53	4.85e-14	53	0.73	0.93292
Frog	Monkey	ANK	168	0.26	173	0.26	0.26	173	0	173	0.26	0.99439
Frog	Monkey	CD	48	0.67	53	1.05	0.67	53	1.83e-11	53	1.05	0.90553
Frog	Monkey	Full	840	16.69	810	10.44	30.45	1030	6.54e-08	730	5.86	0.6314
Frog	Monkey	LEM	48	0.28	50	0.32	0.28	50	0	50	0.32	0.98194
Frog	Monkey	Unc1	136	0.72	147	1.68	0.72	150	0	147	1.59	0.93042
Frog	Monkey	Unc1and2	344	7.78	343	4.38	33.84	426	1.26e-06	342	3.46	0.74211
Frog	Monkey	Unc2	48	0.46	51	0.47	0.46	51	1.11e-16	51	0.47	0.94696
Frog	Mosquito	ANK	160	1.09	168	1.26	1.09	173	0	168	1.26	0.93612
Frog	Mosquito	CD	40	0.85	52	2	0.85	54	1.54e-06	52	2.02	0.77373
Frog	Mosquito	Full	424	13.03	493	11.68	25.21	1123	0.00244	431	6.62	0.31703
Frog	Mosquito	Unc1	104	3.83	115	2.81	17.98	308	0.000516	117	2.93	0.42458
Frog	Mosquito	Unc1and2	272	14.2	261	9.19	42.33	367	0.193	239	5.62	0.30292
Frog	Mosquito	Unc2	48	0.65	49	0.71	0.65	49	8.24e-14	51	1.59	0.87471
Frog	Mouse	ANK	168	0.34	173	0.34	0.34	173	0	173	0.34	0.99232
Frog	Mouse	CD	48	0.85	54	1.43	0.85	54	2.85e-09	54	1.43	0.88203
Frog	Mouse	Full	864	21.54	797	8.68	29.54	1043	7.27e-08	735	5.34	0.63768
Frog	Mouse	LEM	40	0.23	48	0.3	0.23	48	4.67e-14	48	0.3	0.96223
Frog	Mouse	Unc1	136	1.36	143	1.56	1.36	147	0	143	1.58	0.91666
Frog	Mouse	Unc1and2	336	9.01	315	3.05	26.26	450	2.74e-07	325	3.09	0.70812
Frog	Mouse	Unc2	48	0.49	53	0.57	0.49	53	6.66e-16	53	0.57	0.95434
Frog	Octopus	ANK	160	1.26	165	1.42	1.26	170	0	165	1.42	0.91642
Frog	Octopus	CD	40	0.67	54	1.73	0.67	56	4.28e-07	54	1.66	0.80956
Frog	Octopus	Full	704	18.35	674	9.44	40.2	915	9.35e-06	625	6.51	0.51867
Frog	Octopus	Unc1	120	0.92	144	2.2	0.92	161	9.99e-16	144	2.09	0.84178
Frog	Octopus	Unc1and2	344	14.67	314	5.03	38.84	474	2.61e-05	312	3.55	0.6527
Frog	Octopus	Unc2	48	0.46	53	0.59	0.46	53	1.11e-15	53	0.59	0.95298
Frog	Oyster	ANK	168	0.87	170	0.87	0.87	173	0	170	0.83	0.95941
Frog	Oyster	CD	48	1.22	54	1.54	1.22	55	4.45e-08	54	1.54	0.83508
Frog	Oyster	Full	672	29.83	699	10.01	46.34	1102	3.02e-05	628	5.38	0.50017
Frog	Oyster	LEM	40	0.48	48	0.55	0.48	48	1.94e-13	48	0.55	0.91652
Frog	Oyster	Unc1	136	1.43	148	1.53	1.43	154	0	148	1.46	0.89709
Frog	Oyster	Unc1and2	304	11.78	350	5.55	47.1	686	0.000856	349	4.72	0.50986
Frog	Oyster	Unc2	48	2.06	53	1.99	2.06	53	3.81e-07	51	1.29	0.84726
Frog	Roundworm	ANK	160	1	169	1.25	1	173	0	169	1.25	0.93705
Frog	Roundworm	CD	40	1.55	51	2.78	1.55	58	0.000195	48	2.09	0.64155
Frog	Roundworm	Full	520	12.32	493	8.4	28.22	714	3.31e-05	462	4.18	0.51219
Frog	Roundworm	Unc1	120	2.72	133	3.03	2.72	150	3.85e-12	131	2.9	0.73734
Frog	Roundworm	Unc1and2	280	13.62	292	5.54	32.98	414	0.000233	291	3.18	0.70529
Frog	Roundworm	Unc2	48	1.56	52	1.45	1.56	53	4.17e-08	51	1.19	0.78519
Frog	Flatworm	ANK	168	1.74	173	1.35	1.74	184	0	173	1.29	0.92121
Frog	Flatworm	CD	40	0.77	48	1.6	0.77	53	2.88e-07	48	1.6	0.81232
Frog	Flatworm	Full	568	14.66	516	8.1	38.21	885	0.000178	479	5.29	0.46119
Frog	Flatworm	Unc1	112	5.4	125	2.8	5.23	176	3.37e-09	123	2.34	0.67706
Frog	Flatworm	Unc1and2	304	15.77	310	11.44	31.03	478	0.0199	247	4.91	0.46102
Frog	Flatworm	Unc2	16	2.82	18	3.06	2.82	18	0.527	10	0.66	0.24564
Frog	Shark	ANK	168	0.36	174	0.41	0.36	174	0	174	0.41	0.99342
Frog	Shark	CD	48	0.79	54	1.07	0.79	54	5.55e-10	54	1.07	0.90404
Frog	Shark	Full	784	17.08	723	12.7	25.87	1060	1.17e-05	637	5.03	0.55842
Frog	Shark	LEM	40	0.32	48	0.33	0.32	48	4.82e-14	48	0.33	0.94996
Frog	Shark	Unc1	136	1.17	139	1.22	1.17	146	0	139	1.19	0.90437
Frog	Shark	Unc1and2	368	9.17	355	6.42	22.75	524	1.12e-05	342	4.18	0.62481
Frog	Shark	Unc2	48	0.56	53	0.57	0.56	53	6.66e-16	53	0.57	0.94906
Frog	Snail	ANK	168	0.83	170	0.79	0.83	174	0	170	0.76	0.95993
Frog	Snail	CD	40	1.09	53	2.07	1.09	55	7.31e-06	53	1.98	0.72173
Frog	Snail	Full	704	13.69	628	6.35	33.9	961	2.83e-06	661	5.4	0.55715
Frog	Snail	LEM	40	0.52	48	0.52	0.52	48	8.97e-14	48	0.52	0.92373
Frog	Snail	Unc1	128	1.09	144	1.83	1.09	153	0	144	1.79	0.87811
Frog	Snail	Unc1and2	344	10.6	328	4.04	32.98	601	0.00014	339	3.96	0.59894
Frog	Snail	Unc2	48	1.47	52	1.77	1.47	53	8.87e-08	51	1.6	0.84302
Frog	Spider	ANK	160	0.79	168	0.67	0.79	171	0	168	0.67	0.96195
Frog	Spider	CD	48	1.1	54	2.82	1.1	62	1.83e-05	52	1.78	0.78129
Frog	Spider	Full	504	11.57	483	3.7	25.41	663	8.97e-07	510	4.34	0.54345
Frog	Spider	Unc1	128	2.19	143	3.19	2.19	152	2.89e-12	139	2.6	0.72732
Frog	Spider	Unc1and2	232	9.14	254	4.41	21.23	410	8.77e-05	258	3.11	0.67358
Frog	Spider	Unc2	48	3.21	49	3.23	3.21	49	1.33e-05	45	1.7	0.77302
Frog	Sponge	ANK	168	1.8	173	1.12	1.8	178	0	173	1.12	0.94244
Frog	Sponge	CD	32	0.55	42	0.93	0.55	57	2.53e-07	43	1.31	0.75915
Frog	Sponge	Full	576	14.33	537	9.1	24.64	717	3.81e-05	529	6.2	0.49186
Frog	Sponge	Unc1	120	1.23	133	1.82	1.23	139	0	133	1.83	0.84488
Frog	Sponge	Unc1and2	280	8.86	285	2.91	24.76	419	6.33e-07	295	3.17	0.707
Frog	Sponge	Unc2	48	0.62	53	0.72	0.62	53	4.39e-14	53	0.72	0.9376
Frog	Tunicate	ANK	160	0.95	168	1.33	0.95	170	0	168	1.33	0.94087
Frog	Tunicate	CD	48	1.05	52	1.41	1.05	54	6.81e-09	53	1.74	0.81615
Frog	Tunicate	Full	680	20.05	683	13.12	32.41	913	4.94e-05	590	5.38	0.54188
Frog	Tunicate	LEM	40	0.51	42	0.56	0.51	42	1.11e-12	42	0.56	0.85666
Frog	Tunicate	Unc1	120	1.44	131	1.77	1.44	143	0	131	1.83	0.82838
Frog	Tunicate	Unc1and2	336	18.21	289	2.93	32.53	449	1.11e-06	295	3.08	0.64919
Frog	Tunicate	Unc2	48	0.6	51	0.6	0.6	51	3.89e-15	51	0.6	0.91432
Frog	Urchin	ANK	168	1.24	170	1.3	1.24	172	0	170	1.3	0.93612
Frog	Urchin	CD	40	2.95	50	3.14	2.95	60	0.000172	49	2.65	0.60878
Frog	Urchin	Full	680	16.95	573	9.43	41.76	895	3.4e-05	557	6.34	0.44568
Frog	Urchin	LEM	48	0.47	49	0.49	0.47	49	0	49	0.49	0.94773
Frog	Urchin	Unc1	136	1.84	140	1.59	1.84	144	0	140	1.51	0.88417
Frog	Urchin	Unc1and2	136	1.84	140	1.59	1.84	144	1.4e-12	140	1.51	0.48529
Frog	Zebrafish	ANK	168	0.75	174	0.59	0.75	176	0	174	0.59	0.98262
Frog	Zebrafish	CD	48	1.07	53	1.15	1.07	53	3.12e-09	53	1.15	0.87948
Frog	Zebrafish	Full	816	15.7	729	5.76	22.65	959	1.22e-09	731	5.3	0.64599
Frog	Zebrafish	LEM	40	0.26	48	0.3	0.26	48	4.71e-14	48	0.3	0.95279
Frog	Zebrafish	Unc1	128	0.78	146	2.02	0.78	146	0	146	2.02	0.90959
Frog	Zebrafish	Unc1and2	376	8.32	364	5.11	21.47	488	1.1e-06	361	4.5	0.66703
Frog	Zebrafish	Unc2	48	0.71	53	0.84	0.71	53	5.5e-13	53	0.84	0.92385
Hagfish	AcornWorm	ANK	88	1.46	101	1.98	1.46	136	1.13e-10	104	2.22	0.65584
Hagfish	AcornWorm	CD	40	0.88	48	0.97	0.88	59	7.19e-09	49	1.23	0.765
Hagfish	AcornWorm	LEM	40	0.3	48	0.36	0.3	48	6.66e-14	48	0.36	0.9279
Hagfish	AcornWorm	Unc1	112	1.57	121	3.03	1.57	136	1.34e-11	116	1.69	0.78249
Hagfish	AcornWorm	Unc1and2	328	11.69	319	10.15	27.72	505	0.0045	283	3.48	0.57116
Hagfish	AcornWorm	Unc2	40	0.83	45	1.34	0.83	46	4.16e-08	45	1.26	0.77774
Hagfish	Caecilian	ANK	168	0.88	172	0.99	0.88	172	0	172	0.99	0.95949
Hagfish	Caecilian	CD	40	0.49	54	2.38	0.49	55	3.67e-06	52	1.67	0.85835
Hagfish	Caecilian	LEM	48	0.23	50	0.23	0.23	50	1.11e-16	50	0.23	0.97059
Hagfish	Caecilian	Unc1	112	1.95	120	2.3	1.95	135	2.53e-13	117	1.79	0.78875
Hagfish	Caecilian	Unc1and2	320	9.23	313	4.61	31.18	471	8.96e-05	323	4.18	0.64844
Hagfish	Caecilian	Unc2	40	1.1	46	1.43	1.1	46	4.94e-08	46	1.33	0.7692
Hagfish	Caulimovirus	CD	40	3.68	46	2.41	3.68	55	0.000346	46	2.32	0.60151
Hagfish	Chicken	ANK	168	0.89	171	0.93	0.89	171	0	171	0.93	0.95701
Hagfish	Chicken	CD	40	0.53	53	2.33	0.53	54	3.6e-06	51	1.52	0.84295
Hagfish	Chicken	LEM	48	0.32	49	0.32	0.32	49	1.11e-16	49	0.32	0.95152
Hagfish	Chicken	Unc1	112	1.57	124	3.15	1.57	135	2.06e-11	118	2.01	0.78114
Hagfish	Chicken	Unc1and2	320	16.38	298	3.96	28.14	460	3.98e-05	303	3.82	0.63093
Hagfish	Chicken	Unc2	40	1.04	46	1.26	1.04	46	1.53e-08	46	1.17	0.79064
Hagfish	Coelacanth	ANK	168	0.91	172	0.99	0.91	172	0	172	0.99	0.96166
Hagfish	Coelacanth	CD	40	0.43	53	2.44	0.43	54	4.91e-06	51	1.64	0.85442
Hagfish	Coelacanth	LEM	40	0.23	48	0.25	0.23	48	6.53e-14	48	0.25	0.93953
Hagfish	Coelacanth	Unc1	112	1.52	123	3	1.52	135	1.25e-11	119	2.15	0.78449
Hagfish	Coelacanth	Unc1and2	312	12.97	270	3.71	31.93	480	7.34e-05	283	3.55	0.58446
Hagfish	Coelacanth	Unc2	40	1.09	46	1.38	1.09	46	3.7e-08	46	1.34	0.76808
Hagfish	CombJelly	ANK	160	1.36	168	1.34	1.36	172	0	168	1.33	0.91645
Hagfish	CombJelly	CD	40	0.94	50	1.57	0.94	55	3.32e-07	49	1.36	0.79413
Hagfish	CombJelly	Unc1	120	2.53	126	2.29	2.53	172	4.41e-13	125	2.09	0.75128
Hagfish	CombJelly	Unc1and2	120	2.53	176	2.47	2.53	419	2.11e-08	175	2.28	0.53752
Hagfish	CombJelly	Unc2	40	1.46	46	1.89	1.46	48	6.87e-06	46	1.85	0.69138
Hagfish	Coral	ANK	168	1.23	171	1.16	1.23	173	0	171	1.16	0.95
Hagfish	Coral	CD	40	0.63	55	2.78	0.63	57	1.41e-05	52	1.72	0.80193
Hagfish	Coral	LEM	32	0.36	38	0.44	0.36	38	2.22e-10	38	0.44	0.8087
Hagfish	Coral	Unc1	112	1.6	125	3.23	1.6	145	3.35e-11	120	2.12	0.76372
Hagfish	Coral	Unc1and2	352	13.36	366	13.14	26.02	528	0.00735	290	4.43	0.53395
Hagfish	Coral	Unc2	40	0.97	46	1.26	0.97	46	1.47e-08	46	1.24	0.79237
Hagfish	Fly	ANK	168	0.97	170	0.94	0.97	173	0	170	0.94	0.95502
Hagfish	Fly	CD	32	0.68	53	1.64	0.68	115	0.000118	54	1.8	0.54219
Hagfish	Fly	Unc1	80	19.08	124	3.83	17.11	264	4.33e-05	115	1.87	0.51668
Hagfish	Fly	Unc1and2	224	11.48	203	5.18	31.24	335	0.0808	210	4.38	0.34534
Hagfish	Fly	Unc2	40	1.11	46	1.29	1.11	46	2.65e-08	46	1.22	0.77379
Hagfish	Frog	ANK	168	0.86	172	0.97	0.86	172	0	172	0.97	0.96102
Hagfish	Frog	CD	40	0.43	54	2.69	0.43	55	9.08e-06	53	2.21	0.83192
Hagfish	Frog	LEM	48	0.3	50	0.33	0.3	50	1.11e-16	50	0.33	0.96155
Hagfish	Frog	Unc1	104	1.12	122	2.86	1.12	135	7.24e-12	117	1.84	0.78554
Hagfish	Frog	Unc1and2	304	10.32	314	4.87	31.15	423	6.87e-05	313	3.89	0.67573
Hagfish	Frog	Unc2	40	0.57	46	1.2	0.57	46	8.62e-09	46	1.09	0.80541
Hagfish	HorseshoeCrab	ANK	160	0.82	165	0.87	0.82	165	0	165	0.86	0.95005
Hagfish	HorseshoeCrab	Full	464	15.23	438	8.33	32.18	892	0.000118	429	5.69	0.41497
Hagfish	HorseshoeCrab	Unc1	112	1.59	124	3.04	1.59	140	1.12e-11	120	2.22	0.78415
Hagfish	HorseshoeCrab	Unc1and2	296	18.67	319	11.99	36.46	646	0.0154	254	5.49	0.38904
Hagfish	HorseshoeCrab	Unc2	40	1.12	46	1.44	1.12	46	5.54e-08	46	1.41	0.757
Hagfish	Human	ANK	168	0.86	171	0.95	0.86	171	0	171	0.92	0.95457
Hagfish	Human	CD	40	0.27	54	2.87	0.27	55	1.55e-05	52	1.99	0.82074
Hagfish	Human	Full	624	15.33	620	9.66	31.8	932	1.58e-05	596	5.3	0.57075
Hagfish	Human	LEM	48	0.3	50	0.3	0.3	50	1.11e-16	50	0.3	0.96432
Hagfish	Human	Unc1	112	1.75	123	3.16	1.75	135	5.01e-11	116	1.82	0.775
Hagfish	Human	Unc1and2	288	8.92	310	4.62	37.1	430	7.09e-05	304	3.87	0.66198
Hagfish	Human	Unc2	40	1.1	46	1.31	1.1	46	2.14e-08	46	1.29	0.7943
Hagfish	Hydra	ANK	160	1.35	168	1.49	1.35	172	0	168	1.49	0.91798
Hagfish	Hydra	CD	40	0.93	44	0.59	0.93	55	6.48e-11	49	1.21	0.79945
Hagfish	Hydra	Full	528	13.77	451	5.14	33.4	704	4.48e-07	471	5.25	0.5312
Hagfish	Hydra	LEM	32	0.47	37	0.5	0.47	37	3.17e-10	37	0.5	0.77376
Hagfish	Hydra	Unc1	96	1.02	111	3.04	1.02	129	2.47e-10	106	1.81	0.74033
Hagfish	Hydra	Unc1and2	224	7.53	240	3	30.69	379	9.68e-06	251	3.32	0.6605
Hagfish	Hydra	Unc2	40	0.71	46	1.2	0.71	46	8.53e-09	46	1.14	0.78687
Hagfish	Jellyfish	ANK	168	1.01	171	1.02	1.01	173	0	171	1.02	0.95726
Hagfish	Jellyfish	CD	40	0.8	51	1.26	0.8	54	2.97e-08	51	1.24	0.83084
Hagfish	Jellyfish	Full	616	18.21	497	4.98	35.16	761	1.73e-07	511	4.42	0.58475
Hagfish	Jellyfish	LEM	32	0.32	40	0.4	0.32	40	1.54e-10	40	0.4	0.84106
Hagfish	Jellyfish	Unc1	104	1.82	122	3.04	1.82	133	9.05e-11	120	2.56	0.79774
Hagfish	Jellyfish	Unc1and2	288	11.23	281	3.26	29.7	390	9.19e-06	289	3.61	0.6826
Hagfish	Jellyfish	Unc2	40	1.06	46	1.28	1.06	46	1.65e-08	46	1.21	0.80415
Hagfish	Lancelet	ANK	160	0.85	171	1.13	0.85	173	0	171	1.13	0.95498
Hagfish	Lancelet	CD	40	0.46	55	2.76	0.46	61	1.55e-05	52	1.59	0.79346
Hagfish	Lancelet	Full	632	15.54	679	10.75	24.12	860	8.71e-06	581	5.24	0.58995
Hagfish	Lancelet	LEM	40	0.46	48	0.43	0.46	48	6.94e-14	48	0.43	0.92021
Hagfish	Lancelet	Unc1	112	1.49	125	2.94	1.49	151	7.58e-12	120	1.98	0.76948
Hagfish	Lancelet	Unc1and2	280	10.38	278	3.01	24.04	420	1.67e-05	291	3.54	0.66253
Hagfish	Lancelet	Unc2	32	0.44	38	1.03	0.44	38	2.9e-07	38	0.9	0.74814
Hagfish	Lizard	ANK	168	0.86	171	0.92	0.86	171	0	171	0.91	0.96054
Hagfish	Lizard	CD	40	0.54	54	2.48	0.54	55	4.95e-06	52	1.72	0.84689
Hagfish	Lizard	Full	632	17.53	611	12.33	25.88	960	4.02e-05	539	5.16	0.51712
Hagfish	Lizard	LEM	48	0.29	50	0.29	0.29	50	1.11e-16	50	0.29	0.95622
Hagfish	Lizard	Unc1	112	1.59	122	3.08	1.59	135	2.68e-11	117	1.8	0.76445
Hagfish	Lizard	Unc1and2	312	21.01	262	3.4	31.41	467	6.62e-06	273	3.46	0.58701
Hagfish	Lizard	Unc2	40	1.03	46	1.25	1.03	46	1.25e-08	46	1.29	0.79439
Hagfish	Lobster	ANK	168	1.07	171	1.11	1.07	172	0	171	1.11	0.94711
Hagfish	Lobster	CD	40	0.63	54	1.77	0.63	55	4.74e-07	54	1.79	0.82
Hagfish	Lobster	Full	464	10.32	504	4.28	20	1078	1.87e-06	553	5.3	0.50268
Hagfish	Lobster	LEM	40	0.81	45	1.21	0.81	46	3.98e-08	45	1.21	0.81272
Hagfish	Lobster	Unc1	104	1.58	124	3.12	1.58	149	3.29e-11	120	2.24	0.76872
Hagfish	Lobster	Unc1and2	216	7.95	230	5.43	36.47	367	0.082	239	4.55	0.38956
Hagfish	Lobster	Unc2	40	1.11	46	1.38	1.11	46	3.42e-08	46	1.33	0.76353
Hagfish	Lungfish	ANK	168	0.99	172	0.94	0.99	173	0	172	0.94	0.96269
Hagfish	Lungfish	CD	40	0.49	53	2.28	0.49	54	3.07e-06	51	1.64	0.85061
Hagfish	Lungfish	Full	656	25.22	648	6.03	32.67	1056	1.57e-06	625	4.22	0.60615
Hagfish	Lungfish	LEM	40	0.21	48	0.23	0.21	48	6.42e-14	48	0.23	0.94091
Hagfish	Lungfish	Unc1	112	1.53	125	3.12	1.53	135	1.9e-11	119	2.13	0.77714
Hagfish	Lungfish	Unc1and2	336	8.17	314	4.29	38.44	456	4.76e-05	332	4.58	0.64078
Hagfish	Lungfish	Unc2	40	0.85	46	1.41	0.85	46	4.24e-08	46	1.31	0.77017
Hagfish	Monkey	ANK	168	0.9	171	0.97	0.9	171	0	171	0.95	0.95864
Hagfish	Monkey	CD	40	0.34	53	2.97	0.34	54	1.96e-05	51	2.15	0.81291
Hagfish	Monkey	Full	608	25.72	643	8.21	30.21	927	5.65e-06	619	5.33	0.5952
Hagfish	Monkey	LEM	48	0.3	50	0.31	0.3	50	1.11e-16	50	0.31	0.96341
Hagfish	Monkey	Unc1	112	1.76	123	3.32	1.76	135	1.21e-10	115	1.7	0.76773
Hagfish	Monkey	Unc1and2	264	10.53	281	4.2	28.94	452	0.000137	285	3.4	0.64266
Hagfish	Monkey	Unc2	40	0.74	46	1.31	0.74	46	1.87e-08	46	1.29	0.80165
Hagfish	Mosquito	ANK	160	1.11	168	1.2	1.11	173	0	168	1.2	0.93626
Hagfish	Mosquito	CD	40	0.86	52	1.85	0.86	55	9.38e-07	50	1.32	0.80068
Hagfish	Mosquito	Full	456	11.34	474	5.36	30.93	824	0.00127	495	5.41	0.42648
Hagfish	Mosquito	Unc1	88	3.77	92	1.87	20.29	117	0.0209	96	2.3	0.386
Hagfish	Mosquito	Unc1and2	296	17.13	301	9.11	33.77	603	0.242	269	6.02	0.3411
Hagfish	Mosquito	Unc2	40	1.22	46	1.41	1.22	46	3.67e-08	46	1.23	0.80972
Hagfish	Mouse	ANK	168	0.81	171	0.89	0.81	171	0	171	0.87	0.96336
Hagfish	Mouse	CD	40	0.31	52	1.98	0.31	57	1.46e-06	51	1.71	0.81947
Hagfish	Mouse	Full	640	20.05	673	10.22	27.54	922	1.53e-05	631	5.47	0.59247
Hagfish	Mouse	LEM	40	0.31	48	0.36	0.31	48	6.57e-14	48	0.36	0.93733
Hagfish	Mouse	Unc1	112	1.89	121	3	1.89	135	1.29e-11	116	2	0.77254
Hagfish	Mouse	Unc1and2	312	11.25	317	5.52	34.1	434	0.000197	308	4.54	0.63478
Hagfish	Mouse	Unc2	40	0.73	46	1.33	0.73	46	2.52e-08	46	1.24	0.79389
Hagfish	Octopus	ANK	160	1.49	165	1.58	1.49	170	0	165	1.58	0.8988
Hagfish	Octopus	CD	40	0.82	48	0.86	0.82	56	1.66e-09	52	1.54	0.80796
Hagfish	Octopus	Full	600	17.69	610	8.91	38.57	943	5.04e-05	568	6.66	0.5202
Hagfish	Octopus	Unc1	112	2.27	121	3.01	2.27	141	2.6e-10	119	2.54	0.72743
Hagfish	Octopus	Unc1and2	272	5.3	279	4.45	32.21	487	0.000143	288	4.34	0.5906
Hagfish	Octopus	Unc2	40	0.68	46	1.2	0.68	46	8.91e-09	46	1.23	0.7966
Hagfish	Oyster	ANK	168	1.07	170	1.08	1.07	173	0	170	1.06	0.94719
Hagfish	Oyster	CD	40	0.39	55	2.27	0.39	55	2.45e-06	53	1.48	0.86167
Hagfish	Oyster	Full	608	21.43	628	8.81	38.07	1155	4.45e-06	581	5.22	0.51148
Hagfish	Oyster	LEM	40	0.55	48	0.62	0.55	48	1.77e-12	48	0.62	0.88721
Hagfish	Oyster	Unc1	112	1.73	116	1.69	1.73	139	5.11e-15	116	1.64	0.75536
Hagfish	Oyster	Unc1and2	312	13.27	284	5.45	37.21	516	0.0109	286	4.86	0.42669
Hagfish	Oyster	Unc2	40	0.65	46	1.58	0.65	48	1.32e-07	46	1.57	0.79394
Hagfish	Roundworm	ANK	160	1.09	169	1.23	1.09	173	0	169	1.23	0.93445
Hagfish	Roundworm	CD	40	1.64	51	2.7	1.64	59	0.000314	48	2.04	0.62554
Hagfish	Roundworm	Full	488	8.65	492	4.25	30.38	714	9.29e-08	526	4.82	0.62173
Hagfish	Roundworm	Unc1	96	1.76	115	2.76	1.76	130	2.11e-10	114	2.6	0.70881
Hagfish	Roundworm	Unc1and2	224	3.87	259	3.79	29.79	385	1.48e-05	265	3.85	0.64401
Hagfish	Roundworm	Unc2	40	2.06	46	2.02	2.06	47	4.74e-05	45	1.68	0.64608
Hagfish	Flatworm	ANK	168	1.71	171	1.3	1.71	182	0	171	1.2	0.91502
Hagfish	Flatworm	CD	40	0.69	48	1.22	0.69	54	2.08e-08	48	1.22	0.8345
Hagfish	Flatworm	Full	560	10.81	498	5.16	33.84	831	5.63e-06	531	5.12	0.5648
Hagfish	Flatworm	Unc1	104	3.83	119	3.02	3.83	172	2.69e-08	118	2.76	0.67466
Hagfish	Flatworm	Unc1and2	288	9.64	243	3.41	37.14	428	0.000944	260	4	0.54136
Hagfish	Flatworm	Unc2	16	2.41	19	3.56	2.41	19	0.639	13	1.44	0.30353
Hagfish	Shark	ANK	168	0.87	172	0.95	0.87	172	0	172	0.95	0.96113
Hagfish	Shark	CD	40	0.46	54	2.45	0.46	55	4.4e-06	52	1.68	0.85966
Hagfish	Shark	Full	656	20.07	606	8.5	33.16	1011	7.52e-06	585	5.17	0.55437
Hagfish	Shark	LEM	40	0.39	48	0.37	0.39	48	6.65e-14	48	0.37	0.92639
Hagfish	Shark	Unc1	104	1.14	124	3.04	1.14	132	7.89e-12	120	2.12	0.81503
Hagfish	Shark	Unc1and2	320	10.27	311	5.33	35.73	514	0.000326	309	4.52	0.57171
Hagfish	Shark	Unc2	40	0.94	46	1.15	0.94	46	5.26e-09	46	1.08	0.79084
Hagfish	Snail	ANK	168	1.18	170	1.2	1.18	174	0	170	1.19	0.93686
Hagfish	Snail	CD	40	1.07	53	3.08	1.07	55	9.26e-05	50	2.27	0.67408
Hagfish	Snail	Full	616	19.02	580	6.48	37.43	858	6.4e-06	572	4.57	0.55305
Hagfish	Snail	LEM	40	0.43	48	0.43	0.43	48	6.85e-14	48	0.43	0.91871
Hagfish	Snail	Unc1	112	1.6	122	3.09	1.6	140	4e-11	117	1.78	0.7742
Hagfish	Snail	Unc1and2	304	7.94	320	5.54	32.37	566	0.00223	308	4.26	0.54074
Hagfish	Snail	Unc2	40	1.1	45	1.54	1.1	49	3.48e-07	45	1.54	0.78194
Hagfish	Spider	ANK	160	0.92	168	0.91	0.92	171	0	168	0.91	0.95514
Hagfish	Spider	CD	40	0.71	46	0.83	0.71	62	3.01e-09	51	2.27	0.73961
Hagfish	Spider	Full	456	9.72	450	5.89	28.33	784	6.43e-07	459	5.92	0.49615
Hagfish	Spider	Unc1	104	1.12	123	2.86	1.12	144	5.46e-10	121	2.32	0.67937
Hagfish	Spider	Unc1and2	192	6.93	229	3.03	19.96	396	2.75e-05	232	3.19	0.63455
Hagfish	Spider	Unc2	40	0.82	41	0.88	0.82	41	7.66e-10	43	1.66	0.77344
Hagfish	Sponge	ANK	168	1.31	171	1.25	1.31	176	0	171	1.23	0.92474
Hagfish	Sponge	CD	32	0.56	42	1.02	0.56	58	6.24e-07	43	1.15	0.74967
Hagfish	Sponge	Full	496	8.8	509	5.45	14.5	654	9.57e-07	509	4.67	0.57656
Hagfish	Sponge	Unc1	104	1.54	119	3.18	1.54	136	6.1e-11	115	2.18	0.77387
Hagfish	Sponge	Unc1and2	280	7.53	290	4.49	16.26	389	1.94e-05	296	3.73	0.70257
Hagfish	Sponge	Unc2	40	0.76	46	1.31	0.76	46	2.17e-08	46	1.21	0.77718
Hagfish	Tunicate	ANK	160	1.12	168	1.29	1.12	170	0	168	1.29	0.93619
Hagfish	Tunicate	CD	40	0.59	54	2.81	0.59	55	1.42e-05	52	1.83	0.80561
Hagfish	Tunicate	Full	600	13.22	611	7.93	30.46	903	6.39e-07	580	5.44	0.58975
Hagfish	Tunicate	LEM	40	0.44	42	0.49	0.44	42	2.38e-13	42	0.49	0.8519
Hagfish	Tunicate	Unc1	112	1.5	125	3.12	1.5	143	1.3e-11	120	1.88	0.80851
Hagfish	Tunicate	Unc1and2	288	7.38	310	5.15	27.17	446	2.2e-05	311	4.95	0.61399
Hagfish	Tunicate	Unc2	40	0.92	46	1.24	0.92	46	1.26e-08	46	1.14	0.79027
Hagfish	Urchin	ANK	168	1.25	170	1.22	1.25	172	0	170	1.22	0.93783
Hagfish	Urchin	CD	40	1.88	50	3.02	1.88	64	0.000163	48	2.48	0.60506
Hagfish	Urchin	Full	648	16.68	617	7.69	42.24	975	7.68e-06	581	5.44	0.53048
Hagfish	Urchin	LEM	48	0.43	49	0.44	0.43	49	1.11e-16	49	0.44	0.93753
Hagfish	Urchin	Unc1	112	1.59	123	3.2	1.59	135	2.32e-11	118	1.97	0.79008
Hagfish	Urchin	Unc1and2	112	1.59	124	2.37	1.59	143	6.05e-08	124	2.36	0.4385
Hagfish	Zebrafish	ANK	168	0.97	172	1	0.97	174	0	172	0.98	0.9552
Hagfish	Zebrafish	CD	40	0.47	52	2.13	0.47	54	2.16e-06	51	1.68	0.83397
Hagfish	Zebrafish	Full	664	20.95	672	8.96	28.94	958	7.66e-06	626	5.13	0.60469
Hagfish	Zebrafish	LEM	40	0.29	48	0.3	0.29	48	6.77e-14	48	0.3	0.93582
Hagfish	Zebrafish	Unc1	112	1.41	123	2.54	1.41	135	4.19e-13	123	2.27	0.80642
Hagfish	Zebrafish	Unc1and2	328	15.52	278	4	29.88	488	2.38e-05	285	4.09	0.55639
Hagfish	Zebrafish	Unc2	40	1.05	46	1.35	1.05	46	3.13e-08	46	1.28	0.77875
HorseshoeCrab	AcornWorm	ANK	80	1.19	95	1.97	1.19	129	1.15e-09	104	2.15	0.67382
HorseshoeCrab	AcornWorm	Unc1	128	1	144	1.93	1	152	0	144	1.82	0.88863
HorseshoeCrab	AcornWorm	Unc1and2	384	19.84	413	10.94	35.71	679	0.00123	349	5.34	0.49121
HorseshoeCrab	AcornWorm	Unc2	48	0.79	52	0.86	0.79	53	7.83e-13	52	0.86	0.90995
HorseshoeCrab	Caecilian	ANK	160	0.7	165	0.91	0.7	165	0	165	0.89	0.94759
HorseshoeCrab	Caecilian	Unc1	136	1.63	145	2	1.63	150	0	144	1.79	0.87032
HorseshoeCrab	Caecilian	Unc1and2	376	18.51	323	6.41	42.73	658	0.0006	328	4.65	0.49749
HorseshoeCrab	Caecilian	Unc2	48	0.6	52	0.63	0.6	52	4.22e-15	52	0.63	0.94593
HorseshoeCrab	Chicken	ANK	160	0.77	164	0.86	0.77	164	0	164	0.84	0.94173
HorseshoeCrab	Chicken	Unc1	136	1.46	145	1.67	1.46	152	0	145	1.6	0.8868
HorseshoeCrab	Chicken	Unc1and2	384	17.52	421	10.51	28.83	654	0.00236	337	5.07	0.50332
HorseshoeCrab	Chicken	Unc2	48	0.44	53	0.6	0.44	53	1.33e-15	53	0.6	0.95013
HorseshoeCrab	Coelacanth	ANK	160	0.67	165	0.82	0.67	165	0	165	0.8	0.95335
HorseshoeCrab	Coelacanth	Unc1	136	1.29	145	1.6	1.29	152	0	145	1.55	0.88952
HorseshoeCrab	Coelacanth	Unc1and2	400	20.8	385	12.42	33.95	665	0.0114	308	4.89	0.46518
HorseshoeCrab	Coelacanth	Unc2	48	0.75	52	0.73	0.75	52	7.35e-14	52	0.73	0.9182
HorseshoeCrab	CombJelly	ANK	152	1.18	164	1.41	1.18	167	0	164	1.32	0.91435
HorseshoeCrab	CombJelly	Unc1	112	4.38	134	3.03	4.24	173	1.49e-10	131	2.6	0.7304
HorseshoeCrab	CombJelly	Unc1and2	152	3.95	172	3.22	14.39	250	0.00596	173	3.13	0.36066
HorseshoeCrab	CombJelly	Unc2	40	0.86	52	1.47	0.86	54	9.15e-08	52	1.47	0.81699
HorseshoeCrab	Coral	ANK	160	1.04	165	1.1	1.04	166	0	165	1.1	0.93564
HorseshoeCrab	Coral	Unc1	136	1.95	143	1.92	1.95	158	0	143	1.91	0.84198
HorseshoeCrab	Coral	Unc1and2	416	14.21	432	9.23	30.85	697	0.00152	382	5.66	0.50346
HorseshoeCrab	Coral	Unc2	48	0.6	53	0.62	0.6	53	2.66e-15	53	0.62	0.9496
HorseshoeCrab	Fly	ANK	160	0.93	164	0.96	0.93	166	0	164	0.96	0.94115
HorseshoeCrab	Fly	Unc1	112	11.2	146	2.05	10.86	277	2.6e-09	145	1.87	0.60614
HorseshoeCrab	Fly	Unc1and2	416	25.07	220	7.44	49.17	741	0.0158	258	6.53	0.30323
HorseshoeCrab	Fly	Unc2	48	0.68	53	0.7	0.68	53	3.18e-14	53	0.7	0.90639
HorseshoeCrab	Frog	ANK	160	0.7	165	0.92	0.7	165	0	165	0.9	0.94726
HorseshoeCrab	Frog	Unc1	136	1.17	143	1.39	1.17	150	0	143	1.31	0.89928
HorseshoeCrab	Frog	Unc1and2	352	13.69	320	3.84	40.42	641	0.000208	329	3.32	0.56817
HorseshoeCrab	Frog	Unc2	48	0.56	53	0.65	0.56	53	6.55e-15	53	0.65	0.93952
HorseshoeCrab	Hagfish	ANK	160	0.82	165	0.87	0.82	165	0	165	0.86	0.95005
HorseshoeCrab	Hagfish	Unc1	112	1.59	124	3.04	1.59	140	1.12e-11	120	2.22	0.78415
HorseshoeCrab	Hagfish	Unc1and2	296	23.33	319	11.99	36.46	646	0.0154	251	5.41	0.38742
HorseshoeCrab	Hagfish	Unc2	40	1.12	46	1.44	1.12	46	5.54e-08	46	1.41	0.75702
HorseshoeCrab	Human	ANK	160	0.67	164	0.83	0.67	164	0	164	0.81	0.94249
HorseshoeCrab	Human	Full	528	18.58	531	7.18	30.71	872	7.28e-06	509	4.95	0.47562
HorseshoeCrab	Human	Unc1	136	1.55	144	1.96	1.55	150	0	142	1.57	0.86992
HorseshoeCrab	Human	Unc1and2	328	18.53	294	4.46	33.83	641	4.41e-05	307	4.02	0.5137
HorseshoeCrab	Human	Unc2	48	0.58	53	0.68	0.58	53	1.44e-14	53	0.68	0.93921
HorseshoeCrab	Hydra	ANK	152	1.22	162	1.4	1.22	165	0	162	1.4	0.91471
HorseshoeCrab	Hydra	Full	400	7	426	5.07	24.45	587	0.000113	433	4.3	0.48927
HorseshoeCrab	Hydra	Unc1	104	0.89	124	3.14	0.89	150	2.02e-11	119	1.94	0.76063
HorseshoeCrab	Hydra	Unc1and2	232	7.96	252	5.09	27.06	383	0.0108	254	3.69	0.47489
HorseshoeCrab	Hydra	Unc2	48	0.55	53	0.68	0.55	53	1.59e-14	53	0.68	0.93679
HorseshoeCrab	Jellyfish	ANK	160	1.04	165	1.07	1.04	166	0	165	1.07	0.93769
HorseshoeCrab	Jellyfish	Full	448	6.75	462	3.85	20.79	564	6.03e-06	475	4.12	0.53021
HorseshoeCrab	Jellyfish	Unc1	128	2.04	135	1.96	2.04	146	2.22e-16	135	1.94	0.85539
HorseshoeCrab	Jellyfish	Unc1and2	272	7.53	298	5.59	25.76	403	0.00361	290	4.9	0.4707
HorseshoeCrab	Jellyfish	Unc2	48	0.67	53	0.75	0.67	53	7.9e-14	53	0.75	0.92351
HorseshoeCrab	Lancelet	ANK	152	0.66	164	0.85	0.66	166	0	165	1.03	0.95017
HorseshoeCrab	Lancelet	Full	520	14.2	503	3.19	33.42	827	4.51e-07	525	3.76	0.55439
HorseshoeCrab	Lancelet	Unc1	120	0.91	140	1.8	0.91	160	0	140	1.78	0.84623
HorseshoeCrab	Lancelet	Unc1and2	320	13.7	335	3.67	33.25	654	0.000198	341	3.52	0.58547
HorseshoeCrab	Lancelet	Unc2	40	0.4	43	0.39	0.4	43	2.02e-13	43	0.39	0.86948
HorseshoeCrab	Lizard	ANK	160	0.72	164	0.83	0.72	164	0	164	0.81	0.94678
HorseshoeCrab	Lizard	Full	576	25.33	518	11.05	38.15	893	0.000132	486	6.02	0.42122
HorseshoeCrab	Lizard	Unc1	136	1.44	145	1.62	1.44	152	0	145	1.55	0.87893
HorseshoeCrab	Lizard	Unc1and2	368	17.93	325	12.2	38.95	646	0.00373	277	5.56	0.40146
HorseshoeCrab	Lizard	Unc2	48	0.61	53	0.72	0.61	53	3.85e-14	53	0.72	0.93154
HorseshoeCrab	Lobster	ANK	160	0.8	165	0.88	0.8	165	0	165	0.88	0.94769
HorseshoeCrab	Lobster	Full	624	6.51	634	3.76	20.1	877	2.53e-09	663	4.32	0.61094
HorseshoeCrab	Lobster	Unc1	136	2.03	145	1.92	2.03	160	0	145	1.88	0.84715
HorseshoeCrab	Lobster	Unc1and2	464	7.34	471	4.21	18.82	708	2.71e-07	486	4.3	0.65342
HorseshoeCrab	Lobster	Unc2	48	0.88	53	0.98	0.88	53	4.13e-12	53	0.98	0.89906
HorseshoeCrab	Lungfish	ANK	160	0.8	165	0.82	0.8	166	0	165	0.81	0.94984
HorseshoeCrab	Lungfish	Full	600	21.03	598	15.18	29.46	929	0.00308	505	5.96	0.43396
HorseshoeCrab	Lungfish	Unc1	128	1.5	145	1.97	1.5	152	0	145	1.96	0.84846
HorseshoeCrab	Lungfish	Unc1and2	368	17.68	381	9.02	33.13	684	0.00537	345	5.08	0.51221
HorseshoeCrab	Lungfish	Unc2	48	0.79	53	0.81	0.79	53	2.82e-13	53	0.81	0.92289
HorseshoeCrab	Monkey	ANK	160	0.7	164	0.83	0.7	164	0	164	0.82	0.94725
HorseshoeCrab	Monkey	Full	512	14.02	500	6.95	32.58	724	8.71e-05	484	5.57	0.4365
HorseshoeCrab	Monkey	Unc1	128	1.3	144	2.29	1.3	150	1.11e-16	142	1.97	0.85095
HorseshoeCrab	Monkey	Unc1and2	320	16.49	257	4.09	30.43	638	0.000729	307	4.14	0.50555
HorseshoeCrab	Monkey	Unc2	48	0.55	51	0.55	0.55	51	4.44e-16	51	0.55	0.9342
HorseshoeCrab	Mosquito	ANK	160	1.09	163	1.04	1.09	167	0	163	1.04	0.93759
HorseshoeCrab	Mosquito	Full	672	24.5	659	11.29	35.93	1165	0.000546	586	6.98	0.44318
HorseshoeCrab	Mosquito	Unc1	120	3.89	126	2.6	18.98	303	0.00105	133	2.8	0.48609
HorseshoeCrab	Mosquito	Unc1and2	440	20.07	181	3.53	35.39	575	0.00884	313	6.74	0.32201
HorseshoeCrab	Mosquito	Unc2	48	0.81	49	0.85	0.81	49	1.45e-12	51	1.62	0.85312
HorseshoeCrab	Mouse	ANK	160	0.7	164	0.82	0.7	164	0	164	0.8	0.9475
HorseshoeCrab	Mouse	Full	568	20.27	428	4.68	28.12	785	3.25e-06	458	5.22	0.41509
HorseshoeCrab	Mouse	Unc1	136	1.84	143	2.07	1.84	150	0	143	2.01	0.86429
HorseshoeCrab	Mouse	Unc1and2	344	16.69	340	8.13	29.73	644	0.00102	314	5.39	0.46072
HorseshoeCrab	Mouse	Unc2	48	0.51	53	0.75	0.51	53	7.61e-14	53	0.75	0.93227
HorseshoeCrab	Octopus	ANK	152	1.22	161	1.41	1.22	165	0	161	1.41	0.91234
HorseshoeCrab	Octopus	Full	560	15.48	512	8.01	33.23	824	0.000137	515	4.87	0.51075
HorseshoeCrab	Octopus	Unc1	120	2.06	142	2.92	2.06	161	5.43e-13	138	2.2	0.78566
HorseshoeCrab	Octopus	Unc1and2	376	15.37	314	9.92	36.22	586	0.00935	292	4.79	0.44493
HorseshoeCrab	Octopus	Unc2	48	0.6	53	0.76	0.6	53	8.08e-14	53	0.76	0.93148
HorseshoeCrab	Oyster	ANK	160	0.76	165	0.85	0.76	167	0	165	0.82	0.95558
HorseshoeCrab	Oyster	Full	568	27.37	583	7.76	41.01	1105	0.000884	574	5.99	0.46164
HorseshoeCrab	Oyster	Unc1	128	1.24	149	2.12	1.24	150	0	148	1.92	0.86668
HorseshoeCrab	Oyster	Unc1and2	400	23.22	405	9.96	36.83	817	0.0526	386	6.43	0.43329
HorseshoeCrab	Oyster	Unc2	48	1.97	53	1.95	1.97	53	3.07e-07	52	1.43	0.84954
HorseshoeCrab	Roundworm	ANK	152	0.99	164	1.15	0.99	167	0	164	1.15	0.93279
HorseshoeCrab	Roundworm	Full	384	9.01	421	4.18	27.29	549	4.28e-05	442	4.17	0.51425
HorseshoeCrab	Roundworm	Unc1	112	2.44	128	2.92	2.44	152	2.83e-11	127	2.7	0.7296
HorseshoeCrab	Roundworm	Unc1and2	224	11.33	253	4.29	32.74	396	0.00401	263	4.24	0.46125
HorseshoeCrab	Roundworm	Unc2	40	1.03	52	1.6	1.03	53	2.46e-07	50	1.13	0.77888
HorseshoeCrab	Flatworm	ANK	152	0.8	165	1.18	0.8	175	0	165	1.06	0.91115
HorseshoeCrab	Flatworm	Full	432	14.83	402	3.12	28.87	659	6.11e-06	427	4.06	0.46349
HorseshoeCrab	Flatworm	Unc1	112	3.74	128	3.07	3.74	179	7.6e-09	125	2.63	0.66835
HorseshoeCrab	Flatworm	Unc1and2	248	14.51	240	4.4	30.62	435	0.0144	264	4.58	0.40888
HorseshoeCrab	Flatworm	Unc2	16	3.85	18	3.11	3.85	18	0.567	12	1.88	0.25242
HorseshoeCrab	Shark	ANK	160	0.66	165	0.81	0.66	165	0	165	0.79	0.95113
HorseshoeCrab	Shark	Full	616	20.86	617	19.73	34.31	916	0.00537	523	5.47	0.46497
HorseshoeCrab	Shark	Unc1	128	1.22	141	1.42	1.22	151	0	141	1.42	0.89455
HorseshoeCrab	Shark	Unc1and2	384	18.64	402	10.74	40.76	706	0.00793	333	5.01	0.48068
HorseshoeCrab	Shark	Unc2	48	0.56	53	0.7	0.56	53	2.34e-14	53	0.7	0.93592
HorseshoeCrab	Snail	ANK	160	0.89	165	1	0.89	168	0	165	0.98	0.94567
HorseshoeCrab	Snail	Full	504	11.78	421	4.83	37.81	671	5.92e-05	481	5.77	0.41139
HorseshoeCrab	Snail	Unc1	128	0.88	148	2.59	0.88	154	3.33e-16	146	2.34	0.87207
HorseshoeCrab	Snail	Unc1and2	304	11.56	351	6.08	44.33	654	0.0051	341	5.05	0.45977
HorseshoeCrab	Snail	Unc2	48	1.59	52	1.84	1.59	53	1.73e-07	51	1.68	0.81668
HorseshoeCrab	Spider	ANK	160	0.71	164	0.76	0.71	166	0	164	0.76	0.96387
HorseshoeCrab	Spider	Full	376	8.83	385	5.69	19.48	551	0.000118	421	5.06	0.45008
HorseshoeCrab	Spider	Unc1	120	1.18	148	3.35	1.18	154	8.84e-12	143	2.7	0.73614
HorseshoeCrab	Spider	Unc1and2	200	10.57	230	5.62	23.32	365	0.0172	241	3.54	0.46685
HorseshoeCrab	Spider	Unc2	48	3.11	49	3.14	3.11	49	1.06e-05	46	1.87	0.78833
HorseshoeCrab	Sponge	ANK	160	1.55	165	1.03	1.55	169	0	165	1.02	0.92515
HorseshoeCrab	Sponge	Full	488	15.89	495	8.89	39.79	840	0.000454	451	6.12	0.44762
HorseshoeCrab	Sponge	Unc1	112	1.4	136	2.72	1.4	143	1.88e-13	135	2.5	0.80427
HorseshoeCrab	Sponge	Unc1and2	264	8.46	267	5.81	34.26	365	0.00275	263	4.72	0.44259
HorseshoeCrab	Sponge	Unc2	48	0.63	53	0.79	0.63	53	1.7e-13	53	0.79	0.92759
HorseshoeCrab	Tunicate	ANK	152	0.81	164	1.04	0.81	165	0	164	1.04	0.95154
HorseshoeCrab	Tunicate	Full	520	20.89	545	12.21	39.96	897	0.00033	453	5.74	0.43877
HorseshoeCrab	Tunicate	Unc1	120	1.14	134	2	1.14	146	2.22e-16	133	1.83	0.82703
HorseshoeCrab	Tunicate	Unc1and2	288	9.25	284	6.32	37.87	445	0.00992	278	4.5	0.44272
HorseshoeCrab	Tunicate	Unc2	48	0.83	51	0.82	0.83	51	7.41e-13	51	0.82	0.88062
HorseshoeCrab	Urchin	ANK	160	1.09	165	1.07	1.09	166	0	165	1.07	0.94116
HorseshoeCrab	Urchin	Full	544	11.71	551	6.38	48.67	908	8.69e-05	546	4.63	0.51454
HorseshoeCrab	Urchin	Unc1	136	2.3	142	2.15	2.3	149	1.11e-16	142	2.08	0.8485
HorseshoeCrab	Urchin	Unc1and2	136	2.3	142	2.15	2.3	149	2.11e-07	142	2.08	0.33979
HorseshoeCrab	Zebrafish	ANK	160	0.78	165	0.86	0.78	167	0	165	0.81	0.94603
HorseshoeCrab	Zebrafish	Full	528	28.93	551	14.89	34.06	1001	0.000926	451	5.47	0.41253
HorseshoeCrab	Zebrafish	Unc1	128	1.1	143	1.98	1.1	150	0	143	1.94	0.87532
HorseshoeCrab	Zebrafish	Unc1and2	320	21.86	344	9.2	36.53	674	0.00429	311	5.29	0.44438
HorseshoeCrab	Zebrafish	Unc2	48	0.87	53	1.01	0.87	53	7.9e-12	53	1.01	0.89949
Human	AcornWorm	ANK	88	1.29	102	1.85	1.29	137	5.97e-11	105	2.09	0.64801
Human	AcornWorm	CD	48	1.12	54	2.3	1.12	59	2.81e-07	53	1.91	0.77362
Human	AcornWorm	LEM	40	0.29	48	0.35	0.29	48	4.69e-14	48	0.35	0.94699
Human	AcornWorm	Unc1	136	1.44	140	1.34	1.44	147	0	143	1.73	0.89059
Human	AcornWorm	Unc1and2	328	9.88	283	2.29	34.41	541	7.51e-07	303	2.93	0.61472
Human	AcornWorm	Unc2	48	0.67	52	0.66	0.67	53	1.17e-14	52	0.66	0.9276
Human	Caecilian	ANK	168	0.24	173	0.24	0.24	173	0	173	0.24	0.98904
Human	Caecilian	CD	48	0.72	54	1.81	0.72	54	1.57e-07	54	1.81	0.87982
Human	Caecilian	LEM	48	0.19	50	0.2	0.19	50	0	50	0.2	0.99248
Human	Caecilian	Unc1	144	1.45	147	1.46	1.45	148	0	146	1.33	0.92921
Human	Caecilian	Unc1and2	360	10.47	368	5.69	21.27	468	4.31e-06	364	4	0.73326
Human	Caecilian	Unc2	48	0.53	52	0.68	0.53	52	1.32e-14	52	0.68	0.94137
Human	Caulimovirus	CD	32	2.12	46	2.59	2.12	55	0.000636	46	2.54	0.59126
Human	Chicken	ANK	168	0.32	174	0.37	0.32	174	0	174	0.37	0.99166
Human	Chicken	CD	48	0.89	53	1.8	0.89	53	1.76e-07	53	1.8	0.87222
Human	Chicken	LEM	48	0.4	49	0.4	0.4	49	0	49	0.4	0.95954
Human	Chicken	Unc1	144	1.5	148	1.31	1.5	151	0	148	1.31	0.93517
Human	Chicken	Unc1and2	336	9.21	333	5.84	24.42	450	6.25e-06	324	4	0.65768
Human	Chicken	Unc2	48	0.35	53	0.36	0.35	53	0	53	0.36	0.97872
Human	Coelacanth	ANK	168	0.34	172	0.38	0.34	172	0	172	0.38	0.98283
Human	Coelacanth	CD	40	0.53	53	1.82	0.53	53	4.19e-07	53	1.82	0.86833
Human	Coelacanth	LEM	40	0.19	48	0.22	0.19	48	4.62e-14	48	0.22	0.96087
Human	Coelacanth	Unc1	144	1.63	147	1.61	1.63	150	0	147	1.61	0.91144
Human	Coelacanth	Unc1and2	352	7.19	345	4.85	24.69	478	8.27e-07	343	4.26	0.65269
Human	Coelacanth	Unc2	48	0.75	52	0.75	0.75	52	1.13e-13	52	0.75	0.92086
Human	CombJelly	ANK	160	1.25	167	1.29	1.25	171	0	167	1.23	0.90968
Human	CombJelly	CD	40	0.89	51	2.05	0.89	55	2.77e-06	51	2.01	0.77303
Human	CombJelly	Unc1	120	3.63	132	3.11	3.63	172	3.35e-10	128	2.28	0.72115
Human	CombJelly	Unc1and2	136	3.45	147	3.13	10.27	224	0.000145	147	2.84	0.42275
Human	CombJelly	Unc2	40	0.66	52	1.36	0.66	54	4.44e-08	52	1.36	0.84685
Human	Coral	ANK	168	1.09	170	1.13	1.09	172	0	170	1.12	0.93982
Human	Coral	CD	40	0.74	54	2.49	0.74	57	7.65e-06	52	1.9	0.78177
Human	Coral	LEM	32	0.45	38	0.52	0.45	38	2.71e-10	38	0.52	0.81306
Human	Coral	Unc1	136	1.93	141	1.88	1.93	154	0	141	1.65	0.85684
Human	Coral	Unc1and2	352	10.67	295	3.82	31.02	561	9.68e-06	304	3.79	0.56389
Human	Coral	Unc2	48	0.57	53	0.61	0.57	53	2e-15	53	0.61	0.94968
Human	Fly	ANK	168	0.98	170	0.96	0.98	173	0	170	0.96	0.94888
Human	Fly	CD	40	1.82	54	1.97	1.82	116	0.000217	54	1.97	0.53547
Human	Fly	Unc1	112	3.71	107	1.91	19.09	144	0.000146	114	2.42	0.46326
Human	Fly	Unc1and2	280	22.66	126	2.22	32.74	442	0.00847	158	4.22	0.25894
Human	Fly	Unc2	48	0.51	53	0.54	0.51	53	3.33e-16	53	0.54	0.92845
Human	Frog	ANK	168	0.26	173	0.27	0.26	173	0	173	0.27	0.98852
Human	Frog	CD	48	0.52	54	1.15	0.52	54	6.51e-11	54	1.15	0.91016
Human	Frog	LEM	48	0.28	50	0.29	0.28	50	0	50	0.29	0.98357
Human	Frog	Unc1	136	0.89	146	1.21	0.89	149	0	146	1.21	0.93878
Human	Frog	Unc1and2	352	10.75	362	7.94	22.33	423	4.43e-06	334	4.4	0.68486
Human	Frog	Unc2	48	0.47	53	0.54	0.47	53	2.22e-16	53	0.54	0.95877
Human	Hagfish	ANK	168	0.86	171	0.95	0.86	171	0	171	0.92	0.95458
Human	Hagfish	CD	40	0.27	54	2.87	0.27	55	1.55e-05	52	1.99	0.82074
Human	Hagfish	LEM	48	0.3	50	0.3	0.3	50	1.11e-16	50	0.3	0.96433
Human	Hagfish	Unc1	112	1.75	123	3.16	1.75	135	5.01e-11	116	1.82	0.77501
Human	Hagfish	Unc1and2	288	12.41	310	4.71	37.1	430	7.99e-05	304	3.87	0.66205
Human	Hagfish	Unc2	40	1.1	46	1.31	1.1	46	2.14e-08	46	1.29	0.79431
Human	HorseshoeCrab	ANK	160	0.67	164	0.83	0.67	164	0	164	0.81	0.94249
Human	HorseshoeCrab	Unc1	136	1.55	144	1.96	1.55	150	0	142	1.57	0.86992
Human	HorseshoeCrab	Unc1and2	328	18.66	294	4.46	33.83	641	4.41e-05	307	3.97	0.51505
Human	HorseshoeCrab	Unc2	48	0.58	53	0.68	0.58	53	1.44e-14	53	0.68	0.93921
Human	Hydra	ANK	160	1.29	168	1.46	1.29	172	0	168	1.46	0.91662
Human	Hydra	CD	48	1.47	55	3.08	1.47	56	8.22e-06	51	1.94	0.79308
Human	Hydra	Full	584	15.95	584	8.33	21.14	831	3.06e-06	527	5.79	0.52253
Human	Hydra	LEM	32	0.56	37	0.58	0.56	37	1.42e-09	37	0.58	0.77772
Human	Hydra	Unc1	112	0.91	127	3.05	0.91	148	2.11e-12	122	1.77	0.78806
Human	Hydra	Unc1and2	272	10.84	280	4.41	18.42	402	2.17e-05	281	3.26	0.705
Human	Hydra	Unc2	48	0.68	53	0.86	0.68	53	6.2e-13	53	0.86	0.9152
Human	Jellyfish	ANK	168	1.04	170	1.12	1.04	172	0	170	1.12	0.94055
Human	Jellyfish	CD	40	0.71	51	1.94	0.71	53	1.26e-06	51	1.9	0.79533
Human	Jellyfish	Full	608	12.75	548	4.95	26.14	830	9.7e-08	560	5.18	0.56486
Human	Jellyfish	LEM	32	0.38	40	0.54	0.38	40	3.12e-10	40	0.54	0.83573
Human	Jellyfish	Unc1	112	1.38	134	2.42	1.38	139	3.24e-14	133	2.35	0.83034
Human	Jellyfish	Unc1and2	288	12.32	288	3.99	34.86	440	1.73e-05	289	3.54	0.66172
Human	Jellyfish	Unc2	48	0.53	53	0.54	0.53	53	3.33e-16	53	0.54	0.96001
Human	Lancelet	ANK	168	1.04	170	0.96	1.04	172	0	170	0.96	0.95203
Human	Lancelet	CD	40	0.46	53	1.82	0.46	61	1.03e-06	51	1.14	0.7877
Human	Lancelet	Full	696	13.53	680	6.82	32.2	929	1.9e-07	660	5.87	0.59184
Human	Lancelet	LEM	40	0.41	48	0.41	0.41	48	4.79e-14	48	0.41	0.9391
Human	Lancelet	Unc1	120	1.07	139	2.35	1.07	156	2.78e-15	137	1.87	0.83059
Human	Lancelet	Unc1and2	320	8.56	340	4.79	31.15	438	1.16e-05	334	3.94	0.72402
[truncated: 3,548 more rows]

## Sheet: ANKLE2vsHumanProteome
Search Data						FATCAT							US-align
Uniprot	Entry Name	Gene Name(s)	Protein Name	Section	ANKLE2 Domain	ini-len	ini-rmsd	opt-equ	opt-rmsd	chain-rmsd	ali-len	P-value	Ali_Length	RMSD	TMscore
A0A024R1R8	TMA7B_HUMAN	TMA7B	Translation machinery-associated protein 7B	F1	LEM	32	7.93	31	4.09	15.95	39	0.428	33	1.55	0.55106
A0A024R1R8	TMA7B_HUMAN	TMA7B	Translation machinery-associated protein 7B	F1	Unc2	32	4.91	35	2.58	14.6	39	0.143	36	2.65	0.44243
A0A024R1R8	TMA7B_HUMAN	TMA7B	Translation machinery-associated protein 7B	F1	Unc1	48	3.29	53	2.93	9.44	69	0.0557	52	2.52	0.29358
A0A024R1R8	TMA7B_HUMAN	TMA7B	Translation machinery-associated protein 7B	F1	CD	8	0.08	11	0.28	0.08	11	0.363	15	2.01	0.2282
A0A024R1R8	TMA7B_HUMAN	TMA7B	Translation machinery-associated protein 7B	F1	ANK	48	5.01	50	3.53	17.9	54	0.212	48	2.96	0.22351
A0A024R1R8	TMA7B_HUMAN	TMA7B	Translation machinery-associated protein 7B	F1	Unc1and2	40	2.31	42	3.05	2.31	44	0.127	49	2.45	0.11174
A0A024R1R8	TMA7B_HUMAN	TMA7B	Translation machinery-associated protein 7B	F1	Full	40	2.31	42	3.05	2.31	44	0.679	49	2.45	0.04979
A0A024RBG1	NUD4B_HUMAN	NUDT4B	Diphosphoinositol polyphosphate phosphohydrolase NUDT4B (DIPP-2B) (EC 3.6.1.52) (Nucleoside diphosphate-linked moiety X motif 4B) (Nudix motif 4B) (Nudix hydrolase 4B)	F1	LEM	32	0.72	40	2.06	11.57	97	0.328	44	2.08	0.54125
A0A024RBG1	NUD4B_HUMAN	NUDT4B	Diphosphoinositol polyphosphate phosphohydrolase NUDT4B (DIPP-2B) (EC 3.6.1.52) (Nucleoside diphosphate-linked moiety X motif 4B) (Nudix motif 4B) (Nudix hydrolase 4B)	F1	CD	32	2.41	50	3.52	4.46	81	0.567	54	3.98	0.46874
A0A024RBG1	NUD4B_HUMAN	NUDT4B	Diphosphoinositol polyphosphate phosphohydrolase NUDT4B (DIPP-2B) (EC 3.6.1.52) (Nucleoside diphosphate-linked moiety X motif 4B) (Nudix motif 4B) (Nudix hydrolase 4B)	F1	Unc1	56	6.04	76	3.21	14.44	179	0.422	87	4.32	0.41032
A0A024RBG1	NUD4B_HUMAN	NUDT4B	Diphosphoinositol polyphosphate phosphohydrolase NUDT4B (DIPP-2B) (EC 3.6.1.52) (Nucleoside diphosphate-linked moiety X motif 4B) (Nudix motif 4B) (Nudix hydrolase 4B)	F1	Unc2	16	0.95	33	3.08	0.95	56	0.477	42	3.71	0.39851
A0A024RBG1	NUD4B_HUMAN	NUDT4B	Diphosphoinositol polyphosphate phosphohydrolase NUDT4B (DIPP-2B) (EC 3.6.1.52) (Nucleoside diphosphate-linked moiety X motif 4B) (Nudix motif 4B) (Nudix hydrolase 4B)	F1	ANK	48	2.9	42	1.5	11.16	95	0.249	84	6.18	0.23893
A0A024RBG1	NUD4B_HUMAN	NUDT4B	Diphosphoinositol polyphosphate phosphohydrolase NUDT4B (DIPP-2B) (EC 3.6.1.52) (Nucleoside diphosphate-linked moiety X motif 4B) (Nudix motif 4B) (Nudix hydrolase 4B)	F1	Unc1and2	80	6.29	92	3.27	24.72	197	0.68	106	4.32	0.21207
A0A024RBG1	NUD4B_HUMAN	NUDT4B	Diphosphoinositol polyphosphate phosphohydrolase NUDT4B (DIPP-2B) (EC 3.6.1.52) (Nucleoside diphosphate-linked moiety X motif 4B) (Nudix motif 4B) (Nudix hydrolase 4B)	F1	Full	88	8.84	97	6.28	36.23	174	0.984	102	3.28	0.10027
A0A024RCN7	A0A024RCN7_HUMAN	SNHG32	Small nucleolar RNA host gene 32	F1	CD	24	0.94	33	3.2	0.94	46	0.0478	35	3.03	0.4245
A0A024RCN7	A0A024RCN7_HUMAN	SNHG32	Small nucleolar RNA host gene 32	F1	LEM	16	2.02	26	3.35	2.02	39	0.389	31	3.5	0.35291
A0A024RCN7	A0A024RCN7_HUMAN	SNHG32	Small nucleolar RNA host gene 32	F1	Unc2	24	3.8	25	3.04	3.8	50	0.306	34	4.04	0.29834
A0A024RCN7	A0A024RCN7_HUMAN	SNHG32	Small nucleolar RNA host gene 32	F1	Unc1	32	1.4	39	2.05	9.87	70	0.369	43	2.92	0.23349
A0A024RCN7	A0A024RCN7_HUMAN	SNHG32	Small nucleolar RNA host gene 32	F1	ANK	32	2.58	23	0.71	13.31	36	0.401	52	4.23	0.19954
A0A024RCN7	A0A024RCN7_HUMAN	SNHG32	Small nucleolar RNA host gene 32	F1	Unc1and2	32	1.4	39	2.05	9.87	70	0.839	51	4.18	0.10083
A0A024RCN7	A0A024RCN7_HUMAN	SNHG32	Small nucleolar RNA host gene 32	F1	Full	24	0.76	36	3.21	0.76	49	0.963	60	4.09	0.05629
A0A075B6H5	A0A075B6H5_HUMAN	TRBV20OR9-2	T cell receptor beta variable 20/OR9-2 (non-functional)	F1	CD	16	2.02	19	3.54	2.02	23	0.766	46	4.1	0.37735
A0A075B6H5	A0A075B6H5_HUMAN	TRBV20OR9-2	T cell receptor beta variable 20/OR9-2 (non-functional)	F1	LEM	16	2.42	13	1	2.42	13	0.575	40	4.32	0.2867
A0A075B6H5	A0A075B6H5_HUMAN	TRBV20OR9-2	T cell receptor beta variable 20/OR9-2 (non-functional)	F1	Unc2	16	1.72	23	3.37	1.72	29	0.68	30	3.81	0.26689
A0A075B6H5	A0A075B6H5_HUMAN	TRBV20OR9-2	T cell receptor beta variable 20/OR9-2 (non-functional)	F1	ANK	16	1.49	17	1.33	1.49	18	0.757	66	4.44	0.24413
A0A075B6H5	A0A075B6H5_HUMAN	TRBV20OR9-2	T cell receptor beta variable 20/OR9-2 (non-functional)	F1	Unc1	32	3.87	38	3.02	3.87	67	0.35	67	5.31	0.23667
A0A075B6H5	A0A075B6H5_HUMAN	TRBV20OR9-2	T cell receptor beta variable 20/OR9-2 (non-functional)	F1	Unc1and2	40	4.95	29	2.64	24.29	33	0.916	74	5.09	0.13309
A0A075B6H5	A0A075B6H5_HUMAN	TRBV20OR9-2	T cell receptor beta variable 20/OR9-2 (non-functional)	F1	Full	40	4.95	29	2.64	24.29	33	0.992	91	5.11	0.08014
A0A075B6H7	KV37_HUMAN	IGKV3-7	Probable non-functional immunoglobulin kappa variable 3-7	F1	CD	16	1.99	17	3.64	1.99	43	0.793	44	4	0.32714
A0A075B6H7	KV37_HUMAN	IGKV3-7	Probable non-functional immunoglobulin kappa variable 3-7	F1	LEM	16	2.73	17	2.43	2.73	18	0.783	39	4.58	0.26142
A0A075B6H7	KV37_HUMAN	IGKV3-7	Probable non-functional immunoglobulin kappa variable 3-7	F1	Unc2	16	2.02	15	1.28	2.02	15	0.339	30	4.19	0.2354
A0A075B6H7	KV37_HUMAN	IGKV3-7	Probable non-functional immunoglobulin kappa variable 3-7	F1	Unc1	32	3.04	42	3.12	3.04	63	0.441	58	4.71	0.22818
A0A075B6H7	KV37_HUMAN	IGKV3-7	Probable non-functional immunoglobulin kappa variable 3-7	F1	ANK	16	1.91	21	3.4	1.91	21	0.821	58	4.83	0.20263
A0A075B6H7	KV37_HUMAN	IGKV3-7	Probable non-functional immunoglobulin kappa variable 3-7	F1	Unc1and2	24	3.14	30	3.09	3.14	30	0.825	60	4.79	0.11132
A0A075B6H7	KV37_HUMAN	IGKV3-7	Probable non-functional immunoglobulin kappa variable 3-7	F1	Full	32	2.96	34	2.73	6.24	36	0.991	74	4.73	0.06673
A0A075B6H8	KVD42_HUMAN	IGKV1D-42	Probable non-functional immunoglobulin kappa variable 1D-42	F1	CD	24	2.5	27	2.63	5.46	28	0.756	39	3.81	0.35855
A0A075B6H8	KVD42_HUMAN	IGKV1D-42	Probable non-functional immunoglobulin kappa variable 1D-42	F1	Unc2	16	1.51	15	1.06	1.51	15	0.231	35	3.55	0.31869
A0A075B6H8	KVD42_HUMAN	IGKV1D-42	Probable non-functional immunoglobulin kappa variable 1D-42	F1	LEM	16	2.96	17	3.23	2.96	17	0.828	36	4.46	0.27801
A0A075B6H8	KVD42_HUMAN	IGKV1D-42	Probable non-functional immunoglobulin kappa variable 1D-42	F1	Unc1	32	3.64	42	3.09	3.64	63	0.448	59	4.74	0.23244
A0A075B6H8	KVD42_HUMAN	IGKV1D-42	Probable non-functional immunoglobulin kappa variable 1D-42	F1	ANK	16	1.89	21	3.26	1.89	21	0.854	59	4.66	0.203
A0A075B6H8	KVD42_HUMAN	IGKV1D-42	Probable non-functional immunoglobulin kappa variable 1D-42	F1	Unc1and2	32	4.27	29	2.32	6.48	33	0.881	58	4.65	0.10941
A0A075B6H8	KVD42_HUMAN	IGKV1D-42	Probable non-functional immunoglobulin kappa variable 1D-42	F1	Full	32	4.27	29	2.32	6.48	33	0.989	74	5.03	0.06558
A0A075B6H9	LV469_HUMAN	IGLV4-69	Immunoglobulin lambda variable 4-69	F1	CD	16	1.49	18	2.24	1.49	44	0.616	44	4.18	0.3556
A0A075B6H9	LV469_HUMAN	IGLV4-69	Immunoglobulin lambda variable 4-69	F1	LEM	16	1.21	18	2.02	1.21	18	0.477	32	3.68	0.27499
A0A075B6H9	LV469_HUMAN	IGLV4-69	Immunoglobulin lambda variable 4-69	F1	Unc2	16	1.32	19	2.9	1.32	19	0.528	29	3.87	0.25093
A0A075B6H9	LV469_HUMAN	IGLV4-69	Immunoglobulin lambda variable 4-69	F1	Unc1	40	3.33	46	3.17	3.33	68	0.211	51	3.59	0.23462
A0A075B6H9	LV469_HUMAN	IGLV4-69	Immunoglobulin lambda variable 4-69	F1	ANK	16	1.11	16	1.11	1.11	16	0.542	60	4.75	0.20696
A0A075B6H9	LV469_HUMAN	IGLV4-69	Immunoglobulin lambda variable 4-69	F1	Unc1and2	32	2.2	34	2.45	6.42	61	0.842	58	4.57	0.11063
A0A075B6H9	LV469_HUMAN	IGLV4-69	Immunoglobulin lambda variable 4-69	F1	Full	32	2.2	34	2.45	6.42	61	0.985	69	4.74	0.06271
A0A075B6I0	LV861_HUMAN	IGLV8-61	Immunoglobulin lambda variable 8-61	F1	CD	24	3.15	26	3.19	3.15	68	0.656	43	4.05	0.3287
A0A075B6I0	LV861_HUMAN	IGLV8-61	Immunoglobulin lambda variable 8-61	F1	LEM	16	0.92	20	2.84	0.92	20	0.491	35	3.51	0.32178
A0A075B6I0	LV861_HUMAN	IGLV8-61	Immunoglobulin lambda variable 8-61	F1	Unc2	16	1.33	20	3.31	1.33	20	0.563	33	4.06	0.25119
A0A075B6I0	LV861_HUMAN	IGLV8-61	Immunoglobulin lambda variable 8-61	F1	Unc1	32	3.91	42	3.16	4.31	64	0.491	60	4.78	0.24314
A0A075B6I0	LV861_HUMAN	IGLV8-61	Immunoglobulin lambda variable 8-61	F1	ANK	16	1.16	31	3.14	1.16	80	0.695	60	4.78	0.2082
A0A075B6I0	LV861_HUMAN	IGLV8-61	Immunoglobulin lambda variable 8-61	F1	Unc1and2	32	3.17	35	3.17	3.17	36	0.663	59	4.56	0.1122
A0A075B6I0	LV861_HUMAN	IGLV8-61	Immunoglobulin lambda variable 8-61	F1	Full	32	2.12	37	2.7	4.78	43	0.981	83	5.38	0.0713
A0A075B6I1	LV460_HUMAN	IGLV4-60	Immunoglobulin lambda variable 4-60	F1	CD	16	1.47	18	2.23	1.47	44	0.616	44	4.14	0.35931
A0A075B6I1	LV460_HUMAN	IGLV4-60	Immunoglobulin lambda variable 4-60	F1	LEM	8	1.02	16	3.01	1.02	41	0.94	33	3.7	0.29039
A0A075B6I1	LV460_HUMAN	IGLV4-60	Immunoglobulin lambda variable 4-60	F1	Unc1	40	2.89	48	3.01	2.89	69	0.182	51	3.34	0.24432
A0A075B6I1	LV460_HUMAN	IGLV4-60	Immunoglobulin lambda variable 4-60	F1	Unc2	8	0.65	9	0.93	0.65	9	0.842	31	4.31	0.24305
A0A075B6I1	LV460_HUMAN	IGLV4-60	Immunoglobulin lambda variable 4-60	F1	ANK	16	1.96	25	3.19	1.96	82	0.939	62	4.61	0.2218
A0A075B6I1	LV460_HUMAN	IGLV4-60	Immunoglobulin lambda variable 4-60	F1	Unc1and2	40	2.89	48	3.01	2.89	69	0.637	51	3.34	0.10731
A0A075B6I1	LV460_HUMAN	IGLV4-60	Immunoglobulin lambda variable 4-60	F1	Full	48	8.93	50	3.58	15.56	100	0.987	74	5.03	0.06555
A0A075B6I3	LVK55_HUMAN	IGLV11-55	Probable non-functional immunoglobulin lambda variable 11-55	F1	CD	16	1.18	18	2.52	1.18	45	0.61	38	3.17	0.42332
A0A075B6I3	LVK55_HUMAN	IGLV11-55	Probable non-functional immunoglobulin lambda variable 11-55	F1	LEM	16	2.19	18	2.83	2.19	18	0.818	35	3.49	0.31733
A0A075B6I3	LVK55_HUMAN	IGLV11-55	Probable non-functional immunoglobulin lambda variable 11-55	F1	Unc2	16	2.53	15	1.54	2.53	15	0.606	33	3.5	0.31097
A0A075B6I3	LVK55_HUMAN	IGLV11-55	Probable non-functional immunoglobulin lambda variable 11-55	F1	ANK	16	2.11	19	2.13	2.11	20	0.817	67	4.88	0.23707
A0A075B6I3	LVK55_HUMAN	IGLV11-55	Probable non-functional immunoglobulin lambda variable 11-55	F1	Unc1	40	3.19	46	3.15	9.77	118	0.607	60	5.15	0.22065
A0A075B6I3	LVK55_HUMAN	IGLV11-55	Probable non-functional immunoglobulin lambda variable 11-55	F1	Unc1and2	32	3.61	33	2.4	8.47	34	0.866	58	4.64	0.10977
A0A075B6I3	LVK55_HUMAN	IGLV11-55	Probable non-functional immunoglobulin lambda variable 11-55	F1	Full	32	3.61	33	2.4	8.47	34	0.987	80	5.09	0.0707
A0A075B6I4	LVX54_HUMAN	IGLV10-54	Immunoglobulin lambda variable 10-54	F1	CD	16	1.48	18	2.33	1.48	44	0.617	43	3.85	0.32188
A0A075B6I4	LVX54_HUMAN	IGLV10-54	Immunoglobulin lambda variable 10-54	F1	LEM	8	0.29	12	1.15	0.29	12	0.803	36	4.08	0.2849
A0A075B6I4	LVX54_HUMAN	IGLV10-54	Immunoglobulin lambda variable 10-54	F1	Unc2	16	3.37	16	2.43	3.37	16	0.786	33	4.06	0.2789
A0A075B6I4	LVX54_HUMAN	IGLV10-54	Immunoglobulin lambda variable 10-54	F1	Unc1	32	2.97	40	3.52	5.47	68	0.788	59	5.27	0.22365
A0A075B6I4	LVX54_HUMAN	IGLV10-54	Immunoglobulin lambda variable 10-54	F1	ANK	16	3.22	20	3.03	3.22	30	0.895	59	5	0.19858
A0A075B6I4	LVX54_HUMAN	IGLV10-54	Immunoglobulin lambda variable 10-54	F1	Unc1and2	32	2.5	33	2.41	9.24	34	0.874	66	5.15	0.11988
A0A075B6I4	LVX54_HUMAN	IGLV10-54	Immunoglobulin lambda variable 10-54	F1	Full	32	2.5	33	2.41	9.24	34	0.988	60	4.84	0.05364
A0A075B6I6	LV150_HUMAN	IGLV1-50	Probable non-functional immunoglobulin lambda variable 1-50	F1	CD	16	1.55	18	2.39	1.55	44	0.63	43	3.81	0.3168
A0A075B6I6	LV150_HUMAN	IGLV1-50	Probable non-functional immunoglobulin lambda variable 1-50	F1	LEM	8	0.64	25	3.42	0.64	41	0.888	36	3.77	0.31404
A0A075B6I6	LV150_HUMAN	IGLV1-50	Probable non-functional immunoglobulin lambda variable 1-50	F1	Unc1	32	3.25	42	3.14	3.25	64	0.483	62	4.9	0.23979
A0A075B6I6	LV150_HUMAN	IGLV1-50	Probable non-functional immunoglobulin lambda variable 1-50	F1	Unc2	8	0.65	9	0.82	0.65	9	0.81	34	4.73	0.23482
A0A075B6I6	LV150_HUMAN	IGLV1-50	Probable non-functional immunoglobulin lambda variable 1-50	F1	ANK	16	1.76	31	3.58	1.76	87	0.928	65	4.78	0.21996
A0A075B6I6	LV150_HUMAN	IGLV1-50	Probable non-functional immunoglobulin lambda variable 1-50	F1	Unc1and2	32	3.01	30	2.63	19.03	67	0.963	62	5.06	0.11223
A0A075B6I6	LV150_HUMAN	IGLV1-50	Probable non-functional immunoglobulin lambda variable 1-50	F1	Full	32	3.01	30	2.63	19.03	67	0.997	67	4.84	0.06006
A0A075B6I7	LV548_HUMAN	IGLV5-48	Probable non-functional immunoglobulin lambda variable 5-48	F1	CD	16	1.48	19	2.49	1.48	44	0.588	46	4.31	0.33926
A0A075B6I7	LV548_HUMAN	IGLV5-48	Probable non-functional immunoglobulin lambda variable 5-48	F1	LEM	16	1.99	18	2.64	1.99	18	0.687	33	4.27	0.24076
A0A075B6I7	LV548_HUMAN	IGLV5-48	Probable non-functional immunoglobulin lambda variable 5-48	F1	Unc2	16	2.5	19	3.31	2.5	19	0.742	39	4.96	0.23471
A0A075B6I7	LV548_HUMAN	IGLV5-48	Probable non-functional immunoglobulin lambda variable 5-48	F1	Unc1	40	3.15	47	3.31	9.87	118	0.549	62	5.35	0.22162
A0A075B6I7	LV548_HUMAN	IGLV5-48	Probable non-functional immunoglobulin lambda variable 5-48	F1	ANK	16	2.43	19	2.12	2.43	20	0.765	62	4.82	0.21159
A0A075B6I7	LV548_HUMAN	IGLV5-48	Probable non-functional immunoglobulin lambda variable 5-48	F1	Unc1and2	32	2.85	34	2.75	9.13	34	0.88	73	5.25	0.12868
A0A075B6I7	LV548_HUMAN	IGLV5-48	Probable non-functional immunoglobulin lambda variable 5-48	F1	Full	32	2.31	33	1.8	5.7	35	0.973	75	4.7	0.0676
A0A075B6I9	LV746_HUMAN	IGLV7-46	Immunoglobulin lambda variable 7-46	F1	CD	24	3.11	39	4.21	3.11	65	0.577	43	3.95	0.33004
A0A075B6I9	LV746_HUMAN	IGLV7-46	Immunoglobulin lambda variable 7-46	F1	LEM	8	0.48	15	3.05	0.48	15	0.934	35	3.81	0.31668
A0A075B6I9	LV746_HUMAN	IGLV7-46	Immunoglobulin lambda variable 7-46	F1	Unc2	16	3.29	18	3.16	3.29	18	0.866	34	4.24	0.28098
A0A075B6I9	LV746_HUMAN	IGLV7-46	Immunoglobulin lambda variable 7-46	F1	Unc1	32	3.17	40	3.07	3.17	64	0.474	59	4.68	0.24028
A0A075B6I9	LV746_HUMAN	IGLV7-46	Immunoglobulin lambda variable 7-46	F1	ANK	16	2.55	22	3.28	2.55	34	0.917	59	5.19	0.19925
A0A075B6I9	LV746_HUMAN	IGLV7-46	Immunoglobulin lambda variable 7-46	F1	Unc1and2	32	2.33	31	1.75	7.84	34	0.764	59	4.68	0.11138
A0A075B6I9	LV746_HUMAN	IGLV7-46	Immunoglobulin lambda variable 7-46	F1	Full	32	2.33	31	1.75	7.84	34	0.975	70	4.91	0.06264
A0A075B6J1	LV537_HUMAN	IGLV5-37	Immunoglobulin lambda variable 5-37	F1	CD	16	1.27	18	2.57	1.27	45	0.635	38	3.34	0.41551
A0A075B6J1	LV537_HUMAN	IGLV5-37	Immunoglobulin lambda variable 5-37	F1	LEM	16	2.11	17	2.38	2.11	17	0.679	37	3.91	0.2972
A0A075B6J1	LV537_HUMAN	IGLV5-37	Immunoglobulin lambda variable 5-37	F1	Unc2	16	1.6	18	2.39	1.6	18	0.653	30	3.85	0.24873
A0A075B6J1	LV537_HUMAN	IGLV5-37	Immunoglobulin lambda variable 5-37	F1	Unc1	40	3.11	46	3.21	9.75	118	0.601	63	5.24	0.22764
A0A075B6J1	LV537_HUMAN	IGLV5-37	Immunoglobulin lambda variable 5-37	F1	ANK	16	2.71	26	3.93	2.71	70	0.884	63	5.16	0.21483
A0A075B6J1	LV537_HUMAN	IGLV5-37	Immunoglobulin lambda variable 5-37	F1	Unc1and2	32	2.8	31	2.72	8.62	33	0.91	62	4.91	0.11369
A0A075B6J1	LV537_HUMAN	IGLV5-37	Immunoglobulin lambda variable 5-37	F1	Full	32	2.37	33	2.03	5.33	35	0.981	81	5.44	0.0699
A0A075B6J2	LV233_HUMAN	IGLV2-33	Probable non-functional immunoglobulin lambda variable 2-33	F1	CD	16	1.9	18	3.78	1.9	26	0.79	37	3.49	0.34498
A0A075B6J2	LV233_HUMAN	IGLV2-33	Probable non-functional immunoglobulin lambda variable 2-33	F1	LEM	8	0.98	12	2.46	0.98	12	0.944	35	3.66	0.31286
A0A075B6J2	LV233_HUMAN	IGLV2-33	Probable non-functional immunoglobulin lambda variable 2-33	F1	Unc1	32	3.66	43	3.04	3.66	65	0.425	59	4.76	0.2361
A0A075B6J2	LV233_HUMAN	IGLV2-33	Probable non-functional immunoglobulin lambda variable 2-33	F1	Unc2	8	0.64	9	0.84	0.64	9	0.816	33	4.42	0.23481
A0A075B6J2	LV233_HUMAN	IGLV2-33	Probable non-functional immunoglobulin lambda variable 2-33	F1	ANK	16	1.77	20	3.3	1.77	48	0.963	58	5.17	0.19635
A0A075B6J2	LV233_HUMAN	IGLV2-33	Probable non-functional immunoglobulin lambda variable 2-33	F1	Unc1and2	32	3.24	35	3.63	19.01	117	0.951	50	4.54	0.09535
A0A075B6J2	LV233_HUMAN	IGLV2-33	Probable non-functional immunoglobulin lambda variable 2-33	F1	Full	48	3.67	55	2.98	21.3	135	0.994	68	4.57	0.06201
A0A075B6J6	LV322_HUMAN	IGLV3-22	Immunoglobulin lambda variable 3-22	F1	CD	24	3.05	37	3.27	3.05	69	0.446	38	3.18	0.42993
A0A075B6J6	LV322_HUMAN	IGLV3-22	Immunoglobulin lambda variable 3-22	F1	LEM	8	0.86	17	3.4	0.86	44	0.936	36	4.08	0.29019
A0A075B6J6	LV322_HUMAN	IGLV3-22	Immunoglobulin lambda variable 3-22	F1	Unc2	8	0.6	9	0.79	0.6	9	0.791	33	4.1	0.26174
A0A075B6J6	LV322_HUMAN	IGLV3-22	Immunoglobulin lambda variable 3-22	F1	Unc1	32	2.79	41	3.08	2.79	63	0.377	52	3.72	0.24062
A0A075B6J6	LV322_HUMAN	IGLV3-22	Immunoglobulin lambda variable 3-22	F1	ANK	16	1.74	24	3.75	1.74	48	0.955	61	4.97	0.21436
A0A075B6J6	LV322_HUMAN	IGLV3-22	Immunoglobulin lambda variable 3-22	F1	Unc1and2	40	12.23	45	3.41	24.23	66	0.898	52	3.8	0.10726
A0A075B6J6	LV322_HUMAN	IGLV3-22	Immunoglobulin lambda variable 3-22	F1	Full	56	5.58	62	3.1	20.16	117	0.984	74	4.11	0.06957
A0A075B6J9	LV218_HUMAN	IGLV2-18	Immunoglobulin lambda variable 2-18	F1	CD	16	1.51	18	2.34	1.51	44	0.629	42	3.91	0.30534
A0A075B6J9	LV218_HUMAN	IGLV2-18	Immunoglobulin lambda variable 2-18	F1	LEM	8	0.84	16	3.09	0.84	44	0.936	35	3.73	0.30368
A0A075B6J9	LV218_HUMAN	IGLV2-18	Immunoglobulin lambda variable 2-18	F1	Unc2	8	0.64	9	0.86	0.64	9	0.821	29	3.63	0.2684
A0A075B6J9	LV218_HUMAN	IGLV2-18	Immunoglobulin lambda variable 2-18	F1	Unc1	32	4.05	45	3.45	4.51	64	0.495	59	4.68	0.23575
A0A075B6J9	LV218_HUMAN	IGLV2-18	Immunoglobulin lambda variable 2-18	F1	ANK	16	1.8	29	3.37	1.8	86	0.937	64	4.96	0.21805
A0A075B6J9	LV218_HUMAN	IGLV2-18	Immunoglobulin lambda variable 2-18	F1	Unc1and2	24	3.6	29	3.1	9.57	30	0.961	48	3.61	0.09832
A0A075B6J9	LV218_HUMAN	IGLV2-18	Immunoglobulin lambda variable 2-18	F1	Full	40	3.17	52	3.28	13.97	107	0.986	67	3.75	0.064
A0A075B6K0	LV316_HUMAN	IGLV3-16	Immunoglobulin lambda variable 3-16	F1	CD	24	3.1	38	3.09	3.1	68	0.413	39	3.56	0.42149
A0A075B6K0	LV316_HUMAN	IGLV3-16	Immunoglobulin lambda variable 3-16	F1	LEM	8	0.82	16	3.14	0.82	44	0.934	35	3.63	0.30817
A0A075B6K0	LV316_HUMAN	IGLV3-16	Immunoglobulin lambda variable 3-16	F1	Unc2	8	0.65	9	0.82	0.65	9	0.804	26	3.31	0.26347
A0A075B6K0	LV316_HUMAN	IGLV3-16	Immunoglobulin lambda variable 3-16	F1	Unc1	32	4.12	45	3.57	4.71	65	0.381	52	3.68	0.24193
A0A075B6K0	LV316_HUMAN	IGLV3-16	Immunoglobulin lambda variable 3-16	F1	ANK	16	1.77	28	3.29	1.77	81	0.935	60	5	0.21136
A0A075B6K0	LV316_HUMAN	IGLV3-16	Immunoglobulin lambda variable 3-16	F1	Unc1and2	24	2.52	28	2.78	10.7	29	0.921	59	4.84	0.1093
A0A075B6K0	LV316_HUMAN	IGLV3-16	Immunoglobulin lambda variable 3-16	F1	Full	56	5.71	72	3.3	19.84	116	0.984	81	4.1	0.07608
A0A075B6K2	LV312_HUMAN	IGLV3-12	Immunoglobulin lambda variable 3-12	F1	CD	24	3.16	26	3.2	3.16	68	0.601	42	4.07	0.37013
A0A075B6K2	LV312_HUMAN	IGLV3-12	Immunoglobulin lambda variable 3-12	F1	LEM	8	0.88	17	3.33	0.88	44	0.935	35	3.77	0.31546
A0A075B6K2	LV312_HUMAN	IGLV3-12	Immunoglobulin lambda variable 3-12	F1	Unc2	8	0.68	9	0.87	0.68	9	0.821	35	4.47	0.2568
A0A075B6K2	LV312_HUMAN	IGLV3-12	Immunoglobulin lambda variable 3-12	F1	Unc1	40	3.74	45	3.2	4.61	68	0.674	50	3.53	0.24279
A0A075B6K2	LV312_HUMAN	IGLV3-12	Immunoglobulin lambda variable 3-12	F1	ANK	16	1.77	28	3.3	1.77	81	0.934	54	4.57	0.19826
A0A075B6K2	LV312_HUMAN	IGLV3-12	Immunoglobulin lambda variable 3-12	F1	Unc1and2	24	2.29	26	2.44	12.22	34	0.938	58	4.73	0.1079
A0A075B6K2	LV312_HUMAN	IGLV3-12	Immunoglobulin lambda variable 3-12	F1	Full	56	6.19	64	3.48	19.54	113	0.99	72	4.04	0.0681
A0A075B6K4	LV310_HUMAN	IGLV3-10	Immunoglobulin lambda variable 3-10	F1	CD	16	1.58	18	2.38	1.58	44	0.624	44	4.14	0.31391
A0A075B6K4	LV310_HUMAN	IGLV3-10	Immunoglobulin lambda variable 3-10	F1	Unc2	8	0.63	9	0.77	0.63	9	0.789	35	3.71	0.31348
A0A075B6K4	LV310_HUMAN	IGLV3-10	Immunoglobulin lambda variable 3-10	F1	LEM	8	0.83	15	3.31	0.83	44	0.945	36	3.78	0.31185
A0A075B6K4	LV310_HUMAN	IGLV3-10	Immunoglobulin lambda variable 3-10	F1	Unc1	32	4.14	46	3.66	4.61	64	0.503	58	4.66	0.22992
A0A075B6K4	LV310_HUMAN	IGLV3-10	Immunoglobulin lambda variable 3-10	F1	ANK	16	1.77	27	3.17	1.77	80	0.933	57	5.23	0.19218
A0A075B6K4	LV310_HUMAN	IGLV3-10	Immunoglobulin lambda variable 3-10	F1	Unc1and2	32	3.44	35	3.8	21.89	55	0.947	57	4.64	0.10737
A0A075B6K4	LV310_HUMAN	IGLV3-10	Immunoglobulin lambda variable 3-10	F1	Full	56	7.2	70	3.82	21.97	112	0.991	77	4.47	0.07107
A0A075B6K5	LV39_HUMAN	IGLV3-9	Immunoglobulin lambda variable 3-9	F1	CD	16	1.57	18	2.4	1.57	44	0.618	36	3.14	0.40584
A0A075B6K5	LV39_HUMAN	IGLV3-9	Immunoglobulin lambda variable 3-9	F1	LEM	16	1.98	18	2.44	1.98	18	0.652	35	3.62	0.31057
A0A075B6K5	LV39_HUMAN	IGLV3-9	Immunoglobulin lambda variable 3-9	F1	Unc2	16	1.75	15	0.98	1.75	15	0.218	32	3.87	0.24305
A0A075B6K5	LV39_HUMAN	IGLV3-9	Immunoglobulin lambda variable 3-9	F1	Unc1	32	4.17	45	3.43	4.64	65	0.482	52	3.94	0.23658
A0A075B6K5	LV39_HUMAN	IGLV3-9	Immunoglobulin lambda variable 3-9	F1	ANK	16	2.34	18	2.47	2.34	18	0.83	56	4.61	0.20045
A0A075B6K5	LV39_HUMAN	IGLV3-9	Immunoglobulin lambda variable 3-9	F1	Unc1and2	32	2.9	33	2	7.44	34	0.792	59	4.9	0.10822
A0A075B6K5	LV39_HUMAN	IGLV3-9	Immunoglobulin lambda variable 3-9	F1	Full	32	2.25	33	2.28	5.44	34	0.982	76	4.92	0.06766
A0A075B6K6	LV403_HUMAN	IGLV4-3	Immunoglobulin lambda variable 4-3	F1	CD	16	1.9	11	1.84	1.9	11	0.739	45	4.32	0.34944
A0A075B6K6	LV403_HUMAN	IGLV4-3	Immunoglobulin lambda variable 4-3	F1	Unc2	8	0.67	9	0.92	0.67	9	0.845	36	3.62	0.33276
A0A075B6K6	LV403_HUMAN	IGLV4-3	Immunoglobulin lambda variable 4-3	F1	LEM	8	0.89	9	1.22	0.89	9	0.899	40	3.96	0.31607
A0A075B6K6	LV403_HUMAN	IGLV4-3	Immunoglobulin lambda variable 4-3	F1	Unc1	40	3	48	3.2	3	78	0.177	54	3.76	0.24374
A0A075B6K6	LV403_HUMAN	IGLV4-3	Immunoglobulin lambda variable 4-3	F1	ANK	16	2.14	25	3.25	2.14	82	0.955	61	5.06	0.21293
A0A075B6K6	LV403_HUMAN	IGLV4-3	Immunoglobulin lambda variable 4-3	F1	Unc1and2	40	3	48	3.2	3	78	0.628	54	3.76	0.10969
A0A075B6K6	LV403_HUMAN	IGLV4-3	Immunoglobulin lambda variable 4-3	F1	Full	32	2.4	43	3.25	19.75	77	0.987	64	4.67	0.0579
A0A075B6L2	TVG11_HUMAN	TRGV11	Probable non-functional T cell receptor gamma variable 11	F1	CD	16	2.76	27	4.37	2.76	69	0.652	45	4.19	0.34254
A0A075B6L2	TVG11_HUMAN	TRGV11	Probable non-functional T cell receptor gamma variable 11	F1	LEM	16	4.13	18	3.88	4.13	18	0.891	35	3.63	0.31878
A0A075B6L2	TVG11_HUMAN	TRGV11	Probable non-functional T cell receptor gamma variable 11	F1	Unc2	8	0.45	15	3.38	0.45	15	0.947	31	3.92	0.2481
A0A075B6L2	TVG11_HUMAN	TRGV11	Probable non-functional T cell receptor gamma variable 11	F1	ANK	16	3.51	22	3.16	3.51	43	0.96	69	4.78	0.24413
A0A075B6L2	TVG11_HUMAN	TRGV11	Probable non-functional T cell receptor gamma variable 11	F1	Unc1	40	2.93	43	3.15	2.93	70	0.381	61	4.85	0.2376
A0A075B6L2	TVG11_HUMAN	TRGV11	Probable non-functional T cell receptor gamma variable 11	F1	Unc1and2	40	2.93	43	3.15	2.93	70	0.817	60	4.85	0.11153
A0A075B6L2	TVG11_HUMAN	TRGV11	Probable non-functional T cell receptor gamma variable 11	F1	Full	56	2.73	76	3.45	13.5	124	0.996	79	3.79	0.07534
A0A075B6L6	TVB73_HUMAN	TRBV7-3	Probable non-functional T cell receptor beta variable 7-3	F1	CD	16	1.33	19	2.53	1.33	44	0.583	44	4.09	0.33733
A0A075B6L6	TVB73_HUMAN	TRBV7-3	Probable non-functional T cell receptor beta variable 7-3	F1	LEM	8	1.03	10	1.88	1.03	10	0.935	38	4.32	0.28385
A0A075B6L6	TVB73_HUMAN	TRBV7-3	Probable non-functional T cell receptor beta variable 7-3	F1	Unc1	24	2.31	43	3.01	2.31	70	0.449	59	4.7	0.23207
A0A075B6L6	TVB73_HUMAN	TRBV7-3	Probable non-functional T cell receptor beta variable 7-3	F1	Unc2	8	0.63	8	0.63	0.63	8	0.765	35	4.82	0.22383
A0A075B6L6	TVB73_HUMAN	TRBV7-3	Probable non-functional T cell receptor beta variable 7-3	F1	ANK	16	3.65	26	3.88	3.65	45	0.95	59	4.73	0.20441
A0A075B6L6	TVB73_HUMAN	TRBV7-3	Probable non-functional T cell receptor beta variable 7-3	F1	Unc1and2	24	2.31	43	3.01	2.31	70	0.858	65	5.33	0.11325
A0A075B6L6	TVB73_HUMAN	TRBV7-3	Probable non-functional T cell receptor beta variable 7-3	F1	Full	40	3.88	45	3.56	10.49	71	0.998	68	5.42	0.05877
A0A075B6N1	TVB19_HUMAN	TRBV19	T cell receptor beta variable 19	F1	CD	24	2.94	27	2.15	5.32	28	0.698	45	4.23	0.36124
A0A075B6N1	TVB19_HUMAN	TRBV19	T cell receptor beta variable 19	F1	LEM	16	0.42	17	0.96	0.42	17	0.111	36	4.03	0.28622
A0A075B6N1	TVB19_HUMAN	TRBV19	T cell receptor beta variable 19	F1	Unc1	16	0.83	16	0.83	0.83	16	0.31	58	4.36	0.24074
A0A075B6N1	TVB19_HUMAN	TRBV19	T cell receptor beta variable 19	F1	ANK	16	0.6	35	3.31	0.6	76	0.615	61	4.51	0.22391
A0A075B6N1	TVB19_HUMAN	TRBV19	T cell receptor beta variable 19	F1	Unc2	16	1.37	20	2.95	1.37	20	0.492	32	4.44	0.22349
A0A075B6N1	TVB19_HUMAN	TRBV19	T cell receptor beta variable 19	F1	Unc1and2	32	2.59	31	2	4.88	59	0.836	51	4.06	0.10317
A0A075B6N1	TVB19_HUMAN	TRBV19	T cell receptor beta variable 19	F1	Full	32	2.59	31	2	4.88	59	0.984	75	5.33	0.06483
A0A075B6N2	TVBT1_HUMAN	TRBV20-1	T cell receptor beta variable 20-1	F1	CD	16	1.4	19	2.7	1.4	44	0.617	48	4.33	0.35245
A0A075B6N2	TVBT1_HUMAN	TRBV20-1	T cell receptor beta variable 20-1	F1	LEM	8	1.03	29	3.16	1.03	96	0.849	30	2.59	0.34956
A0A075B6N2	TVBT1_HUMAN	TRBV20-1	T cell receptor beta variable 20-1	F1	Unc2	8	0.74	21	3.79	0.74	43	0.923	35	3.94	0.27453
A0A075B6N2	TVBT1_HUMAN	TRBV20-1	T cell receptor beta variable 20-1	F1	Unc1	32	3.63	42	3.07	3.63	67	0.274	58	4.58	0.23977
A0A075B6N2	TVBT1_HUMAN	TRBV20-1	T cell receptor beta variable 20-1	F1	ANK	16	1.97	22	3.28	1.97	55	0.963	62	4.97	0.20505
A0A075B6N2	TVBT1_HUMAN	TRBV20-1	T cell receptor beta variable 20-1	F1	Unc1and2	32	3.63	42	3.07	3.63	67	0.744	59	4.61	0.11137
A0A075B6N2	TVBT1_HUMAN	TRBV20-1	T cell receptor beta variable 20-1	F1	Full	32	3.63	42	3.07	3.63	67	0.972	79	5.13	0.06933
A0A075B6N3	TVBX1_HUMAN	TRBV24-1	T cell receptor beta variable 24-1	F1	CD	16	1.49	19	2.62	1.49	44	0.647	45	4.19	0.3645
A0A075B6N3	TVBX1_HUMAN	TRBV24-1	T cell receptor beta variable 24-1	F1	LEM	16	3.07	18	3.03	3.07	18	0.804	35	4.01	0.28007
A0A075B6N3	TVBX1_HUMAN	TRBV24-1	T cell receptor beta variable 24-1	F1	Unc1	40	3.41	48	3.77	12.04	113	0.794	64	4.37	0.26689
A0A075B6N3	TVBX1_HUMAN	TRBV24-1	T cell receptor beta variable 24-1	F1	Unc2	16	2.73	15	1.56	2.73	15	0.625	32	4.09	0.23334
A0A075B6N3	TVBX1_HUMAN	TRBV24-1	T cell receptor beta variable 24-1	F1	ANK	16	3.35	27	3.64	3.35	72	0.883	55	4.37	0.20596
A0A075B6N3	TVBX1_HUMAN	TRBV24-1	T cell receptor beta variable 24-1	F1	Unc1and2	32	2.5	33	2.26	6.4	35	0.899	52	3.97	0.10564
A0A075B6N3	TVBX1_HUMAN	TRBV24-1	T cell receptor beta variable 24-1	F1	Full	32	2.5	33	2.26	6.4	35	0.991	66	5.41	0.05697
A0A075B6N4	TVBY1_HUMAN	TRBV25-1	T cell receptor beta variable 25-1	F1	CD	24	2.97	27	2.2	5.44	28	0.681	46	4.49	0.34982
A0A075B6N4	TVBY1_HUMAN	TRBV25-1	T cell receptor beta variable 25-1	F1	LEM	16	1.85	17	1.69	1.85	17	0.316	38	4.05	0.31546
A0A075B6N4	TVBY1_HUMAN	TRBV25-1	T cell receptor beta variable 25-1	F1	Unc1	40	3.41	49	3.78	11.69	113	0.702	65	4.58	0.26163
A0A075B6N4	TVBY1_HUMAN	TRBV25-1	T cell receptor beta variable 25-1	F1	Unc2	16	2.54	20	3.14	2.54	20	0.617	32	4.33	0.2367
A0A075B6N4	TVBY1_HUMAN	TRBV25-1	T cell receptor beta variable 25-1	F1	ANK	16	2.27	21	3.1	2.27	21	0.845	63	4.96	0.21948
A0A075B6N4	TVBY1_HUMAN	TRBV25-1	T cell receptor beta variable 25-1	F1	Unc1and2	32	2.11	33	2.52	5.34	36	0.901	51	4.07	0.10286
A0A075B6N4	TVBY1_HUMAN	TRBV25-1	T cell receptor beta variable 25-1	F1	Full	32	2.67	33	2.24	7.41	38	0.988	72	5.08	0.06366
A0A075B6P5	KV228_HUMAN	IGKV2-28	Immunoglobulin kappa variable 2-28	F1	CD	16	2	18	4.05	2	43	0.819	45	4.23	0.3333
A0A075B6P5	KV228_HUMAN	IGKV2-28	Immunoglobulin kappa variable 2-28	F1	LEM	16	2.59	18	3.16	2.59	18	0.861	36	4.07	0.29083
A0A075B6P5	KV228_HUMAN	IGKV2-28	Immunoglobulin kappa variable 2-28	F1	Unc2	16	3.12	17	2.41	3.12	17	0.643	27	3.65	0.25453
A0A075B6P5	KV228_HUMAN	IGKV2-28	Immunoglobulin kappa variable 2-28	F1	Unc1	32	3.06	43	3.29	3.06	63	0.46	63	4.73	0.24334
A0A075B6P5	KV228_HUMAN	IGKV2-28	Immunoglobulin kappa variable 2-28	F1	ANK	16	1.86	21	3.08	1.86	23	0.804	63	5.03	0.20635
A0A075B6P5	KV228_HUMAN	IGKV2-28	Immunoglobulin kappa variable 2-28	F1	Unc1and2	40	3.13	43	2.79	25.17	96	0.813	63	4.97	0.11366
A0A075B6P5	KV228_HUMAN	IGKV2-28	Immunoglobulin kappa variable 2-28	F1	Full	40	3.13	43	2.79	25.17	96	0.981	64	4.18	0.05985
A0A075B6Q5	HV364_HUMAN	IGHV3-64	Immunoglobulin heavy variable 3-64	F1	CD	16	1.19	22	3.1	1.19	44	0.606	49	4.63	0.34315
A0A075B6Q5	HV364_HUMAN	IGHV3-64	Immunoglobulin heavy variable 3-64	F1	LEM	16	3.33	18	3.1	3.33	18	0.857	37	4.19	0.26924
A0A075B6Q5	HV364_HUMAN	IGHV3-64	Immunoglobulin heavy variable 3-64	F1	Unc1	40	2.84	46	3.43	12.72	118	0.669	58	4.61	0.23612
A0A075B6Q5	HV364_HUMAN	IGHV3-64	Immunoglobulin heavy variable 3-64	F1	Unc2	16	2.59	18	2.71	2.59	18	0.823	30	4.22	0.22729
A0A075B6Q5	HV364_HUMAN	IGHV3-64	Immunoglobulin heavy variable 3-64	F1	ANK	16	2.99	22	3.49	2.99	25	0.912	62	5	0.20726
A0A075B6Q5	HV364_HUMAN	IGHV3-64	Immunoglobulin heavy variable 3-64	F1	Unc1and2	32	8.3	32	2.75	5.13	34	0.949	64	5.47	0.11015
A0A075B6Q5	HV364_HUMAN	IGHV3-64	Immunoglobulin heavy variable 3-64	F1	Full	56	16.45	65	8.75	21.89	143	0.999	86	4.25	0.08015
A0A075B6R0	TRGV2_HUMAN	TRGV2 TCRGV2	T cell receptor gamma variable 2	F1	CD	16	1.92	26	3.6	1.92	69	0.635	48	4.47	0.35819
A0A075B6R0	TRGV2_HUMAN	TRGV2 TCRGV2	T cell receptor gamma variable 2	F1	LEM	16	2.35	18	3.05	2.35	18	0.906	39	4.22	0.28114
A0A075B6R0	TRGV2_HUMAN	TRGV2 TCRGV2	T cell receptor gamma variable 2	F1	Unc2	16	2.46	18	2.98	2.46	18	0.693	34	4.26	0.26261
A0A075B6R0	TRGV2_HUMAN	TRGV2 TCRGV2	T cell receptor gamma variable 2	F1	ANK	16	2.33	18	2	2.33	19	0.734	65	4.63	0.23632
A0A075B6R0	TRGV2_HUMAN	TRGV2 TCRGV2	T cell receptor gamma variable 2	F1	Unc1	40	3.56	45	3.95	11.55	62	0.713	51	4.26	0.21836
A0A075B6R0	TRGV2_HUMAN	TRGV2 TCRGV2	T cell receptor gamma variable 2	F1	Unc1and2	32	2.68	32	2.27	5.15	33	0.916	63	4.66	0.11794
A0A075B6R0	TRGV2_HUMAN	TRGV2 TCRGV2	T cell receptor gamma variable 2	F1	Full	64	3.09	72	3.34	21.88	144	0.995	84	4.34	0.07849
A0A075B6R2	HV404_HUMAN	IGHV4-4	Immunoglobulin heavy variable 4-4	F1	CD	16	1.06	22	3.15	1.06	44	0.604	47	4.45	0.35955
A0A075B6R2	HV404_HUMAN	IGHV4-4	Immunoglobulin heavy variable 4-4	F1	LEM	16	3.94	27	4.02	3.94	48	0.877	35	3.91	0.25678
A0A075B6R2	HV404_HUMAN	IGHV4-4	Immunoglobulin heavy variable 4-4	F1	ANK	16	2.43	17	2.13	2.43	18	0.84	63	4.21	0.24012
A0A075B6R2	HV404_HUMAN	IGHV4-4	Immunoglobulin heavy variable 4-4	F1	Unc2	16	2.39	15	1.68	2.39	15	0.607	34	4.49	0.23759
A0A075B6R2	HV404_HUMAN	IGHV4-4	Immunoglobulin heavy variable 4-4	F1	Unc1	40	2.59	45	3.12	12.45	118	0.638	59	4.84	0.22907
A0A075B6R2	HV404_HUMAN	IGHV4-4	Immunoglobulin heavy variable 4-4	F1	Unc1and2	32	3.21	31	2.04	4.31	62	0.891	58	4.34	0.11265
A0A075B6R2	HV404_HUMAN	IGHV4-4	Immunoglobulin heavy variable 4-4	F1	Full	32	4.22	32	2.04	5.67	34	0.988	61	4.59	0.05512
A0A075B6R9	KVD24_HUMAN	IGKV2D-24	Probable non-functional immunoglobulin kappa variable 2D-24	F1	CD	16	1.53	20	2.01	1.53	44	0.521	46	4.53	0.32846
A0A075B6R9	KVD24_HUMAN	IGKV2D-24	Probable non-functional immunoglobulin kappa variable 2D-24	F1	LEM	16	3.13	18	2.47	3.13	20	0.823	36	4.21	0.27336
A0A075B6R9	KVD24_HUMAN	IGKV2D-24	Probable non-functional immunoglobulin kappa variable 2D-24	F1	Unc1	32	4.22	43	3.24	4.61	64	0.444	61	4.78	0.24043
A0A075B6R9	KVD24_HUMAN	IGKV2D-24	Probable non-functional immunoglobulin kappa variable 2D-24	F1	Unc2	16	3.61	18	3.1	3.61	18	0.841	27	3.65	0.22751
A0A075B6R9	KVD24_HUMAN	IGKV2D-24	Probable non-functional immunoglobulin kappa variable 2D-24	F1	ANK	16	2.8	19	2.18	2.8	21	0.859	63	5.09	0.2068
A0A075B6R9	KVD24_HUMAN	IGKV2D-24	Probable non-functional immunoglobulin kappa variable 2D-24	F1	Unc1and2	48	2	54	2.47	26.25	137	0.84	66	3.84	0.13629
A0A075B6R9	KVD24_HUMAN	IGKV2D-24	Probable non-functional immunoglobulin kappa variable 2D-24	F1	Full	48	2	54	2.47	26.25	137	0.985	66	3.84	0.06315
A0A075B6S0	TRGJ1_HUMAN	TRGJ1 TCRGJ1	T cell receptor gamma joining 1	F1	Unc2	8	1.5	8	1.5	1.5	8	0.763	9	2.4	0.12784
A0A075B6S0	TRGJ1_HUMAN	TRGJ1 TCRGJ1	T cell receptor gamma joining 1	F1	CD	8	0.86	10	1.21	0.86	10	0.57	6	0.34	0.10513
A0A075B6S0	TRGJ1_HUMAN	TRGJ1 TCRGJ1	T cell receptor gamma joining 1	F1	LEM	8	1.19	12	3.53	1.19	12	0.834	7	2.46	0.10058
A0A075B6S0	TRGJ1_HUMAN	TRGJ1 TCRGJ1	T cell receptor gamma joining 1	F1	ANK	8	0.93	8	0.93	0.93	8	0.901	16	2.42	0.07697
A0A075B6S0	TRGJ1_HUMAN	TRGJ1 TCRGJ1	T cell receptor gamma joining 1	F1	Unc1	8	0.74	12	2.45	0.74	12	0.936	10	1.76	0.05948
A0A075B6S0	TRGJ1_HUMAN	TRGJ1 TCRGJ1	T cell receptor gamma joining 1	F1	Unc1and2	8	0.46	16	2.12	0.46	16	0.99	13	1.4	0.03112
A0A075B6S0	TRGJ1_HUMAN	TRGJ1 TCRGJ1	T cell receptor gamma joining 1	F1	Full	8	0.46	16	2.12	0.46	16	0.999	16	1.88	0.01654
A0A075B6S2	KVD29_HUMAN	IGKV2D-29	Immunoglobulin kappa variable 2D-29	F1	CD	16	1.95	9	1.64	1.95	9	0.758	44	4.32	0.33677
A0A075B6S2	KVD29_HUMAN	IGKV2D-29	Immunoglobulin kappa variable 2D-29	F1	LEM	8	0.34	14	2.43	0.34	14	0.919	32	3.36	0.32219
A0A075B6S2	KVD29_HUMAN	IGKV2D-29	Immunoglobulin kappa variable 2D-29	F1	Unc2	16	3.45	18	3.5	3.45	18	0.839	31	3.38	0.30071
A0A075B6S2	KVD29_HUMAN	IGKV2D-29	Immunoglobulin kappa variable 2D-29	F1	Unc1	32	3.13	41	3	3.13	63	0.439	58	4.82	0.23337
A0A075B6S2	KVD29_HUMAN	IGKV2D-29	Immunoglobulin kappa variable 2D-29	F1	ANK	16	3.01	20	2.59	3.01	23	0.877	65	5.17	0.20631
A0A075B6S2	KVD29_HUMAN	IGKV2D-29	Immunoglobulin kappa variable 2D-29	F1	Unc1and2	40	2.54	52	3.2	25.4	136	0.803	54	4.18	0.10819
A0A075B6S2	KVD29_HUMAN	IGKV2D-29	Immunoglobulin kappa variable 2D-29	F1	Full	40	2.54	52	3.2	25.4	136	0.98	62	4.25	0.05755
A0A075B6S4	KVD17_HUMAN	IGKV1D-17	Immunoglobulin kappa variable 1D-17	F1	CD	24	2.68	27	2.59	5.37	28	0.743	39	3.74	0.36343
A0A075B6S4	KVD17_HUMAN	IGKV1D-17	Immunoglobulin kappa variable 1D-17	F1	Unc2	16	3.12	17	2.4	3.12	17	0.569	34	3.47	0.31819
A0A075B6S4	KVD17_HUMAN	IGKV1D-17	Immunoglobulin kappa variable 1D-17	F1	LEM	16	2.93	17	3.26	2.93	17	0.864	38	4.23	0.27057
A0A075B6S4	KVD17_HUMAN	IGKV1D-17	Immunoglobulin kappa variable 1D-17	F1	Unc1	32	4.4	41	3.06	4.92	63	0.455	60	4.84	0.23032
A0A075B6S4	KVD17_HUMAN	IGKV1D-17	Immunoglobulin kappa variable 1D-17	F1	ANK	16	1.76	16	1.21	1.76	17	0.568	59	4.7	0.20334
A0A075B6S4	KVD17_HUMAN	IGKV1D-17	Immunoglobulin kappa variable 1D-17	F1	Unc1and2	32	3.42	32	3.02	5.11	33	0.901	66	5.09	0.1188
A0A075B6S4	KVD17_HUMAN	IGKV1D-17	Immunoglobulin kappa variable 1D-17	F1	Full	32	3.42	32	3.02	5.11	33	0.991	71	4.81	0.06386
A0A075B6S5	KV127_HUMAN	IGKV1-27	Immunoglobulin kappa variable 1-27	F1	CD	24	2.61	27	2.61	5.39	28	0.752	39	3.72	0.36727
A0A075B6S5	KV127_HUMAN	IGKV1-27	Immunoglobulin kappa variable 1-27	F1	Unc2	16	1.39	19	3.08	1.39	19	0.565	32	3.15	0.31385
A0A075B6S5	KV127_HUMAN	IGKV1-27	Immunoglobulin kappa variable 1-27	F1	LEM	16	2.99	17	3.1	2.99	17	0.834	36	3.95	0.27021
A0A075B6S5	KV127_HUMAN	IGKV1-27	Immunoglobulin kappa variable 1-27	F1	Unc1	32	3.84	42	3.1	3.84	63	0.426	60	4.82	0.2312
A0A075B6S5	KV127_HUMAN	IGKV1-27	Immunoglobulin kappa variable 1-27	F1	ANK	16	1.74	16	1.18	1.74	17	0.551	59	5.09	0.19727
A0A075B6S5	KV127_HUMAN	IGKV1-27	Immunoglobulin kappa variable 1-27	F1	Unc1and2	32	4.08	32	3	6.76	33	0.89	68	5.08	0.12308
A0A075B6S5	KV127_HUMAN	IGKV1-27	Immunoglobulin kappa variable 1-27	F1	Full	32	4.08	32	3	6.76	33	0.99	71	4.86	0.06363
A0A075B6S6	KVD30_HUMAN	IGKV2D-30	Immunoglobulin kappa variable 2D-30	F1	CD	16	1.95	24	4.28	1.95	56	0.751	43	4.19	0.33725
A0A075B6S6	KVD30_HUMAN	IGKV2D-30	Immunoglobulin kappa variable 2D-30	F1	LEM	16	2.65	18	3.32	2.65	18	0.919	34	3.61	0.3056
A0A075B6S6	KVD30_HUMAN	IGKV2D-30	Immunoglobulin kappa variable 2D-30	F1	Unc2	16	3.09	17	2.62	3.09	17	0.732	31	3.92	0.27387
A0A075B6S6	KVD30_HUMAN	IGKV2D-30	Immunoglobulin kappa variable 2D-30	F1	Unc1	32	4.34	40	3.06	4.86	64	0.471	62	4.9	0.23763
A0A075B6S6	KVD30_HUMAN	IGKV2D-30	Immunoglobulin kappa variable 2D-30	F1	ANK	16	1.93	20	2.37	1.93	22	0.788	60	5.26	0.20179
A0A075B6S6	KVD30_HUMAN	IGKV2D-30	Immunoglobulin kappa variable 2D-30	F1	Unc1and2	40	2.72	50	3.23	25.41	136	0.806	58	3.95	0.11685
A0A075B6S6	KVD30_HUMAN	IGKV2D-30	Immunoglobulin kappa variable 2D-30	F1	Full	40	2.72	50	3.23	25.41	136	0.98	74	5.08	0.06522
A0A075B6S9	KV137_HUMAN	IGKV1-37	Probable non-functional immunoglobulinn kappa variable 1-37	F1	CD	24	2.63	27	2.55	5.45	28	0.727	39	3.77	0.36262
A0A075B6S9	KV137_HUMAN	IGKV1-37	Probable non-functional immunoglobulinn kappa variable 1-37	F1	Unc2	16	1.38	16	1.38	1.38	16	0.352	33	3.39	0.31876
A0A075B6S9	KV137_HUMAN	IGKV1-37	Probable non-functional immunoglobulinn kappa variable 1-37	F1	LEM	16	2.89	17	3.12	2.89	17	0.838	38	4.34	0.26899
A0A075B6S9	KV137_HUMAN	IGKV1-37	Probable non-functional immunoglobulinn kappa variable 1-37	F1	Unc1	32	3.08	41	3.02	3.08	63	0.392	58	4.7	0.23077
A0A075B6S9	KV137_HUMAN	IGKV1-37	Probable non-functional immunoglobulinn kappa variable 1-37	F1	ANK	16	1.78	16	1.27	1.78	17	0.59	57	4.84	0.19994
A0A075B6S9	KV137_HUMAN	IGKV1-37	Probable non-functional immunoglobulinn kappa variable 1-37	F1	Unc1and2	32	3.87	32	2.94	4.47	33	0.906	56	4.58	0.1069
A0A075B6S9	KV137_HUMAN	IGKV1-37	Probable non-functional immunoglobulinn kappa variable 1-37	F1	Full	32	3.87	32	2.94	4.47	33	0.992	86	5.01	0.07599
A0A075B6T6	TVAL2_HUMAN	TRAV12-2	T cell receptor alpha variable 12-2	F1	LEM	16	0.19	18	0.63	0.19	18	0.0344	20	0.82	0.36352
A0A075B6T6	TVAL2_HUMAN	TRAV12-2	T cell receptor alpha variable 12-2	F1	CD	16	2.85	19	3.32	2.85	24	0.665	43	4.53	0.28405
A0A075B6T6	TVAL2_HUMAN	TRAV12-2	T cell receptor alpha variable 12-2	F1	Unc2	16	1.35	17	1.45	1.35	17	0.257	21	3.18	0.27625
A0A075B6T6	TVAL2_HUMAN	TRAV12-2	T cell receptor alpha variable 12-2	F1	Unc1	24	1.51	30	2.56	1.51	48	0.39	51	4.72	0.21005
A0A075B6T6	TVAL2_HUMAN	TRAV12-2	T cell receptor alpha variable 12-2	F1	ANK	24	3.06	35	3.26	3.06	74	0.465	55	4.57	0.20255
A0A075B6T6	TVAL2_HUMAN	TRAV12-2	T cell receptor alpha variable 12-2	F1	Unc1and2	32	3.41	32	1.6	5.4	37	0.692	43	3.58	0.0913
A0A075B6T6	TVAL2_HUMAN	TRAV12-2	T cell receptor alpha variable 12-2	F1	Full	32	2.05	35	1.93	5.16	37	0.96	72	4.83	0.06468
A0A075B6T7	TVA6_HUMAN	TRAV6 TCRAV5S1	T cell receptor alpha variable 6	F1	LEM	16	0.31	20	1.44	0.31	20	0.218	21	2.02	0.35987
A0A075B6T7	TVA6_HUMAN	TRAV6 TCRAV5S1	T cell receptor alpha variable 6	F1	CD	16	2.83	20	3.73	2.83	24	0.741	34	3.92	0.27726
A0A075B6T7	TVA6_HUMAN	TRAV6 TCRAV5S1	T cell receptor alpha variable 6	F1	Unc2	16	1.27	21	3.19	1.27	21	0.589	21	3.32	0.27393
A0A075B6T7	TVA6_HUMAN	TRAV6 TCRAV5S1	T cell receptor alpha variable 6	F1	Unc1	32	3.61	42	3.03	3.61	63	0.372	57	4.73	0.23588
A0A075B6T7	TVA6_HUMAN	TRAV6 TCRAV5S1	T cell receptor alpha variable 6	F1	ANK	16	0.42	29	3.13	0.42	60	0.704	57	4.9	0.1998
A0A075B6T7	TVA6_HUMAN	TRAV6 TCRAV5S1	T cell receptor alpha variable 6	F1	Unc1and2	40	4.74	46	2.59	8.93	48	0.823	68	5.53	0.11762
A0A075B6T7	TVA6_HUMAN	TRAV6 TCRAV5S1	T cell receptor alpha variable 6	F1	Full	32	2.16	38	2.29	5.37	40	0.963	77	5.33	0.06695
A0A075B6T8	TVA91_HUMAN	TRAV9-1	T cell receptor alpha variable 9-1	F1	LEM	8	1.12	11	2.53	1.12	11	0.952	30	2.61	0.33142
A0A075B6T8	TVA91_HUMAN	TRAV9-1	T cell receptor alpha variable 9-1	F1	CD	16	1.54	18	3.76	1.54	31	0.767	42	4.07	0.33107
A0A075B6T8	TVA91_HUMAN	TRAV9-1	T cell receptor alpha variable 9-1	F1	Unc2	8	0.67	9	0.95	0.67	9	0.834	31	4.5	0.23746
A0A075B6T8	TVA91_HUMAN	TRAV9-1	T cell receptor alpha variable 9-1	F1	Unc1	24	2.55	41	3.15	2.55	64	0.468	56	4.65	0.2232
A0A075B6T8	TVA91_HUMAN	TRAV9-1	T cell receptor alpha variable 9-1	F1	ANK	16	2.68	35	4.01	2.68	104	0.948	55	4.4	0.20373
A0A075B6T8	TVA91_HUMAN	TRAV9-1	T cell receptor alpha variable 9-1	F1	Unc1and2	32	2.54	36	2.97	25.49	74	0.929	57	4.81	0.10673
A0A075B6T8	TVA91_HUMAN	TRAV9-1	T cell receptor alpha variable 9-1	F1	Full	32	2.03	36	3.46	20.46	109	0.993	62	4.67	0.05604
A0A075B6U4	TVA7_HUMAN	TRAV7	T cell receptor alpha variable 7	F1	CD	16	2.59	24	3.34	2.59	28	0.566	40	3.93	0.32594
A0A075B6U4	TVA7_HUMAN	TRAV7	T cell receptor alpha variable 7	F1	LEM	8	0.76	20	3.4	0.76	38	0.915	36	4.15	0.27426
A0A075B6U4	TVA7_HUMAN	TRAV7	T cell receptor alpha variable 7	F1	Unc2	8	0.65	9	0.95	0.65	9	0.833	31	4.49	0.23749
A0A075B6U4	TVA7_HUMAN	TRAV7	T cell receptor alpha variable 7	F1	Unc1	24	2.28	43	3.05	2.28	63	0.43	54	4.44	0.22405
A0A075B6U4	TVA7_HUMAN	TRAV7	T cell receptor alpha variable 7	F1	ANK	16	1.88	21	3.21	1.88	47	0.959	51	4.5	0.18717
A0A075B6U4	TVA7_HUMAN	TRAV7	T cell receptor alpha variable 7	F1	Unc1and2	24	3.18	28	3.28	3.18	31	0.872	55	5	0.09997
A0A075B6U4	TVA7_HUMAN	TRAV7	T cell receptor alpha variable 7	F1	Full	40	2.67	53	2.96	18.31	114	0.984	72	4.33	0.06671
A0A075B6U6	A0A075B6U6_HUMAN	TRAV8-7	T cell receptor alpha variable 8-7 (pseudogene)	F1	CD	16	1.11	18	3.01	1.11	26	0.647	44	4.2	0.33484
A0A075B6U6	A0A075B6U6_HUMAN	TRAV8-7	T cell receptor alpha variable 8-7 (pseudogene)	F1	LEM	16	1.34	17	1.9	1.34	17	0.592	39	3.89	0.32798
A0A075B6U6	A0A075B6U6_HUMAN	TRAV8-7	T cell receptor alpha variable 8-7 (pseudogene)	F1	Unc2	16	1.75	17	2.31	1.75	17	0.516	33	4.78	0.24472
A0A075B6U6	A0A075B6U6_HUMAN	TRAV8-7	T cell receptor alpha variable 8-7 (pseudogene)	F1	Unc1	32	3.94	42	3.12	3.94	67	0.372	54	4.38	0.23249
A0A075B6U6	A0A075B6U6_HUMAN	TRAV8-7	T cell receptor alpha variable 8-7 (pseudogene)	F1	ANK	16	1.46	15	0.78	1.46	15	0.431	57	4.67	0.20713
A0A075B6U6	A0A075B6U6_HUMAN	TRAV8-7	T cell receptor alpha variable 8-7 (pseudogene)	F1	Unc1and2	40	10.9	39	2.18	23.7	59	0.758	53	4.27	0.10443
A0A075B6U6	A0A075B6U6_HUMAN	TRAV8-7	T cell receptor alpha variable 8-7 (pseudogene)	F1	Full	32	2.22	32	1.42	4.57	33	0.951	70	4.74	0.06273
A0A075B6V2	A0A075B6V2_HUMAN	TRAJ21	T cell receptor alpha joining 21	F1	Unc2	8	1.04	9	1.41	1.04	9	0.67	14	2.03	0.20289
A0A075B6V2	A0A075B6V2_HUMAN	TRAJ21	T cell receptor alpha joining 21	F1	CD	8	0.77	16	3.09	0.77	16	0.733	11	1.74	0.15415
A0A075B6V2	A0A075B6V2_HUMAN	TRAJ21	T cell receptor alpha joining 21	F1	LEM	8	1.87	12	3.5	1.87	12	0.89	11	2.84	0.13882
A0A075B6V2	A0A075B6V2_HUMAN	TRAJ21	T cell receptor alpha joining 21	F1	Unc1	8	0.88	8	0.88	0.88	8	0.853	16	2.55	0.08617
A0A075B6V2	A0A075B6V2_HUMAN	TRAJ21	T cell receptor alpha joining 21	F1	ANK	8	0.99	8	0.99	0.99	8	0.915	9	1.72	0.04647
A0A075B6V2	A0A075B6V2_HUMAN	TRAJ21	T cell receptor alpha joining 21	F1	Unc1and2	8	0.45	11	1.77	0.45	11	0.993	10	1.28	0.02407
A0A075B6V2	A0A075B6V2_HUMAN	TRAJ21	T cell receptor alpha joining 21	F1	Full	8	0.45	11	1.77	0.45	11	0.999	10	1.28	0.0105
A0A075B6V5	TVA36_HUMAN	TRAV36DV7	T cell receptor alpha variable 36/delta variable 7	F1	LEM	16	0.42	20	2.59	0.42	20	0.386	31	3.01	0.33072
A0A075B6V5	TVA36_HUMAN	TRAV36DV7	T cell receptor alpha variable 36/delta variable 7	F1	CD	16	2.66	33	4.11	2.66	60	0.522	43	4.4	0.31026
A0A075B6V5	TVA36_HUMAN	TRAV36DV7	T cell receptor alpha variable 36/delta variable 7	F1	Unc2	16	1.41	20	2.9	1.41	20	0.484	20	2.51	0.27104
A0A075B6V5	TVA36_HUMAN	TRAV36DV7	T cell receptor alpha variable 36/delta variable 7	F1	Unc1	16	0.45	27	3.28	0.45	33	0.654	54	4.41	0.22349
A0A075B6V5	TVA36_HUMAN	TRAV36DV7	T cell receptor alpha variable 36/delta variable 7	F1	ANK	16	0.52	23	3.25	0.52	24	0.763	58	5.2	0.18788
A0A075B6V5	TVA36_HUMAN	TRAV36DV7	T cell receptor alpha variable 36/delta variable 7	F1	Unc1and2	32	3.47	36	2.54	6.89	43	0.842	59	5.36	0.1025
A0A075B6V5	TVA36_HUMAN	TRAV36DV7	T cell receptor alpha variable 36/delta variable 7	F1	Full	32	3.56	33	3.22	3.56	36	0.948	77	5.31	0.06699
A0A075B6W5	TVA23_HUMAN	TRAV23DV6	T cell receptor alpha variable 23/delta variable 6	F1	Unc2	32	5.75	37	2.86	13.08	44	0.321	37	1.88	0.52974
A0A075B6W5	TVA23_HUMAN	TRAV23DV6	T cell receptor alpha variable 23/delta variable 6	F1	LEM	16	0.26	17	0.27	0.26	17	0.0256	21	1.89	0.3698
A0A075B6W5	TVA23_HUMAN	TRAV23DV6	T cell receptor alpha variable 23/delta variable 6	F1	CD	16	2.77	19	3.41	2.77	24	0.702	28	2.73	0.30968
A0A075B6W5	TVA23_HUMAN	TRAV23DV6	T cell receptor alpha variable 23/delta variable 6	F1	Unc1	24	0.29	35	3.09	0.29	52	0.204	55	4.58	0.22915
A0A075B6W5	TVA23_HUMAN	TRAV23DV6	T cell receptor alpha variable 23/delta variable 6	F1	ANK	32	2.94	37	2.91	2.94	76	0.249	57	4.48	0.20979
A0A075B6W5	TVA23_HUMAN	TRAV23DV6	T cell receptor alpha variable 23/delta variable 6	F1	Unc1and2	40	3.33	40	2.48	3.33	40	0.252	52	3.31	0.11281
A0A075B6W5	TVA23_HUMAN	TRAV23DV6	T cell receptor alpha variable 23/delta variable 6	F1	Full	40	3.33	40	2.48	3.33	40	0.785	52	3.31	0.05117
A0A075B6X5	TVA18_HUMAN	TRAV18	T cell receptor alpha variable 18	F1	CD	16	1.25	17	1.86	1.25	45	0.493	42	3.86	0.33731
A0A075B6X5	TVA18_HUMAN	TRAV18	T cell receptor alpha variable 18	F1	LEM	8	0.97	12	3.28	0.97	12	0.959	35	3.68	0.32047
A0A075B6X5	TVA18_HUMAN	TRAV18	T cell receptor alpha variable 18	F1	Unc2	8	0.57	9	0.85	0.57	9	0.802	33	3.93	0.28117
A0A075B6X5	TVA18_HUMAN	TRAV18	T cell receptor alpha variable 18	F1	Unc1	24	2.49	41	3.25	2.49	63	0.496	56	4.48	0.23271
A0A075B6X5	TVA18_HUMAN	TRAV18	T cell receptor alpha variable 18	F1	ANK	16	1.98	22	3.49	1.98	48	0.966	56	4.42	0.20997
A0A075B6X5	TVA18_HUMAN	TRAV18	T cell receptor alpha variable 18	F1	Unc1and2	32	2.96	38	3.5	21.38	69	0.922	56	4.62	0.10693
A0A075B6X5	TVA18_HUMAN	TRAV18	T cell receptor alpha variable 18	F1	Full	40	2.99	47	2.88	21.75	65	0.99	75	5.01	0.06657
A0A075B6Y3	TJA3_HUMAN	TRAJ3	T cell receptor alpha joining 3	F1	LEM	8	0.87	12	3.33	0.87	12	0.816	9	1.33	0.14546
A0A075B6Y3	TJA3_HUMAN	TRAJ3	T cell receptor alpha joining 3	F1	CD	8	0.75	14	3.14	0.75	14	0.781	8	0.46	0.13821
A0A075B6Y3	TJA3_HUMAN	TRAJ3	T cell receptor alpha joining 3	F1	Unc2	8	1.37	8	1.37	1.37	8	0.741	7	1.49	0.10951
A0A075B6Y3	TJA3_HUMAN	TRAJ3	T cell receptor alpha joining 3	F1	Unc1	8	0.82	17	2.44	0.82	17	0.901	14	2.08	0.0802
A0A075B6Y3	TJA3_HUMAN	TRAJ3	T cell receptor alpha joining 3	F1	Unc1and2	16	1.55	19	1.76	1.55	20	0.912	20	1.77	0.04697
A0A075B6Y3	TJA3_HUMAN	TRAJ3	T cell receptor alpha joining 3	F1	ANK	8	0.99	8	0.99	0.99	8	0.916	8	2.14	0.04001
A0A075B6Y3	TJA3_HUMAN	TRAJ3	T cell receptor alpha joining 3	F1	Full	16	1.85	20	2.35	1.85	20	0.996	19	2.2	0.01942
A0A075B6Y9	TJA42_HUMAN	TRAJ42	T cell receptor alpha joining 42	F1	LEM	8	0.9	10	1.69	0.9	10	0.683	9	1.2	0.14561
A0A075B6Y9	TJA42_HUMAN	TRAJ42	T cell receptor alpha joining 42	F1	CD	8	0.97	14	2.94	0.97	14	0.777	8	0.57	0.13589
A0A075B6Y9	TJA42_HUMAN	TRAJ42	T cell receptor alpha joining 42	F1	Unc2	8	1.52	8	1.52	1.52	8	0.785	9	2.7	0.12308
A0A075B6Y9	TJA42_HUMAN	TRAJ42	T cell receptor alpha joining 42	F1	Unc1	16	2.2	16	2.2	2.2	16	0.805	16	2.32	0.09154
A0A075B6Y9	TJA42_HUMAN	TRAJ42	T cell receptor alpha joining 42	F1	Unc1and2	16	2.09	20	2.89	2.09	26	0.959	20	2.39	0.04551
A0A075B6Y9	TJA42_HUMAN	TRAJ42	T cell receptor alpha joining 42	F1	ANK	8	1.05	8	1.05	1.05	8	0.925	8	2.08	0.04007
A0A075B6Y9	TJA42_HUMAN	TRAJ42	T cell receptor alpha joining 42	F1	Full	16	1.82	20	2.31	1.82	20	0.995	20	2.39	0.02033
A0A075B700	TJA31_HUMAN	TRAJ31	T cell receptor alpha joining 31	F1	CD	16	2.49	17	3.01	2.49	24	0.414	17	1.63	0.23966
A0A075B700	TJA31_HUMAN	TRAJ31	T cell receptor alpha joining 31	F1	Unc2	8	0.92	8	0.92	0.92	8	0.548	10	1.76	0.14847
A0A075B700	TJA31_HUMAN	TRAJ31	T cell receptor alpha joining 31	F1	LEM	8	1.17	15	3.54	1.17	15	0.791	13	2.99	0.13966
A0A075B700	TJA31_HUMAN	TRAJ31	T cell receptor alpha joining 31	F1	Unc1	16	1.84	18	2.15	1.84	19	0.6	18	1.72	0.10808
A0A075B700	TJA31_HUMAN	TRAJ31	T cell receptor alpha joining 31	F1	ANK	8	0.69	12	1.53	0.69	12	0.91	15	1.66	0.07799
A0A075B700	TJA31_HUMAN	TRAJ31	T cell receptor alpha joining 31	F1	Unc1and2	16	1.84	18	2.15	1.84	19	0.952	18	1.72	0.04248
A0A075B700	TJA31_HUMAN	TRAJ31	T cell receptor alpha joining 31	F1	Full	16	1.4	18	2.03	1.4	47	0.996	18	1.72	0.01869
A0A075B706	TRDJ1_HUMAN	TRDJ1	T cell receptor delta joining 1	F1	CD	8	0.6	11	1.76	0.6	11	0.654	8	0.53	0.13683
A0A075B706	TRDJ1_HUMAN	TRDJ1	T cell receptor delta joining 1	F1	Unc2	8	1.68	8	1.68	1.68	8	0.812	10	2.2	0.13503
A0A075B706	TRDJ1_HUMAN	TRDJ1	T cell receptor delta joining 1	F1	LEM	8	1.22	10	1.93	1.22	10	0.734	6	1.79	0.10125
A0A075B706	TRDJ1_HUMAN	TRDJ1	T cell receptor delta joining 1	F1	Unc1	8	0.68	16	2.99	0.68	16	0.926	11	1.28	0.06866
A0A075B706	TRDJ1_HUMAN	TRDJ1	T cell receptor delta joining 1	F1	ANK	8	1	8	1	1	8	0.915	8	1.15	0.04341
A0A075B706	TRDJ1_HUMAN	TRDJ1	T cell receptor delta joining 1	F1	Unc1and2	8	0.68	16	2.99	0.68	16	0.995	15	2.09	0.03464
A0A075B706	TRDJ1_HUMAN	TRDJ1	T cell receptor delta joining 1	F1	Full	8	0.6	11	1.76	0.6	11	0.999	14	1.17	0.01474
A0A075B734	AQP7B_HUMAN	AQP7B	Putative aquaporin-7B	F1	ANK	112	3.28	133	3.35	18.04	222	0.184	146	3.81	0.61545
A0A075B734	AQP7B_HUMAN	AQP7B	Putative aquaporin-7B	F1	Unc1	96	4.4	101	2.91	19.35	158	0.12	103	3.06	0.54803
A0A075B734	AQP7B_HUMAN	AQP7B	Putative aquaporin-7B	F1	LEM	32	1.85	37	2.12	8.09	63	0.681	45	3.35	0.51497
A0A075B734	AQP7B_HUMAN	AQP7B	Putative aquaporin-7B	F1	Unc2	32	2.01	35	2.5	8.91	66	0.675	46	3.59	0.45806
A0A075B734	AQP7B_HUMAN	AQP7B	Putative aquaporin-7B	F1	CD	32	1.79	31	1.53	11.19	56	0.873	44	3.54	0.39065
A0A075B734	AQP7B_HUMAN	AQP7B	Putative aquaporin-7B	F1	Unc1and2	152	11.34	168	3.59	29.56	239	0.199	192	4.37	0.38199
A0A075B734	AQP7B_HUMAN	AQP7B	Putative aquaporin-7B	F1	Full	248	12.63	260	5.99	36.47	441	0.152	253	5.34	0.22209
A0A075B759	PAL4E_HUMAN	PPIAL4E	Peptidyl-prolyl cis-trans isomerase A-like 4E (PPIase A-like 4E) (EC 5.2.1.8)	F1	LEM	16	1.7	34	3.26	1.7	54	0.488	31	2.34	0.43486
A0A075B759	PAL4E_HUMAN	PPIAL4E	Peptidyl-prolyl cis-trans isomerase A-like 4E (PPIase A-like 4E) (EC 5.2.1.8)	F1	Unc2	24	2.86	33	3.16	2.86	53	0.422	35	3.62	0.37014
A0A075B759	PAL4E_HUMAN	PPIAL4E	Peptidyl-prolyl cis-trans isomerase A-like 4E (PPIase A-like 4E) (EC 5.2.1.8)	F1	CD	24	2.23	32	3.15	2.23	57	0.332	44	4.43	0.33093
A0A075B759	PAL4E_HUMAN	PPIAL4E	Peptidyl-prolyl cis-trans isomerase A-like 4E (PPIase A-like 4E) (EC 5.2.1.8)	F1	Unc1	32	2.16	45	2.88	4.42	123	0.484	67	3.8	0.32167
A0A075B759	PAL4E_HUMAN	PPIAL4E	Peptidyl-prolyl cis-trans isomerase A-like 4E (PPIase A-like 4E) (EC 5.2.1.8)	F1	ANK	40	2.55	60	3.12	12.74	153	0.857	72	4.19	0.2906
A0A075B759	PAL4E_HUMAN	PPIAL4E	Peptidyl-prolyl cis-trans isomerase A-like 4E (PPIase A-like 4E) (EC 5.2.1.8)	F1	Unc1and2	32	2.16	45	2.88	4.42	123	0.852	104	5.69	0.17633
A0A075B759	PAL4E_HUMAN	PPIAL4E	Peptidyl-prolyl cis-trans isomerase A-like 4E (PPIase A-like 4E) (EC 5.2.1.8)	F1	Full	32	2.16	46	2.86	4.42	124	0.983	105	6.21	0.08545
A0A075B767	PAL4H_HUMAN	PPIAL4H	Peptidyl-prolyl cis-trans isomerase A-like 4H (PPIase A-like 4H) (EC 5.2.1.8)	F1	LEM	16	1.71	34	3.27	1.71	54	0.489	31	2.39	0.43629
A0A075B767	PAL4H_HUMAN	PPIAL4H	Peptidyl-prolyl cis-trans isomerase A-like 4H (PPIase A-like 4H) (EC 5.2.1.8)	F1	Unc2	24	2.86	33	3.12	2.86	53	0.412	45	3.95	0.39217
A0A075B767	PAL4H_HUMAN	PPIAL4H	Peptidyl-prolyl cis-trans isomerase A-like 4H (PPIase A-like 4H) (EC 5.2.1.8)	F1	CD	24	2.22	32	3.13	2.22	57	0.352	36	3	0.3543
A0A075B767	PAL4H_HUMAN	PPIAL4H	Peptidyl-prolyl cis-trans isomerase A-like 4H (PPIase A-like 4H) (EC 5.2.1.8)	F1	Unc1	32	2.19	45	2.88	4.39	123	0.487	69	4.11	0.32122
A0A075B767	PAL4H_HUMAN	PPIAL4H	Peptidyl-prolyl cis-trans isomerase A-like 4H (PPIase A-like 4H) (EC 5.2.1.8)	F1	ANK	32	2.38	43	3.01	11.16	127	0.853	78	5.4	0.25336
A0A075B767	PAL4H_HUMAN	PPIAL4H	Peptidyl-prolyl cis-trans isomerase A-like 4H (PPIase A-like 4H) (EC 5.2.1.8)	F1	Unc1and2	32	2.19	45	2.88	4.39	123	0.854	102	5.66	0.17335
A0A075B767	PAL4H_HUMAN	PPIAL4H	Peptidyl-prolyl cis-trans isomerase A-like 4H (PPIase A-like 4H) (EC 5.2.1.8)	F1	Full	32	2.19	46	2.86	4.39	124	0.983	98	5.85	0.08182
A0A075B7B6	A0A075B7B6_HUMAN	IGHV4OR15-8	Immunoglobulin heavy variable 4/OR15-8 (non-functional)	F1	CD	16	1.05	17	1.19	1.05	44	0.305	48	4.54	0.35823
A0A075B7B6	A0A075B7B6_HUMAN	IGHV4OR15-8	Immunoglobulin heavy variable 4/OR15-8 (non-functional)	F1	LEM	16	3.88	19	4.13	3.88	27	0.924	35	3.89	0.25782
A0A075B7B6	A0A075B7B6_HUMAN	IGHV4OR15-8	Immunoglobulin heavy variable 4/OR15-8 (non-functional)	F1	Unc2	16	2.28	18	3.14	2.28	18	0.726	37	4.6	0.25541
A0A075B7B6	A0A075B7B6_HUMAN	IGHV4OR15-8	Immunoglobulin heavy variable 4/OR15-8 (non-functional)	F1	ANK	16	2.48	18	2.17	2.48	19	0.83	62	4.41	0.22804
A0A075B7B6	A0A075B7B6_HUMAN	IGHV4OR15-8	Immunoglobulin heavy variable 4/OR15-8 (non-functional)	F1	Unc1	40	2.54	45	3.09	12.44	118	0.62	59	5.01	0.22627
A0A075B7B6	A0A075B7B6_HUMAN	IGHV4OR15-8	Immunoglobulin heavy variable 4/OR15-8 (non-functional)	F1	Unc1and2	32	3.37	31	2.2	4.27	62	0.895	60	4.51	0.11402
A0A075B7B6	A0A075B7B6_HUMAN	IGHV4OR15-8	Immunoglobulin heavy variable 4/OR15-8 (non-functional)	F1	Full	32	4.17	35	2.95	5.15	35	0.993	71	4.27	0.06594
A0A075B7B8	A0A075B7B8_HUMAN	IGHV3OR16-12	Immunoglobulin heavy variable 3/OR16-12 (non-functional)	F1	CD	24	3.54	27	3.03	3.54	46	0.43	50	4.6	0.36634
A0A075B7B8	A0A075B7B8_HUMAN	IGHV3OR16-12	Immunoglobulin heavy variable 3/OR16-12 (non-functional)	F1	LEM	16	1.79	17	1.85	1.79	18	0.477	38	3.79	0.31082
A0A075B7B8	A0A075B7B8_HUMAN	IGHV3OR16-12	Immunoglobulin heavy variable 3/OR16-12 (non-functional)	F1	Unc2	16	2.44	15	1.15	2.44	15	0.355	26	3.69	0.25639
A0A075B7B8	A0A075B7B8_HUMAN	IGHV3OR16-12	Immunoglobulin heavy variable 3/OR16-12 (non-functional)	F1	Unc1	40	2.85	45	3.24	12.61	118	0.624	63	5.37	0.23004
A0A075B7B8	A0A075B7B8_HUMAN	IGHV3OR16-12	Immunoglobulin heavy variable 3/OR16-12 (non-functional)	F1	ANK	16	2.23	16	1.73	2.23	16	0.827	58	4.53	0.21138
A0A075B7B8	A0A075B7B8_HUMAN	IGHV3OR16-12	Immunoglobulin heavy variable 3/OR16-12 (non-functional)	F1	Unc1and2	32	4.19	32	2.08	4.31	33	0.831	58	4.5	0.11105
A0A075B7B8	A0A075B7B8_HUMAN	IGHV3OR16-12	Immunoglobulin heavy variable 3/OR16-12 (non-functional)	F1	Full	32	4.19	32	2.08	4.31	33	0.984	65	5.64	0.05576
A0A075B7D0	A0A075B7D0_HUMAN	IGHV1OR15-1	Immunoglobulin heavy variable 1/OR15-1 (non-functional)	F1	CD	16	2.68	30	5.04	2.68	72	0.673	46	4.37	0.36252
A0A075B7D0	A0A075B7D0_HUMAN	IGHV1OR15-1	Immunoglobulin heavy variable 1/OR15-1 (non-functional)	F1	LEM	16	2.28	18	2.79	2.28	18	0.808	36	3.8	0.30912
A0A075B7D0	A0A075B7D0_HUMAN	IGHV1OR15-1	Immunoglobulin heavy variable 1/OR15-1 (non-functional)	F1	Unc2	16	2.29	16	1.69	2.29	16	0.58	35	4.54	0.25106
A0A075B7D0	A0A075B7D0_HUMAN	IGHV1OR15-1	Immunoglobulin heavy variable 1/OR15-1 (non-functional)	F1	Unc1	40	2.57	45	3.09	12.46	118	0.639	59	4.38	0.24597
A0A075B7D0	A0A075B7D0_HUMAN	IGHV1OR15-1	Immunoglobulin heavy variable 1/OR15-1 (non-functional)	F1	ANK	16	2.43	20	3.01	2.43	21	0.866	64	4.59	0.23453
A0A075B7D0	A0A075B7D0_HUMAN	IGHV1OR15-1	Immunoglobulin heavy variable 1/OR15-1 (non-functional)	F1	Unc1and2	32	2.9	31	1.86	7.36	34	0.823	48	3.71	0.0986
A0A075B7D0	A0A075B7D0_HUMAN	IGHV1OR15-1	Immunoglobulin heavy variable 1/OR15-1 (non-functional)	F1	Full	32	2.9	31	1.86	7.36	34	0.983	74	5.19	0.06463
A0A075B7D4	A0A075B7D4_HUMAN	IGKV1OR2-108	Immunoglobulin kappa variable 1/OR2-108 (non-functional)	F1	CD	24	2.61	27	2.65	5.46	28	0.77	39	3.72	0.36405
A0A075B7D4	A0A075B7D4_HUMAN	IGKV1OR2-108	Immunoglobulin kappa variable 1/OR2-108 (non-functional)	F1	Unc2	16	1.4	18	1.96	1.4	18	0.401	34	3.38	0.32729
A0A075B7D4	A0A075B7D4_HUMAN	IGKV1OR2-108	Immunoglobulin kappa variable 1/OR2-108 (non-functional)	F1	LEM	16	2.22	20	2.79	2.22	22	0.589	38	4.49	0.26348
A0A075B7D4	A0A075B7D4_HUMAN	IGKV1OR2-108	Immunoglobulin kappa variable 1/OR2-108 (non-functional)	F1	Unc1	32	3.68	43	3.21	3.68	64	0.432	58	4.77	0.23136
A0A075B7D4	A0A075B7D4_HUMAN	IGKV1OR2-108	Immunoglobulin kappa variable 1/OR2-108 (non-functional)	F1	ANK	16	1.91	22	3.58	1.91	22	0.863	59	4.59	0.20439
A0A075B7D4	A0A075B7D4_HUMAN	IGKV1OR2-108	Immunoglobulin kappa variable 1/OR2-108 (non-functional)	F1	Unc1and2	32	3.88	29	1.65	7.03	33	0.753	58	4.65	0.10911
A0A075B7D4	A0A075B7D4_HUMAN	IGKV1OR2-108	Immunoglobulin kappa variable 1/OR2-108 (non-functional)	F1	Full	32	3.88	29	1.65	7.03	33	0.973	74	5.02	0.06571
A0A075B7D8	A0A075B7D8_HUMAN	IGHV3OR15-7	Immunoglobulin heavy variable 3/OR15-7 (pseudogene)	F1	CD	16	2.78	21	4.39	2.78	24	0.747	48	4.46	0.35611
A0A075B7D8	A0A075B7D8_HUMAN	IGHV3OR15-7	Immunoglobulin heavy variable 3/OR15-7 (pseudogene)	F1	LEM	16	2.18	18	2.8	2.18	18	0.831	35	3.86	0.29446
A0A075B7D8	A0A075B7D8_HUMAN	IGHV3OR15-7	Immunoglobulin heavy variable 3/OR15-7 (pseudogene)	F1	Unc2	16	2.65	18	3	2.65	18	0.733	36	4.7	0.25381
A0A075B7D8	A0A075B7D8_HUMAN	IGHV3OR15-7	Immunoglobulin heavy variable 3/OR15-7 (pseudogene)	F1	Unc1	40	3.77	48	3.13	8.54	115	0.691	61	4.48	0.25106
A0A075B7D8	A0A075B7D8_HUMAN	IGHV3OR15-7	Immunoglobulin heavy variable 3/OR15-7 (pseudogene)	F1	ANK	16	2.33	19	2.29	2.33	20	0.823	64	4.93	0.21799
A0A075B7D8	A0A075B7D8_HUMAN	IGHV3OR15-7	Immunoglobulin heavy variable 3/OR15-7 (pseudogene)	F1	Unc1and2	24	1.67	31	3	1.67	61	0.852	58	4.65	0.11026
A0A075B7D8	A0A075B7D8_HUMAN	IGHV3OR15-7	Immunoglobulin heavy variable 3/OR15-7 (pseudogene)	F1	Full	64	14.91	75	6.73	20.73	172	0.999	82	3.35	0.08062
A0A075B7E8	A0A075B7E8_HUMAN	IGHV3OR16-13	Immunoglobulin heavy variable 3/OR16-13 (non-functional)	F1	CD	16	2.02	9	1.4	2.02	9	0.644	48	4.52	0.35442
A0A075B7E8	A0A075B7E8_HUMAN	IGHV3OR16-13	Immunoglobulin heavy variable 3/OR16-13 (non-functional)	F1	LEM	16	1.86	18	2.37	1.86	18	0.621	37	4.37	0.26972
A0A075B7E8	A0A075B7E8_HUMAN	IGHV3OR16-13	Immunoglobulin heavy variable 3/OR16-13 (non-functional)	F1	ANK	16	2.19	16	1.52	2.19	16	0.731	65	4.51	0.23544
A0A075B7E8	A0A075B7E8_HUMAN	IGHV3OR16-13	Immunoglobulin heavy variable 3/OR16-13 (non-functional)	F1	Unc2	16	2.6	20	3.54	2.6	22	0.69	32	4.52	0.23241
A0A075B7E8	A0A075B7E8_HUMAN	IGHV3OR16-13	Immunoglobulin heavy variable 3/OR16-13 (non-functional)	F1	Unc1	40	2.71	44	3.06	12.63	118	0.645	57	5.21	0.20836
A0A075B7E8	A0A075B7E8_HUMAN	IGHV3OR16-13	Immunoglobulin heavy variable 3/OR16-13 (non-functional)	F1	Unc1and2	24	3.37	21	2	3.37	21	0.839	58	4.63	0.11031
A0A075B7E8	A0A075B7E8_HUMAN	IGHV3OR16-13	Immunoglobulin heavy variable 3/OR16-13 (non-functional)	F1	Full	56	16.74	62	8.51	22.43	141	0.999	89	4.76	0.08068
A0A075B7F0	A0A075B7F0_HUMAN	IGHV3OR16-10	Immunoglobulin heavy variable 3/OR16-10 (non-functional)	F1	CD	16	2.79	28	5.13	2.79	69	0.693	44	3.94	0.35891
A0A075B7F0	A0A075B7F0_HUMAN	IGHV3OR16-10	Immunoglobulin heavy variable 3/OR16-10 (non-functional)	F1	LEM	16	1.84	18	2.14	1.84	18	0.556	37	4.18	0.2701
A0A075B7F0	A0A075B7F0_HUMAN	IGHV3OR16-10	Immunoglobulin heavy variable 3/OR16-10 (non-functional)	F1	Unc2	16	1.5	20	3.41	1.5	22	0.603	40	4.64	0.26062
A0A075B7F0	A0A075B7F0_HUMAN	IGHV3OR16-10	Immunoglobulin heavy variable 3/OR16-10 (non-functional)	F1	Unc1	40	2.9	45	3.36	12.62	118	0.656	64	5.25	0.22672
A0A075B7F0	A0A075B7F0_HUMAN	IGHV3OR16-10	Immunoglobulin heavy variable 3/OR16-10 (non-functional)	F1	ANK	16	2.37	20	1.95	2.37	21	0.668	64	5.17	0.21112
A0A075B7F0	A0A075B7F0_HUMAN	IGHV3OR16-10	Immunoglobulin heavy variable 3/OR16-10 (non-functional)	F1	Unc1and2	32	4.05	27	1.85	9.18	34	0.905	62	5.06	0.11369
A0A075B7F0	A0A075B7F0_HUMAN	IGHV3OR16-10	Immunoglobulin heavy variable 3/OR16-10 (non-functional)	F1	Full	48	3.48	56	3.23	28.55	160	0.993	61	4.53	0.05592
A0A075B7F1	A0A075B7F1_HUMAN	IGHV3OR16-8	Immunoglobulin heavy variable 3/OR16-8 (non-functional)	F1	CD	16	2.81	33	5.51	2.81	72	0.67	49	4.52	0.3603
A0A075B7F1	A0A075B7F1_HUMAN	IGHV3OR16-8	Immunoglobulin heavy variable 3/OR16-8 (non-functional)	F1	LEM	16	4.27	19	4.09	4.27	23	0.931	38	4.24	0.29262
A0A075B7F1	A0A075B7F1_HUMAN	IGHV3OR16-8	Immunoglobulin heavy variable 3/OR16-8 (non-functional)	F1	Unc2	8	0.6	16	3.86	0.6	16	0.951	35	4.3	0.25502
A0A075B7F1	A0A075B7F1_HUMAN	IGHV3OR16-8	Immunoglobulin heavy variable 3/OR16-8 (non-functional)	F1	Unc1	40	2.78	45	3.18	12.74	118	0.645	62	4.76	0.24404
A0A075B7F1	A0A075B7F1_HUMAN	IGHV3OR16-8	Immunoglobulin heavy variable 3/OR16-8 (non-functional)	F1	ANK	16	3.54	21	3.21	3.54	42	0.968	59	4.54	0.2184
A0A075B7F1	A0A075B7F1_HUMAN	IGHV3OR16-8	Immunoglobulin heavy variable 3/OR16-8 (non-functional)	F1	Unc1and2	40	2.78	45	3.18	12.74	118	0.933	63	5.05	0.11416
A0A075B7F1	A0A075B7F1_HUMAN	IGHV3OR16-8	Immunoglobulin heavy variable 3/OR16-8 (non-functional)	F1	Full	56	4.59	63	2.98	11.08	104	0.989	89	4.7	0.08095
A0A087WSX0	LV545_HUMAN	IGLV5-45	Immunoglobulin lambda variable 5-45	F1	CD	16	1.49	19	2.5	1.49	44	0.647	44	4	0.35175
A0A087WSX0	LV545_HUMAN	IGLV5-45	Immunoglobulin lambda variable 5-45	F1	Unc2	8	0.48	10	0.72	0.48	10	0.749	34	3.42	0.31973
A0A087WSX0	LV545_HUMAN	IGLV5-45	Immunoglobulin lambda variable 5-45	F1	LEM	8	0.75	17	3.4	0.75	17	0.941	36	3.74	0.31253
A0A087WSX0	LV545_HUMAN	IGLV5-45	Immunoglobulin lambda variable 5-45	F1	ANK	16	2.85	26	3.57	2.85	84	0.959	74	4.84	0.25412
A0A087WSX0	LV545_HUMAN	IGLV5-45	Immunoglobulin lambda variable 5-45	F1	Unc1	40	3.11	46	3.17	9.79	118	0.593	54	3.73	0.25361
A0A087WSX0	LV545_HUMAN	IGLV5-45	Immunoglobulin lambda variable 5-45	F1	Unc1and2	40	3.11	46	3.17	9.79	118	0.914	65	5.4	0.1133
A0A087WSX0	LV545_HUMAN	IGLV5-45	Immunoglobulin lambda variable 5-45	F1	Full	40	3.11	47	3.14	9.79	122	0.992	65	4.1	0.06111
A0A087WSY4	HV432_HUMAN	IGHV4-30-2	Immunoglobulin heavy variable 4-30-2	F1	CD	16	1.01	17	1.17	1.01	44	0.303	47	4.44	0.35729
A0A087WSY4	HV432_HUMAN	IGHV4-30-2	Immunoglobulin heavy variable 4-30-2	F1	LEM	16	3.98	26	3.99	3.98	51	0.887	36	3.77	0.2925
A0A087WSY4	HV432_HUMAN	IGHV4-30-2	Immunoglobulin heavy variable 4-30-2	F1	ANK	16	3.16	13	1.37	3.16	13	0.842	65	4.28	0.24336
A0A087WSY4	HV432_HUMAN	IGHV4-30-2	Immunoglobulin heavy variable 4-30-2	F1	Unc2	16	2.32	15	1.82	2.32	15	0.699	34	4.51	0.23706
A0A087WSY4	HV432_HUMAN	IGHV4-30-2	Immunoglobulin heavy variable 4-30-2	F1	Unc1	40	2.59	46	3.24	12.44	118	0.638	62	5.09	0.22708
A0A087WSY4	HV432_HUMAN	IGHV4-30-2	Immunoglobulin heavy variable 4-30-2	F1	Unc1and2	24	3.06	33	2.43	3.06	64	0.752	55	4.23	0.10696
A0A087WSY4	HV432_HUMAN	IGHV4-30-2	Immunoglobulin heavy variable 4-30-2	F1	Full	32	4.25	34	2.87	5.08	34	0.993	68	4.45	0.06239
A0A087WSY6	KVD15_HUMAN	IGKV3D-15	Immunoglobulin kappa variable 3D-15	F1	CD	24	2.61	27	2.6	5.48	28	0.735	38	3.43	0.35648
A0A087WSY6	KVD15_HUMAN	IGKV3D-15	Immunoglobulin kappa variable 3D-15	F1	LEM	16	2.57	20	3.77	2.57	20	0.897	36	4	0.28376
A0A087WSY6	KVD15_HUMAN	IGKV3D-15	Immunoglobulin kappa variable 3D-15	F1	Unc2	16	2.95	14	1.38	2.95	14	0.544	35	4.43	0.26676
A0A087WSY6	KVD15_HUMAN	IGKV3D-15	Immunoglobulin kappa variable 3D-15	F1	Unc1	32	3.61	42	3.07	3.61	63	0.436	51	3.89	0.23917
A0A087WSY6	KVD15_HUMAN	IGKV3D-15	Immunoglobulin kappa variable 3D-15	F1	ANK	16	2.17	21	3.25	2.17	22	0.812	59	5.2	0.20025
A0A087WSY6	KVD15_HUMAN	IGKV3D-15	Immunoglobulin kappa variable 3D-15	F1	Unc1and2	24	3.94	30	3.04	3.94	30	0.879	59	4.79	0.10966
A0A087WSY6	KVD15_HUMAN	IGKV3D-15	Immunoglobulin kappa variable 3D-15	F1	Full	56	20.74	62	10.44	27.44	122	0.999	80	5.2	0.06991
A0A087WSZ0	KVD08_HUMAN	IGKV1D-8	Immunoglobulin kappa variable 1D-8	F1	CD	24	2.6	27	2.59	5.36	28	0.745	39	3.71	0.36767
A0A087WSZ0	KVD08_HUMAN	IGKV1D-8	Immunoglobulin kappa variable 1D-8	F1	Unc2	16	1.38	16	1.38	1.38	16	0.298	34	3.42	0.32465
A0A087WSZ0	KVD08_HUMAN	IGKV1D-8	Immunoglobulin kappa variable 1D-8	F1	LEM	16	2.78	17	3	2.78	17	0.802	38	4.25	0.27338
A0A087WSZ0	KVD08_HUMAN	IGKV1D-8	Immunoglobulin kappa variable 1D-8	F1	Unc1	32	4.38	41	3.09	4.92	64	0.473	58	4.76	0.23195
A0A087WSZ0	KVD08_HUMAN	IGKV1D-8	Immunoglobulin kappa variable 1D-8	F1	ANK	16	1.82	22	3.22	1.82	22	0.84	59	5.1	0.19838
A0A087WSZ0	KVD08_HUMAN	IGKV1D-8	Immunoglobulin kappa variable 1D-8	F1	Unc1and2	32	3.88	30	2.19	4.9	33	0.905	64	4.87	0.1184
A0A087WSZ0	KVD08_HUMAN	IGKV1D-8	Immunoglobulin kappa variable 1D-8	F1	Full	32	3.88	30	2.19	4.9	33	0.992	73	5	0.06495
A0A087WSZ9	TVA30_HUMAN	TRAV30	T cell receptor alpha variable 30	F1	LEM	16	0.19	17	0.22	0.19	17	0.0214	20	0.87	0.3609
A0A087WSZ9	TVA30_HUMAN	TRAV30	T cell receptor alpha variable 30	F1	CD	16	2.81	19	3.52	2.81	24	0.692	42	4.14	0.32781
A0A087WSZ9	TVA30_HUMAN	TRAV30	T cell receptor alpha variable 30	F1	Unc2	16	1.23	18	1.52	1.23	20	0.239	22	2.58	0.29725
A0A087WSZ9	TVA30_HUMAN	TRAV30	T cell receptor alpha variable 30	F1	Unc1	24	0.79	24	0.79	0.79	24	0.0215	55	4.33	0.21975
A0A087WSZ9	TVA30_HUMAN	TRAV30	T cell receptor alpha variable 30	F1	ANK	24	2.67	40	3.6	2.67	100	0.388	53	3.9	0.21873
A0A087WSZ9	TVA30_HUMAN	TRAV30	T cell receptor alpha variable 30	F1	Unc1and2	32	3.27	39	3.99	3.27	64	0.618	42	3.23	0.09134
A0A087WSZ9	TVA30_HUMAN	TRAV30	T cell receptor alpha variable 30	F1	Full	32	3.27	39	3.99	3.27	64	0.949	67	5.08	0.05922
A0A087WT01	TVA27_HUMAN	TRAV27	T cell receptor alpha variable 27	F1	LEM	8	1.03	10	2.11	1.03	10	0.94	38	3.48	0.35341
A0A087WT01	TVA27_HUMAN	TRAV27	T cell receptor alpha variable 27	F1	CD	16	1.05	18	3.28	1.05	31	0.662	46	4.6	0.27424
A0A087WT01	TVA27_HUMAN	TRAV27	T cell receptor alpha variable 27	F1	Unc2	8	0.78	9	1.02	0.78	9	0.848	30	3.83	0.25545
A0A087WT01	TVA27_HUMAN	TRAV27	T cell receptor alpha variable 27	F1	Unc1	24	2.21	34	3.4	2.21	81	0.547	46	3.34	0.22006
A0A087WT01	TVA27_HUMAN	TRAV27	T cell receptor alpha variable 27	F1	ANK	16	2.02	26	3.35	2.02	66	0.957	54	4.51	0.19468
A0A087WT01	TVA27_HUMAN	TRAV27	T cell receptor alpha variable 27	F1	Unc1and2	24	2.21	34	3.4	2.21	81	0.903	46	3.34	0.09674
A0A087WT01	TVA27_HUMAN	TRAV27	T cell receptor alpha variable 27	F1	Full	40	2.97	43	3.23	18.65	56	0.997	73	4.84	0.06544
A0A087WT02	TVA92_HUMAN	TRAV9-2	T cell receptor alpha variable 9-2	F1	CD	16	1.51	18	3.79	1.51	31	0.768	44	4.32	0.3176
A0A087WT02	TVA92_HUMAN	TRAV9-2	T cell receptor alpha variable 9-2	F1	LEM	16	2.22	19	2.78	2.22	19	0.595	38	3.96	0.2944
A0A087WT02	TVA92_HUMAN	TRAV9-2	T cell receptor alpha variable 9-2	F1	Unc2	16	1.2	16	1.2	1.2	16	0.229	34	4.47	0.24991
A0A087WT02	TVA92_HUMAN	TRAV9-2	T cell receptor alpha variable 9-2	F1	Unc1	24	2.36	39	3.04	2.36	64	0.44	56	4.53	0.23146
A0A087WT02	TVA92_HUMAN	TRAV9-2	T cell receptor alpha variable 9-2	F1	ANK	16	1.4	18	1.51	1.4	19	0.588	57	4.75	0.20149
A0A087WT02	TVA92_HUMAN	TRAV9-2	T cell receptor alpha variable 9-2	F1	Unc1and2	40	3.48	40	3.48	22.96	97	0.899	57	4.78	0.10721
A0A087WT02	TVA92_HUMAN	TRAV9-2	T cell receptor alpha variable 9-2	F1	Full	40	3.48	40	3.48	22.96	97	0.991	60	4.64	0.05454
A0A087WT03	TVAZ1_HUMAN	TRAV26-1	T cell receptor alpha variable 26-1	F1	LEM	8	1.08	22	3.47	1.08	27	0.91	38	3.85	0.32971
A0A087WT03	TVAZ1_HUMAN	TRAV26-1	T cell receptor alpha variable 26-1	F1	CD	16	1.3	19	3.97	1.3	31	0.728	42	4.32	0.31534
A0A087WT03	TVAZ1_HUMAN	TRAV26-1	T cell receptor alpha variable 26-1	F1	Unc2	8	0.67	15	3.92	0.67	15	0.954	33	4.39	0.23769
A0A087WT03	TVAZ1_HUMAN	TRAV26-1	T cell receptor alpha variable 26-1	F1	Unc1	24	5.09	29	2	5.14	30	0.68	58	4.71	0.23441
A0A087WT03	TVAZ1_HUMAN	TRAV26-1	T cell receptor alpha variable 26-1	F1	ANK	16	2.11	20	3.06	2.11	47	0.955	53	4.46	0.19465
A0A087WT03	TVAZ1_HUMAN	TRAV26-1	T cell receptor alpha variable 26-1	F1	Unc1and2	24	5.09	29	2	5.14	30	0.944	63	5.15	0.11209
A0A087WT03	TVAZ1_HUMAN	TRAV26-1	T cell receptor alpha variable 26-1	F1	Full	32	1.98	38	3.71	18.98	105	0.996	52	4.56	0.04737
A0A087WTH1	TM265_HUMAN	TMEM265	Transmembrane protein 265	F1	LEM	32	2.16	33	0.75	9.07	39	0.017	37	2.24	0.61253
A0A087WTH1	TM265_HUMAN	TMEM265	Transmembrane protein 265	F1	Unc1	80	4.01	88	2.51	20.29	104	0.00966	92	2.78	0.51516
A0A087WTH1	TM265_HUMAN	TMEM265	Transmembrane protein 265	F1	ANK	64	5.48	81	3.53	14.39	120	0.0231	90	3.84	0.37004
A0A087WTH1	TM265_HUMAN	TMEM265	Transmembrane protein 265	F1	Unc2	32	3.59	35	3.39	4.55	44	0.0351	31	3.45	0.35445
A0A087WTH1	TM265_HUMAN	TMEM265	Transmembrane protein 265	F1	CD	16	1.11	25	3.34	1.11	31	0.466	19	3.83	0.23432
A0A087WTH1	TM265_HUMAN	TMEM265	Transmembrane protein 265	F1	Unc1and2	80	6.09	87	3.11	20.42	111	0.128	94	3.51	0.20071
A0A087WTH1	TM265_HUMAN	TMEM265	Transmembrane protein 265	F1	Full	96	7.78	108	4.49	17.97	227	0.617	106	3.06	0.10499
A0A087WTH5	KCE1B_HUMAN		Deleted from UniProt	F1	Unc1	72	2	79	2.01	14.88	112	0.0431	82	2.15	0.48926
A0A087WTH5	KCE1B_HUMAN		Deleted from UniProt	F1	Unc2	32	1.85	39	3.17	8.09	49	0.238	38	2.98	0.44881
A0A087WTH5	KCE1B_HUMAN		Deleted from UniProt	F1	LEM	32	2.26	33	0.91	11.21	48	0.0643	36	3.13	0.37463
A0A087WTH5	KCE1B_HUMAN		Deleted from UniProt	F1	ANK	64	2.85	65	2.82	14.29	132	0.166	70	3.19	0.32978
A0A087WTH5	KCE1B_HUMAN		Deleted from UniProt	F1	Unc1and2	96	12.31	104	2.82	22.53	190	0.12	114	3.47	0.24375
A0A087WTH5	KCE1B_HUMAN		Deleted from UniProt	F1	CD	16	4.99	18	3.25	4.99	31	0.85	21	4.04	0.23637
A0A087WTH5	KCE1B_HUMAN		Deleted from UniProt	F1	Full	96	12.31	104	2.82	22.53	190	0.622	116	3.63	0.1126
A0A087WUL8	NBPFJ_HUMAN	NBPF19	NBPF family member NBPF19 (Neuroblastoma breakpoint family member 19)	F1	LEM	40	3.36	39	1.82	11.66	39	0.992	39	1.62	0.65952
A0A087WUL8	NBPFJ_HUMAN	NBPF19	NBPF family member NBPF19 (Neuroblastoma breakpoint family member 19)	F1	Unc1	96	5.42	99	1.99	19.65	141	0.858	103	2.48	0.60721
A0A087WUL8	NBPFJ_HUMAN	NBPF19	NBPF family member NBPF19 (Neuroblastoma breakpoint family member 19)	F1	ANK	104	4.23	112	2.82	34.82	199	0.858	116	2.65	0.54757
A0A087WUL8	NBPFJ_HUMAN	NBPF19	NBPF family member NBPF19 (Neuroblastoma breakpoint family member 19)	F1	Unc2	32	1.92	31	1.25	6.31	44	0.977	37	2.76	0.50437
A0A087WUL8	NBPFJ_HUMAN	NBPF19	NBPF family member NBPF19 (Neuroblastoma breakpoint family member 19)	F11	Unc1and2	144	8.92	160	3.72	23.16	206	0.893	187	4.72	0.35975
A0A087WUL8	NBPFJ_HUMAN	NBPF19	NBPF family member NBPF19 (Neuroblastoma breakpoint family member 19)	F1	Unc1and2	224	18.22	222	15.34	47.96	415	0.931	195	5.58	0.35381
A0A087WUL8	NBPFJ_HUMAN	NBPF19	NBPF family member NBPF19 (Neuroblastoma breakpoint family member 19)	F6	Unc1and2	144	7.58	178	4.91	44.02	331	0.924	195	5.25	0.35314
A0A087WUL8	NBPFJ_HUMAN	NBPF19	NBPF family member NBPF19 (Neuroblastoma breakpoint family member 19)	F10	Unc1and2	144	7.21	124	3.77	40.39	212	0.927	173	5.37	0.32701
A0A087WUL8	NBPFJ_HUMAN	NBPF19	NBPF family member NBPF19 (Neuroblastoma breakpoint family member 19)	F7	Unc1and2	160	9.26	169	5.72	42.16	275	0.949	189	6.1	0.31972
A0A087WUL8	NBPFJ_HUMAN	NBPF19	NBPF family member NBPF19 (Neuroblastoma breakpoint family member 19)	F5	Unc1and2	144	8.2	137	3.52	45.46	223	0.934	161	4.74	0.31253
A0A087WUL8	NBPFJ_HUMAN	NBPF19	NBPF family member NBPF19 (Neuroblastoma breakpoint family member 19)	F12	Unc1and2	120	11.56	127	6.22	43.02	221	0.971	150	5.49	0.2768
A0A087WUL8	NBPFJ_HUMAN	NBPF19	NBPF family member NBPF19 (Neuroblastoma breakpoint family member 19)	F9	Unc2	8	1	18	3.21	1	20	1	30	3.48	0.26583
A0A087WUL8	NBPFJ_HUMAN	NBPF19	NBPF family member NBPF19 (Neuroblastoma breakpoint family member 19)	F8	Unc1and2	144	10.38	124	8.21	33.52	205	0.976	156	6.41	0.26072
A0A087WUL8	NBPFJ_HUMAN	NBPF19	NBPF family member NBPF19 (Neuroblastoma breakpoint family member 19)	F8	Unc2	8	1.09	8	1.09	1.09	8	1	30	3.82	0.24423
A0A087WUL8	NBPFJ_HUMAN	NBPF19	NBPF family member NBPF19 (Neuroblastoma breakpoint family member 19)	F12	Unc2	8	1.04	12	3.19	1.04	12	1	26	4.04	0.24357
A0A087WUL8	NBPFJ_HUMAN	NBPF19	NBPF family member NBPF19 (Neuroblastoma breakpoint family member 19)	F1	CD	16	2.15	24	3.58	2.15	27	0.999	27	3.7	0.24258
A0A087WUL8	NBPFJ_HUMAN	NBPF19	NBPF family member NBPF19 (Neuroblastoma breakpoint family member 19)	F14	Unc1and2	152	8.85	141	6.74	47.23	233	0.941	140	5.76	0.23977
A0A087WUL8	NBPFJ_HUMAN	NBPF19	NBPF family member NBPF19 (Neuroblastoma breakpoint family member 19)	F14	CD	16	2.23	17	2.44	2.23	17	0.999	22	2.81	0.23362
A0A087WUL8	NBPFJ_HUMAN	NBPF19	NBPF family member NBPF19 (Neuroblastoma breakpoint family member 19)	F7	LEM	8	0.95	12	2.65	0.95	12	1	26	3.62	0.23334
A0A087WUL8	NBPFJ_HUMAN	NBPF19	NBPF family member NBPF19 (Neuroblastoma breakpoint family member 19)	F11	Unc2	8	1.1	8	1.1	1.1	8	1	23	3.26	0.22694
A0A087WUL8	NBPFJ_HUMAN	NBPF19	NBPF family member NBPF19 (Neuroblastoma breakpoint family member 19)	F9	LEM	8	0.88	17	3.05	0.88	27	1	28	4.26	0.22635
A0A087WUL8	NBPFJ_HUMAN	NBPF19	NBPF family member NBPF19 (Neuroblastoma breakpoint family member 19)	F4	Unc2	8	1.1	8	1.1	1.1	8	1	27	3.81	0.22303
A0A087WUL8	NBPFJ_HUMAN	NBPF19	NBPF family member NBPF19 (Neuroblastoma breakpoint family member 19)	F8	CD	24	3.65	24	2.17	7.21	24	1	25	4.37	0.22224
A0A087WUL8	NBPFJ_HUMAN	NBPF19	NBPF family member NBPF19 (Neuroblastoma breakpoint family member 19)	F3	CD	16	3.2	24	3.91	5.44	44	0.999	23	3.3	0.2214
A0A087WUL8	NBPFJ_HUMAN	NBPF19	NBPF family member NBPF19 (Neuroblastoma breakpoint family member 19)	F2	Unc2	8	1.23	8	1.23	1.23	8	1	26	3.95	0.22048
A0A087WUL8	NBPFJ_HUMAN	NBPF19	NBPF family member NBPF19 (Neuroblastoma breakpoint family member 19)	F5	CD	24	3.79	22	1.78	8.63	25	0.999	26	3.93	0.21818
A0A087WUL8	NBPFJ_HUMAN	NBPF19	NBPF family member NBPF19 (Neuroblastoma breakpoint family member 19)	F2	CD	16	1.67	17	2.07	1.67	17	0.999	31	4.8	0.21765
A0A087WUL8	NBPFJ_HUMAN	NBPF19	NBPF family member NBPF19 (Neuroblastoma breakpoint family member 19)	F10	CD	16	2.15	21	3.26	5.7	21	0.999	23	3.6	0.21736
A0A087WUL8	NBPFJ_HUMAN	NBPF19	NBPF family member NBPF19 (Neuroblastoma breakpoint family member 19)	F9	CD	16	2.68	16	2.68	2.68	16	1	24	3.46	0.21664
A0A087WUL8	NBPFJ_HUMAN	NBPF19	NBPF family member NBPF19 (Neuroblastoma breakpoint family member 19)	F4	LEM	8	0.91	8	0.91	0.91	8	1	22	2.92	0.21656
A0A087WUL8	NBPFJ_HUMAN	NBPF19	NBPF family member NBPF19 (Neuroblastoma breakpoint family member 19)	F13	LEM	8	0.73	12	2.56	0.73	12	1	27	3.64	0.21523
A0A087WUL8	NBPFJ_HUMAN	NBPF19	NBPF family member NBPF19 (Neuroblastoma breakpoint family member 19)	F7	CD	16	1.9	24	2.97	4.22	25	0.999	23	3.44	0.21431
A0A087WUL8	NBPFJ_HUMAN	NBPF19	NBPF family member NBPF19 (Neuroblastoma breakpoint family member 19)	F7	Unc2	8	1.07	8	1.07	1.07	8	1	26	4.1	0.2142
A0A087WUL8	NBPFJ_HUMAN	NBPF19	NBPF family member NBPF19 (Neuroblastoma breakpoint family member 19)	F2	Unc1and2	152	10.27	129	3.31	44.59	231	0.938	141	7.21	0.21213
A0A087WUL8	NBPFJ_HUMAN	NBPF19	NBPF family member NBPF19 (Neuroblastoma breakpoint family member 19)	F12	CD	16	2.8	18	3.34	2.8	18	1	24	3.99	0.20983
A0A087WUL8	NBPFJ_HUMAN	NBPF19	NBPF family member NBPF19 (Neuroblastoma breakpoint family member 19)	F3	LEM	8	0.93	14	3.82	0.93	14	1	26	4.23	0.20839
A0A087WUL8	NBPFJ_HUMAN	NBPF19	NBPF family member NBPF19 (Neuroblastoma breakpoint family member 19)	F12	Unc1	16	2.64	20	3.25	2.64	23	1	53	4.92	0.20683
A0A087WUL8	NBPFJ_HUMAN	NBPF19	NBPF family member NBPF19 (Neuroblastoma breakpoint family member 19)	F4	Unc1and2	136	11.45	159	8.02	50.14	300	0.94	133	6.57	0.20644
A0A087WUL8	NBPFJ_HUMAN	NBPF19	NBPF family member NBPF19 (Neuroblastoma breakpoint family member 19)	F10	Unc2	8	1.1	10	1.82	1.1	10	1	28	4.19	0.20462
A0A087WUL8	NBPFJ_HUMAN	NBPF19	NBPF family member NBPF19 (Neuroblastoma breakpoint family member 19)	F3	Unc2	8	0.96	8	0.96	0.96	8	1	21	3.22	0.2046
A0A087WUL8	NBPFJ_HUMAN	NBPF19	NBPF family member NBPF19 (Neuroblastoma breakpoint family member 19)	F4	CD	16	2.55	21	3.08	4.36	26	1	22	3.36	0.19981
A0A087WUL8	NBPFJ_HUMAN	NBPF19	NBPF family member NBPF19 (Neuroblastoma breakpoint family member 19)	F13	Unc2	8	0.95	8	0.95	0.95	8	1	16	2.97	0.1987
A0A087WUL8	NBPFJ_HUMAN	NBPF19	NBPF family member NBPF19 (Neuroblastoma breakpoint family member 19)	F4	Unc1	16	1.84	17	1.92	1.84	17	0.999	47	4.68	0.19687
A0A087WUL8	NBPFJ_HUMAN	NBPF19	NBPF family member NBPF19 (Neuroblastoma breakpoint family member 19)	F8	Full	216	15.24	186	5.59	38.92	580	0.936	251	7.34	0.19629
A0A087WUL8	NBPFJ_HUMAN	NBPF19	NBPF family member NBPF19 (Neuroblastoma breakpoint family member 19)	F6	CD	16	2.57	17	3.06	2.57	17	1	23	3.91	0.19396
A0A087WUL8	NBPFJ_HUMAN	NBPF19	NBPF family member NBPF19 (Neuroblastoma breakpoint family member 19)	F2	LEM	8	0.96	12	2.57	0.96	12	1	21	4.03	0.19222
A0A087WUL8	NBPFJ_HUMAN	NBPF19	NBPF family member NBPF19 (Neuroblastoma breakpoint family member 19)	F5	Unc2	8	1.2	12	3.87	1.2	12	1	20	3.21	0.19071
A0A087WUL8	NBPFJ_HUMAN	NBPF19	NBPF family member NBPF19 (Neuroblastoma breakpoint family member 19)	F6	LEM	8	0.79	12	3.01	0.79	12	1	17	3.31	0.18956
A0A087WUL8	NBPFJ_HUMAN	NBPF19	NBPF family member NBPF19 (Neuroblastoma breakpoint family member 19)	F5	LEM	8	0.91	12	2.5	0.91	12	1	22	3.91	0.18805
A0A087WUL8	NBPFJ_HUMAN	NBPF19	NBPF family member NBPF19 (Neuroblastoma breakpoint family member 19)	F3	Unc1	16	2.61	18	3.26	2.61	18	1	48	4.99	0.18794
A0A087WUL8	NBPFJ_HUMAN	NBPF19	NBPF family member NBPF19 (Neuroblastoma breakpoint family member 19)	F8	LEM	8	0.89	12	3.66	0.89	12	1	24	4.31	0.18727
A0A087WUL8	NBPFJ_HUMAN	NBPF19	NBPF family member NBPF19 (Neuroblastoma breakpoint family member 19)	F13	CD	16	2.43	18	3.06	6.26	18	1	20	3.66	0.18685
A0A087WUL8	NBPFJ_HUMAN	NBPF19	NBPF family member NBPF19 (Neuroblastoma breakpoint family member 19)	F12	Full	176	14.01	201	7.64	57.58	941	0.958	231	7.19	0.18534
A0A087WUL8	NBPFJ_HUMAN	NBPF19	NBPF family member NBPF19 (Neuroblastoma breakpoint family member 19)	F6	Unc2	8	1.14	8	1.14	1.14	8	1	18	3.83	0.1771
A0A087WUL8	NBPFJ_HUMAN	NBPF19	NBPF family member NBPF19 (Neuroblastoma breakpoint family member 19)	F9	Unc1	16	2.43	21	3.42	2.43	21	0.999	43	4.76	0.17554
A0A087WUL8	NBPFJ_HUMAN	NBPF19	NBPF family member NBPF19 (Neuroblastoma breakpoint family member 19)	F9	Unc1and2	160	8.57	158	5.61	45.49	302	0.961	118	6.99	0.17537
A0A087WUL8	NBPFJ_HUMAN	NBPF19	NBPF family member NBPF19 (Neuroblastoma breakpoint family member 19)	F8	Unc1	16	2.42	18	2.71	2.42	18	0.999	47	5.5	0.17494
A0A087WUL8	NBPFJ_HUMAN	NBPF19	NBPF family member NBPF19 (Neuroblastoma breakpoint family member 19)	F6	Full	208	16.68	178	5.52	51.95	552	0.941	215	6.85	0.17484
A0A087WUL8	NBPFJ_HUMAN	NBPF19	NBPF family member NBPF19 (Neuroblastoma breakpoint family member 19)	F7	Full	224	14.95	220	13.26	50.8	540	0.984	242	8.27	0.17482
A0A087WUL8	NBPFJ_HUMAN	NBPF19	NBPF family member NBPF19 (Neuroblastoma breakpoint family member 19)	F12	LEM	8	0.77	13	2.98	0.77	13	1	16	3.08	0.17178
A0A087WUL8	NBPFJ_HUMAN	NBPF19	NBPF family member NBPF19 (Neuroblastoma breakpoint family member 19)	F11	CD	16	3.8	18	4.17	3.8	18	1	21	3.87	0.17107
A0A087WUL8	NBPFJ_HUMAN	NBPF19	NBPF family member NBPF19 (Neuroblastoma breakpoint family member 19)	F7	Unc1	16	2.24	19	3.33	2.24	19	1	51	5.61	0.1707
A0A087WUL8	NBPFJ_HUMAN	NBPF19	NBPF family member NBPF19 (Neuroblastoma breakpoint family member 19)	F5	ANK	16	4.44	33	5.13	4.44	120	1	52	5.87	0.16828
A0A087WUL8	NBPFJ_HUMAN	NBPF19	NBPF family member NBPF19 (Neuroblastoma breakpoint family member 19)	F5	Unc1	16	2.84	16	2.15	2.84	16	0.999	43	4.89	0.16622
A0A087WUL8	NBPFJ_HUMAN	NBPF19	NBPF family member NBPF19 (Neuroblastoma breakpoint family member 19)	F10	LEM	8	0.96	11	1.66	0.96	11	1	20	4.63	0.1649
A0A087WUL8	NBPFJ_HUMAN	NBPF19	NBPF family member NBPF19 (Neuroblastoma breakpoint family member 19)	F3	Unc1and2	160	6.94	166	5.62	42.93	267	0.962	106	6.88	0.16485
A0A087WUL8	NBPFJ_HUMAN	NBPF19	NBPF family member NBPF19 (Neuroblastoma breakpoint family member 19)	F11	LEM	8	0.67	10	1.79	0.67	10	1	21	3.86	0.162
A0A087WUL8	NBPFJ_HUMAN	NBPF19	NBPF family member NBPF19 (Neuroblastoma breakpoint family member 19)	F14	Unc1	16	2.56	17	2.73	2.56	17	0.999	44	5.6	0.16021
A0A087WUL8	NBPFJ_HUMAN	NBPF19	NBPF family member NBPF19 (Neuroblastoma breakpoint family member 19)	F2	Unc1	16	2.53	19	3.05	2.53	19	1	48	6.05	0.15939
A0A087WUL8	NBPFJ_HUMAN	NBPF19	NBPF family member NBPF19 (Neuroblastoma breakpoint family member 19)	F2	ANK	8	1.07	8	1.07	1.07	8	1	50	5.49	0.15883
A0A087WUL8	NBPFJ_HUMAN	NBPF19	NBPF family member NBPF19 (Neuroblastoma breakpoint family member 19)	F6	Unc1	16	2.27	20	3.57	2.27	20	0.999	39	4.7	0.1586
A0A087WUL8	NBPFJ_HUMAN	NBPF19	NBPF family member NBPF19 (Neuroblastoma breakpoint family member 19)	F13	Unc1	16	3.03	18	3.44	3.03	18	1	42	5.26	0.15768
A0A087WUL8	NBPFJ_HUMAN	NBPF19	NBPF family member NBPF19 (Neuroblastoma breakpoint family member 19)	F3	ANK	16	2.83	20	2.88	2.83	27	1	50	5.9	0.15474
A0A087WUL8	NBPFJ_HUMAN	NBPF19	NBPF family member NBPF19 (Neuroblastoma breakpoint family member 19)	F12	ANK	8	1.03	12	3.36	1.03	12	1	42	4.93	0.15385
A0A087WUL8	NBPFJ_HUMAN	NBPF19	NBPF family member NBPF19 (Neuroblastoma breakpoint family member 19)	F13	Unc1and2	136	6.67	134	3.64	46.81	244	0.874	104	7.3	0.15342
A0A087WUL8	NBPFJ_HUMAN	NBPF19	NBPF family member NBPF19 (Neuroblastoma breakpoint family member 19)	F14	LEM	8	0.96	11	1.91	0.96	11	1	20	4.42	0.15339
A0A087WUL8	NBPFJ_HUMAN	NBPF19	NBPF family member NBPF19 (Neuroblastoma breakpoint family member 19)	F10	Unc1	16	2.64	23	3.18	2.64	67	0.999	50	6.07	0.15248
A0A087WUL8	NBPFJ_HUMAN	NBPF19	NBPF family member NBPF19 (Neuroblastoma breakpoint family member 19)	F4	ANK	8	0.97	8	0.97	0.97	8	1	51	6.08	0.15198
A0A087WUL8	NBPFJ_HUMAN	NBPF19	NBPF family member NBPF19 (Neuroblastoma breakpoint family member 19)	F8	ANK	8	1.03	8	1.03	1.03	8	1	51	6.27	0.15194
A0A087WUL8	NBPFJ_HUMAN	NBPF19	NBPF family member NBPF19 (Neuroblastoma breakpoint family member 19)	F9	ANK	8	0.94	8	0.94	0.94	8	1	41	4.98	0.14614
A0A087WUL8	NBPFJ_HUMAN	NBPF19	NBPF family member NBPF19 (Neuroblastoma breakpoint family member 19)	F10	ANK	16	4.66	19	4.4	4.66	29	1	41	4.91	0.14558
A0A087WUL8	NBPFJ_HUMAN	NBPF19	NBPF family member NBPF19 (Neuroblastoma breakpoint family member 19)	F11	Unc1	16	2.07	19	2.7	2.07	19	0.999	36	4.9	0.14447
A0A087WUL8	NBPFJ_HUMAN	NBPF19	NBPF family member NBPF19 (Neuroblastoma breakpoint family member 19)	F9	Full	208	16.33	190	5.85	52.56	590	0.936	216	9.34	0.14189
A0A087WUL8	NBPFJ_HUMAN	NBPF19	NBPF family member NBPF19 (Neuroblastoma breakpoint family member 19)	F14	ANK	8	0.73	8	0.73	0.73	8	1	44	5.48	0.13962
A0A087WUL8	NBPFJ_HUMAN	NBPF19	NBPF family member NBPF19 (Neuroblastoma breakpoint family member 19)	F13	ANK	8	0.94	8	0.94	0.94	8	1	51	6.4	0.13877
A0A087WUL8	NBPFJ_HUMAN	NBPF19	NBPF family member NBPF19 (Neuroblastoma breakpoint family member 19)	F14	Full	216	13.12	190	10.15	56.22	345	0.967	195	8.49	0.13872
A0A087WUL8	NBPFJ_HUMAN	NBPF19	NBPF family member NBPF19 (Neuroblastoma breakpoint family member 19)	F2	Full	216	15.7	206	14.12	58.66	365	0.991	219	9.69	0.13827
A0A087WUL8	NBPFJ_HUMAN	NBPF19	NBPF family member NBPF19 (Neuroblastoma breakpoint family member 19)	F10	Full	200	17.51	174	17.93	49.27	313	0.991	204	9.28	0.13586
A0A087WUL8	NBPFJ_HUMAN	NBPF19	NBPF family member NBPF19 (Neuroblastoma breakpoint family member 19)	F14	Unc2	8	0.96	8	0.96	0.96	8	1	19	4.48	0.13466
A0A087WUL8	NBPFJ_HUMAN	NBPF19	NBPF family member NBPF19 (Neuroblastoma breakpoint family member 19)	F5	Full	200	12.96	176	4.36	45.99	311	0.948	178	8.63	0.12371
A0A087WUL8	NBPFJ_HUMAN	NBPF19	NBPF family member NBPF19 (Neuroblastoma breakpoint family member 19)	F7	ANK	8	0.82	12	3.31	0.82	12	1	37	5.21	0.12353
A0A087WUL8	NBPFJ_HUMAN	NBPF19	NBPF family member NBPF19 (Neuroblastoma breakpoint family member 19)	F11	ANK	8	0.87	8	0.87	0.87	8	1	41	5.89	0.12199
A0A087WUL8	NBPFJ_HUMAN	NBPF19	NBPF family member NBPF19 (Neuroblastoma breakpoint family member 19)	F1	Full	336	24.68	210	23.8	61.42	534	0.967	171	8.48	0.12169
A0A087WUL8	NBPFJ_HUMAN	NBPF19	NBPF family member NBPF19 (Neuroblastoma breakpoint family member 19)	F11	Full	200	17.67	162	6.11	50.57	343	0.956	168	8.67	0.11771
A0A087WUL8	NBPFJ_HUMAN	NBPF19	NBPF family member NBPF19 (Neuroblastoma breakpoint family member 19)	F6	ANK	8	0.67	8	0.67	0.67	8	1	35	5.5	0.11732
A0A087WUL8	NBPFJ_HUMAN	NBPF19	NBPF family member NBPF19 (Neuroblastoma breakpoint family member 19)	F3	Full	216	15.47	212	6.25	54.19	398	0.948	174	9.11	0.11577
A0A087WUL8	NBPFJ_HUMAN	NBPF19	NBPF family member NBPF19 (Neuroblastoma breakpoint family member 19)	F4	Full	208	13.41	215	8.25	55.05	424	0.958	160	8.46	0.11532
A0A087WUL8	NBPFJ_HUMAN	NBPF19	NBPF family member NBPF19 (Neuroblastoma breakpoint family member 19)	F13	Full	208	14.22	136	5.47	47.27	300	0.954	139	8.63	0.09658
A0A087WUM9	A0A087WUM9_HUMAN		Uncharacterized protein	F1	Unc2	32	5.15	34	2.46	7.04	37	0.364	38	3.29	0.41634
A0A087WUM9	A0A087WUM9_HUMAN		Uncharacterized protein	F1	LEM	32	6.35	38	4.44	9.56	49	0.498	32	3.32	0.3478
A0A087WUM9	A0A087WUM9_HUMAN		Uncharacterized protein	F1	CD	16	1.41	15	0.61	1.41	15	0.0744	27	3.87	0.25162
A0A087WUM9	A0A087WUM9_HUMAN		Uncharacterized protein	F1	ANK	40	4.28	41	3.01	10.58	42	0.489	44	3.13	0.2043
A0A087WUM9	A0A087WUM9_HUMAN		Uncharacterized protein	F1	Unc1	32	2.32	44	3.63	2.32	70	0.0903	38	3.68	0.19926
A0A087WUM9	A0A087WUM9_HUMAN		Uncharacterized protein	F1	Unc1and2	56	2.89	71	3.64	20.41	142	0.293	68	4.62	0.12984
A0A087WUM9	A0A087WUM9_HUMAN		Uncharacterized protein	F1	Full	56	2.89	71	3.64	20.41	142	0.824	68	4.62	0.06193
A0A087WUV0	ZN892_HUMAN	ZNF892	Zinc finger protein 892	F1	CD	32	0.83	45	2.16	9.42	62	0.823	46	2.35	0.63678
A0A087WUV0	ZN892_HUMAN	ZNF892	Zinc finger protein 892	F1	Unc1	88	2.55	103	2.05	11	199	0.293	106	2.13	0.61871
A0A087WUV0	ZN892_HUMAN	ZNF892	Zinc finger protein 892	F1	LEM	40	1.96	43	2.05	11.62	52	0.854	45	2.19	0.60271
A0A087WUV0	ZN892_HUMAN	ZNF892	Zinc finger protein 892	F1	ANK	88	4.44	107	3.16	19.74	151	0.726	117	3.59	0.5035
A0A087WUV0	ZN892_HUMAN	ZNF892	Zinc finger protein 892	F1	Unc2	40	4.87	41	3.14	10.8	42	0.901	41	3.03	0.44917
A0A087WUV0	ZN892_HUMAN	ZNF892	Zinc finger protein 892	F1	Unc1and2	184	11.67	148	7.64	34.44	286	0.586	147	6.09	0.25115
A0A087WUV0	ZN892_HUMAN	ZNF892	Zinc finger protein 892	F1	Full	336	18.4	349	10.09	32.48	855	0.506	183	7.44	0.13655
A0A087WV53	SPEGN_HUMAN	SPEGNB	SPEG neighbor protein	F1	CD	16	1.09	29	4.05	1.09	71	0.849	36	3.99	0.30507
A0A087WV53	SPEGN_HUMAN	SPEGNB	SPEG neighbor protein	F1	Unc1	24	2.89	35	3.61	2.89	86	0.897	82	5.3	0.29396
A0A087WV53	SPEGN_HUMAN	SPEGNB	SPEG neighbor protein	F1	LEM	8	0.24	21	3.52	0.24	61	0.978	38	4.28	0.29312
A0A087WV53	SPEGN_HUMAN	SPEGNB	SPEG neighbor protein	F1	Unc2	16	2.14	21	3.21	2.14	26	0.933	28	3.71	0.27266
A0A087WV53	SPEGN_HUMAN	SPEGNB	SPEG neighbor protein	F1	ANK	16	3.24	28	3.07	3.24	124	0.976	70	5.58	0.22754
A0A087WV53	SPEGN_HUMAN	SPEGNB	SPEG neighbor protein	F1	Unc1and2	96	11.71	98	5.5	33.94	184	0.985	109	4.62	0.21107
A0A087WV53	SPEGN_HUMAN	SPEGNB	SPEG neighbor protein	F1	Full	80	6.23	88	3.43	27.71	172	0.995	99	4.45	0.09218
A0A087WV62	TVB16_HUMAN	TRBV16	T cell receptor beta variable 16	F1	CD	16	1.47	18	2.09	1.47	44	0.557	43	4.24	0.34009
A0A087WV62	TVB16_HUMAN	TRBV16	T cell receptor beta variable 16	F1	LEM	16	1.36	18	2.06	1.36	18	0.414	31	3.03	0.32423
A0A087WV62	TVB16_HUMAN	TRBV16	T cell receptor beta variable 16	F1	Unc2	16	0.93	16	0.93	0.93	16	0.145	37	4.26	0.27545
A0A087WV62	TVB16_HUMAN	TRBV16	T cell receptor beta variable 16	F1	Unc1	24	5.73	29	2.2	5.24	31	0.723	63	4.7	0.25342
A0A087WV62	TVB16_HUMAN	TRBV16	T cell receptor beta variable 16	F1	ANK	16	2.02	21	2.07	2.02	22	0.663	58	4.81	0.20654
A0A087WV62	TVB16_HUMAN	TRBV16	T cell receptor beta variable 16	F1	Unc1and2	32	2.13	33	2.21	4.59	35	0.795	56	3.74	0.11411
A0A087WV62	TVB16_HUMAN	TRBV16	T cell receptor beta variable 16	F1	Full	32	2.13	33	2.21	4.59	35	0.979	83	4.82	0.07461
A0A087WVF3	TBC3D_HUMAN	TBC1D3D	TBC1 domain family member 3D	F1	LEM	40	3.73	45	1.66	8.09	51	0.578	44	1.37	0.68542
A0A087WVF3	TBC3D_HUMAN	TBC1D3D	TBC1 domain family member 3D	F1	Unc1	96	2.96	112	2.5	17.24	130	0.273	123	2.94	0.66432
A0A087WVF3	TBC3D_HUMAN	TBC1D3D	TBC1 domain family member 3D	F1	ANK	128	5.45	135	2.88	18.67	261	0.457	141	2.97	0.664
A0A087WVF3	TBC3D_HUMAN	TBC1D3D	TBC1 domain family member 3D	F1	Unc2	32	1.27	36	1.54	7.47	62	0.692	40	3.1	0.46281
A0A087WVF3	TBC3D_HUMAN	TBC1D3D	TBC1 domain family member 3D	F1	CD	16	1.23	25	3.18	1.23	46	0.973	36	3.13	0.36196
A0A087WVF3	TBC3D_HUMAN	TBC1D3D	TBC1 domain family member 3D	F1	Unc1and2	264	15.54	201	14.88	39	308	0.551	203	6.97	0.30398
A0A087WVF3	TBC3D_HUMAN	TBC1D3D	TBC1 domain family member 3D	F1	Full	392	16.33	236	9	37.82	681	0.364	258	7.08	0.20036
A0A087WW49	A0A087WW49_HUMAN	LOC102724971	Ig-like domain-containing protein	F1	CD	16	1.06	17	1.2	1.06	44	0.307	48	4.54	0.35847
A0A087WW49	A0A087WW49_HUMAN	LOC102724971	Ig-like domain-containing protein	F1	LEM	16	3.89	19	4.12	3.89	27	0.924	35	3.89	0.25817
A0A087WW49	A0A087WW49_HUMAN	LOC102724971	Ig-like domain-containing protein	F1	ANK	16	2.44	18	2.18	2.44	19	0.847	65	4.43	0.24293
A0A087WW49	A0A087WW49_HUMAN	LOC102724971	Ig-like domain-containing protein	F1	Unc2	16	2.41	15	1.7	2.41	15	0.612	35	4.37	0.23897
A0A087WW49	A0A087WW49_HUMAN	LOC102724971	Ig-like domain-containing protein	F1	Unc1	40	2.56	45	3.09	12.45	118	0.62	63	5.19	0.22178
A0A087WW49	A0A087WW49_HUMAN	LOC102724971	Ig-like domain-containing protein	F1	Unc1and2	32	3.22	31	2.05	4.43	62	0.887	60	4.58	0.11358
A0A087WW49	A0A087WW49_HUMAN	LOC102724971	Ig-like domain-containing protein	F1	Full	32	4.12	35	2.91	4.99	35	0.992	72	4.4	0.06611
A0A087WW87	KV240_HUMAN	IGKV2-40	Immunoglobulin kappa variable 2-40	F1	CD	16	1.93	9	1.66	1.93	9	0.764	43	4.17	0.33683
A0A087WW87	KV240_HUMAN	IGKV2-40	Immunoglobulin kappa variable 2-40	F1	LEM	8	0.71	11	1.38	0.71	11	0.879	31	3.04	0.31971
A0A087WW87	KV240_HUMAN	IGKV2-40	Immunoglobulin kappa variable 2-40	F1	Unc2	16	3.4	16	3.08	3.4	16	0.901	30	4.21	0.25821
A0A087WW87	KV240_HUMAN	IGKV2-40	Immunoglobulin kappa variable 2-40	F1	Unc1	32	3.11	42	3.14	3.11	63	0.45	51	4.39	0.225
A0A087WW87	KV240_HUMAN	IGKV2-40	Immunoglobulin kappa variable 2-40	F1	ANK	16	2.68	27	3.08	2.68	76	0.914	59	5.15	0.20245
A0A087WW87	KV240_HUMAN	IGKV2-40	Immunoglobulin kappa variable 2-40	F1	Unc1and2	56	13.64	69	6.37	28.3	135	0.957	72	4.03	0.1441
A0A087WW87	KV240_HUMAN	IGKV2-40	Immunoglobulin kappa variable 2-40	F1	Full	56	13.64	69	6.37	28.3	135	0.996	69	4.46	0.06359
A0A087WWA1	P3URF_HUMAN	P3R3URF	PIK3R3 upstream open reading frame protein	F1	LEM	16	4.03	20	3.86	4.03	20	0.841	22	3.05	0.25042
A0A087WWA1	P3URF_HUMAN	P3R3URF	PIK3R3 upstream open reading frame protein	F1	Unc2	16	3.41	20	2.16	3.41	21	0.58	20	2.16	0.24953
A0A087WWA1	P3URF_HUMAN	P3R3URF	PIK3R3 upstream open reading frame protein	F1	CD	16	2.97	17	3.27	2.97	17	0.883	21	2.92	0.19697
A0A087WWA1	P3URF_HUMAN	P3R3URF	PIK3R3 upstream open reading frame protein	F1	Unc1	16	2.66	17	2.4	2.66	17	0.792	35	4.63	0.14978
A0A087WWA1	P3URF_HUMAN	P3R3URF	PIK3R3 upstream open reading frame protein	F1	Unc1and2	56	5.25	59	2.73	29.32	87	0.782	67	3.31	0.14267
A0A087WWA1	P3URF_HUMAN	P3R3URF	PIK3R3 upstream open reading frame protein	F1	ANK	32	4.83	36	2.55	11.86	47	0.818	31	3.59	0.12993
A0A087WWA1	P3URF_HUMAN	P3R3URF	PIK3R3 upstream open reading frame protein	F1	Full	56	5.25	59	2.73	29.32	87	0.979	67	3.31	0.0655
A0A087WX78	ELB3C_HUMAN		Deleted from UniProt	F1	LEM	40	1.05	42	1.03	11.16	69	0.161	46	1.83	0.75258
A0A087WX78	ELB3C_HUMAN		Deleted from UniProt	F1	ANK	96	3.51	112	2.62	22.9	233	0.31	131	3.32	0.59
A0A087WX78	ELB3C_HUMAN		Deleted from UniProt	F1	Unc1	72	2.87	83	1.89	11.77	126	0.126	98	3.57	0.52685
A0A087WX78	ELB3C_HUMAN		Deleted from UniProt	F1	Unc2	32	1.56	44	3.05	9.68	52	0.735	44	3.08	0.43614
A0A087WX78	ELB3C_HUMAN		Deleted from UniProt	F1	Unc1and2	192	10.09	184	5.59	30.28	269	0.17	191	5.48	0.35709
A0A087WX78	ELB3C_HUMAN		Deleted from UniProt	F1	CD	24	4	32	4.6	4	35	0.936	32	3.14	0.31818
A0A087WX78	ELB3C_HUMAN		Deleted from UniProt	F1	Full	312	24.8	234	8.95	46.49	670	0.391	208	6.25	0.17317
A0A087WXM9	MEIKN_HUMAN	MEIKIN	Meiosis-specific kinetochore protein	F1	Unc1and2	176	8.08	146	3.86	33.36	310	0.175	182	5.06	0.34317
A0A087WXM9	MEIKN_HUMAN	MEIKIN	Meiosis-specific kinetochore protein	F1	Unc1	24	4.17	32	3.23	6.9	53	0.981	52	4.62	0.21633
A0A087WXM9	MEIKN_HUMAN	MEIKIN	Meiosis-specific kinetochore protein	F1	Unc2	16	2.67	20	3.47	2.67	20	0.989	19	3.36	0.20589
A0A087WXM9	MEIKN_HUMAN	MEIKIN	Meiosis-specific kinetochore protein	F1	LEM	16	3.4	20	3.6	3.4	20	0.978	16	3.12	0.17933
A0A087WXM9	MEIKN_HUMAN	MEIKIN	Meiosis-specific kinetochore protein	F1	Full	216	14.72	200	7.29	38.41	441	0.582	198	5.25	0.17493
A0A087WXM9	MEIKN_HUMAN	MEIKIN	Meiosis-specific kinetochore protein	F1	CD	16	3.92	17	3.56	3.92	17	0.994	16	3.04	0.15992
A0A087WXM9	MEIKN_HUMAN	MEIKIN	Meiosis-specific kinetochore protein	F1	ANK	16	2.58	27	3.37	2.58	95	0.982	41	5.57	0.12332
A0A087WXS9	TBC3I_HUMAN	TBC1D3I	TBC1 domain family member 3I	F1	LEM	40	3.79	45	1.56	7.43	51	0.556	45	1.44	0.72023
A0A087WXS9	TBC3I_HUMAN	TBC1D3I	TBC1 domain family member 3I	F1	ANK	128	5.53	141	3.42	18.6	261	0.516	143	3.1	0.66584
A0A087WXS9	TBC3I_HUMAN	TBC1D3I	TBC1 domain family member 3I	F1	Unc1	88	2.93	110	2.41	16.9	130	0.185	117	2.87	0.63502
A0A087WXS9	TBC3I_HUMAN	TBC1D3I	TBC1 domain family member 3I	F1	Unc1and2	208	10.12	230	6.44	42.94	401	0.2	243	5.62	0.43025
A0A087WXS9	TBC3I_HUMAN	TBC1D3I	TBC1 domain family member 3I	F1	Unc2	32	1.29	36	1.57	7.46	62	0.701	40	2.89	0.41011
A0A087WXS9	TBC3I_HUMAN	TBC1D3I	TBC1 domain family member 3I	F1	CD	16	1.24	25	3.18	1.24	46	0.973	35	3.75	0.35356
A0A087WXS9	TBC3I_HUMAN	TBC1D3I	TBC1 domain family member 3I	F1	Full	376	14.15	270	7.17	42.53	717	0.264	291	6.58	0.23632
A0A087WYE8	A0A087WYE8_HUMAN	IGHV1OR21-1	Immunoglobulin heavy variable 1/OR21-1 (non-functional)	F1	CD	16	2.75	40	5.29	2.75	81	0.57	46	4.32	0.36605
A0A087WYE8	A0A087WYE8_HUMAN	IGHV1OR21-1	Immunoglobulin heavy variable 1/OR21-1 (non-functional)	F1	LEM	16	4.33	17	3.33	4.33	23	0.925	34	3.47	0.31964
A0A087WYE8	A0A087WYE8_HUMAN	IGHV1OR21-1	Immunoglobulin heavy variable 1/OR21-1 (non-functional)	F1	Unc2	8	0.76	9	0.98	0.76	9	0.853	35	4.61	0.24683
A0A087WYE8	A0A087WYE8_HUMAN	IGHV1OR21-1	Immunoglobulin heavy variable 1/OR21-1 (non-functional)	F1	Unc1	40	2.77	45	3.25	12.62	118	0.66	59	4.72	0.24654
A0A087WYE8	A0A087WYE8_HUMAN	IGHV1OR21-1	Immunoglobulin heavy variable 1/OR21-1 (non-functional)	F1	ANK	16	2.2	34	3.17	2.2	89	0.858	63	4.36	0.23033
A0A087WYE8	A0A087WYE8_HUMAN	IGHV1OR21-1	Immunoglobulin heavy variable 1/OR21-1 (non-functional)	F1	Unc1and2	24	2.98	29	2.66	9.58	31	0.918	57	4.39	0.11063
A0A087WYE8	A0A087WYE8_HUMAN	IGHV1OR21-1	Immunoglobulin heavy variable 1/OR21-1 (non-functional)	F1	Full	40	2.98	42	2.46	21.75	62	0.987	64	5.35	0.05564
A0A087WZ39	A0A087WZ39_HUMAN	TRBV15	T cell receptor beta variable 15	F1	CD	16	1.93	26	3.72	1.93	65	0.628	45	3.94	0.37751
A0A087WZ39	A0A087WZ39_HUMAN	TRBV15	T cell receptor beta variable 15	F1	LEM	16	2.07	17	2.16	2.07	17	0.638	37	4.13	0.29042
A0A087WZ39	A0A087WZ39_HUMAN	TRBV15	T cell receptor beta variable 15	F1	Unc2	16	2.86	19	3.33	2.86	19	0.765	34	3.94	0.26817
A0A087WZ39	A0A087WZ39_HUMAN	TRBV15	T cell receptor beta variable 15	F1	ANK	16	2.52	21	2.69	2.52	24	0.835	58	4.68	0.21391
A0A087WZ39	A0A087WZ39_HUMAN	TRBV15	T cell receptor beta variable 15	F1	Unc1	40	3.75	44	3.95	12.32	57	0.802	49	4.14	0.21322
A0A087WZ39	A0A087WZ39_HUMAN	TRBV15	T cell receptor beta variable 15	F1	Unc1and2	24	3.81	36	4.09	3.81	60	0.89	57	4.61	0.10797
A0A087WZ39	A0A087WZ39_HUMAN	TRBV15	T cell receptor beta variable 15	F1	Full	24	3.81	36	4.09	3.81	60	0.99	78	4.5	0.07124
A0A087X0K7	TVB17_HUMAN	TRBV17	Probable non-functional T cell receptor beta variable 17	F1	CD	16	1.34	19	2.6	1.34	44	0.595	44	4.05	0.34962
A0A087X0K7	TVB17_HUMAN	TRBV17	Probable non-functional T cell receptor beta variable 17	F1	LEM	16	0.7	18	1.9	0.7	18	0.321	31	2.92	0.33616
A0A087X0K7	TVB17_HUMAN	TRBV17	Probable non-functional T cell receptor beta variable 17	F1	Unc1	24	2.29	42	3.04	2.29	69	0.439	60	4.77	0.23356
A0A087X0K7	TVB17_HUMAN	TRBV17	Probable non-functional T cell receptor beta variable 17	F1	Unc2	16	1.26	19	2.33	1.26	19	0.406	33	4.23	0.22915
A0A087X0K7	TVB17_HUMAN	TRBV17	Probable non-functional T cell receptor beta variable 17	F1	ANK	16	0.66	21	3.24	0.66	21	0.791	61	5.02	0.20664
A0A087X0K7	TVB17_HUMAN	TRBV17	Probable non-functional T cell receptor beta variable 17	F1	Unc1and2	32	2.56	33	2.55	5.01	34	0.829	58	3.95	0.11625
A0A087X0K7	TVB17_HUMAN	TRBV17	Probable non-functional T cell receptor beta variable 17	F1	Full	32	2.56	33	2.55	5.01	34	0.984	88	5	0.07767
A0A087X0M5	TVB18_HUMAN	TRBV18	T cell receptor beta variable 18	F1	CD	16	1.47	18	2.1	1.47	44	0.549	45	4.16	0.33685
A0A087X0M5	TVB18_HUMAN	TRBV18	T cell receptor beta variable 18	F1	LEM	16	0.78	16	0.78	0.78	16	0.0898	35	3.59	0.31402
A0A087X0M5	TVB18_HUMAN	TRBV18	T cell receptor beta variable 18	F1	Unc2	16	1.33	19	2.55	1.33	19	0.453	37	4.34	0.26038
A0A087X0M5	TVB18_HUMAN	TRBV18	T cell receptor beta variable 18	F1	Unc1	32	2.79	46	3.23	2.79	68	0.384	59	4.73	0.23588
A0A087X0M5	TVB18_HUMAN	TRBV18	T cell receptor beta variable 18	F1	ANK	16	1.03	17	1.3	1.03	17	0.549	66	5.01	0.21312
A0A087X0M5	TVB18_HUMAN	TRBV18	T cell receptor beta variable 18	F1	Unc1and2	40	4.75	42	2.51	11.81	49	0.8	58	4.8	0.1073
A0A087X0M5	TVB18_HUMAN	TRBV18	T cell receptor beta variable 18	F1	Full	40	4.75	42	2.51	11.81	49	0.98	65	4.76	0.05857
A0A087X179	TBC3E_HUMAN	TBC1D3E	TBC1 domain family member 3E	F1	LEM	40	3.75	45	1.51	7.41	51	0.53	45	1.37	0.72931
A0A087X179	TBC3E_HUMAN	TBC1D3E	TBC1 domain family member 3E	F1	Unc1	104	2.79	113	2.25	17.58	165	0.242	130	3.37	0.68728
A0A087X179	TBC3E_HUMAN	TBC1D3E	TBC1 domain family member 3E	F1	ANK	128	5.46	137	3.18	18.67	261	0.506	143	3.17	0.66299
A0A087X179	TBC3E_HUMAN	TBC1D3E	TBC1 domain family member 3E	F1	CD	16	1.22	25	3.17	1.22	46	0.973	40	3.29	0.37387
A0A087X179	TBC3E_HUMAN	TBC1D3E	TBC1 domain family member 3E	F1	Unc2	32	1.27	40	2.59	7.47	65	0.826	38	3.2	0.37286
A0A087X179	TBC3E_HUMAN	TBC1D3E	TBC1 domain family member 3E	F1	Unc1and2	256	18.06	239	13.74	36.07	390	0.488	225	6.43	0.37185
A0A087X179	TBC3E_HUMAN	TBC1D3E	TBC1 domain family member 3E	F1	Full	384	17.11	263	13.25	36.91	647	0.549	282	7.24	0.2178
A0A087X1C1	A0A087X1C1_HUMAN	TMSB15C	Thymosin beta 15C	F1	LEM	16	1.93	16	1.93	1.93	19	0.666	18	2.47	0.21199
A0A087X1C1	A0A087X1C1_HUMAN	TMSB15C	Thymosin beta 15C	F1	Unc2	16	3.36	17	3.28	3.36	18	0.685	18	3.09	0.2011
A0A087X1C1	A0A087X1C1_HUMAN	TMSB15C	Thymosin beta 15C	F1	CD	16	2.48	15	2.03	2.48	15	0.823	16	2.31	0.17575
A0A087X1C1	A0A087X1C1_HUMAN	TMSB15C	Thymosin beta 15C	F1	Unc1	16	2.37	25	3.37	2.37	44	0.754	36	4.25	0.15367
A0A087X1C1	A0A087X1C1_HUMAN	TMSB15C	Thymosin beta 15C	F1	Unc1and2	48	4.22	52	3.07	17.46	72	0.865	61	3.78	0.12307
A0A087X1C1	A0A087X1C1_HUMAN	TMSB15C	Thymosin beta 15C	F1	ANK	16	2.01	25	3.03	2.01	42	0.799	25	2.94	0.11617
A0A087X1C1	A0A087X1C1_HUMAN	TMSB15C	Thymosin beta 15C	F1	Full	48	4.22	52	3.07	17.46	72	0.989	61	3.78	0.05791
A0A087X1C5	CP2D7_HUMAN	CYP2D7	Cytochrome P450 2D7 (EC 1.14.14.1)	F1	Unc1	104	2.26	104	1.94	17.91	185	0.226	116	3.16	0.64011
A0A087X1C5	CP2D7_HUMAN	CYP2D7	Cytochrome P450 2D7 (EC 1.14.14.1)	F1	LEM	32	3.78	37	1.21	4.77	39	0.603	40	2.18	0.63392
A0A087X1C5	CP2D7_HUMAN	CYP2D7	Cytochrome P450 2D7 (EC 1.14.14.1)	F1	ANK	96	2.21	116	2.4	13.93	217	0.313	129	3.03	0.60305
A0A087X1C5	CP2D7_HUMAN	CYP2D7	Cytochrome P450 2D7 (EC 1.14.14.1)	F1	Unc2	40	4.57	44	3.34	10.95	46	0.883	49	3.07	0.52282
A0A087X1C5	CP2D7_HUMAN	CYP2D7	Cytochrome P450 2D7 (EC 1.14.14.1)	F1	CD	16	0.96	16	0.96	0.96	16	0.863	45	3.31	0.41437
A0A087X1C5	CP2D7_HUMAN	CYP2D7	Cytochrome P450 2D7 (EC 1.14.14.1)	F1	Unc1and2	216	12.24	235	6.45	25.55	434	0.451	243	6.15	0.41157
A0A087X1C5	CP2D7_HUMAN	CYP2D7	Cytochrome P450 2D7 (EC 1.14.14.1)	F1	Full	256	13.69	238	6.17	33.22	932	0.455	291	6.57	0.23627
A0A087X1G2	TBC3K_HUMAN	TBC1D3K	TBC1 domain family member 3K	F1	LEM	40	3.72	45	1.49	7.39	51	0.519	45	1.36	0.73132
A0A087X1G2	TBC3K_HUMAN	TBC1D3K	TBC1 domain family member 3K	F1	ANK	128	5.51	137	3.18	18.65	261	0.512	144	3.31	0.66333
A0A087X1G2	TBC3K_HUMAN	TBC1D3K	TBC1 domain family member 3K	F1	Unc1	88	2.95	107	2.4	16.76	131	0.187	115	2.77	0.6238
A0A087X1G2	TBC3K_HUMAN	TBC1D3K	TBC1 domain family member 3K	F1	Unc2	32	1.27	36	1.55	7.48	62	0.695	39	2.88	0.45928
A0A087X1G2	TBC3K_HUMAN	TBC1D3K	TBC1 domain family member 3K	F1	Unc1and2	208	10.74	208	4.94	34.59	350	0.075	241	5.78	0.41858
A0A087X1G2	TBC3K_HUMAN	TBC1D3K	TBC1 domain family member 3K	F1	CD	16	1.22	25	3.16	1.22	46	0.973	36	3.14	0.36464
A0A087X1G2	TBC3K_HUMAN	TBC1D3K	TBC1 domain family member 3K	F1	Full	384	19.27	407	10.12	39.15	684	0.232	363	7.55	0.27392
A0A087X1L8	A0A087X1L8_HUMAN		Deleted from UniProt	F1	Unc2	32	5.6	30	1.14	12.81	35	0.247	33	2.15	0.48621
A0A087X1L8	A0A087X1L8_HUMAN		Deleted from UniProt	F1	Unc1	72	2.76	79	3.3	18.37	182	0.236	85	3.71	0.42305
A0A087X1L8	A0A087X1L8_HUMAN		Deleted from UniProt	F1	CD	16	1.3	20	2.39	1.3	45	0.742	37	3.9	0.33856
A0A087X1L8	A0A087X1L8_HUMAN		Deleted from UniProt	F1	LEM	16	0.18	20	1.25	0.18	20	0.314	38	4.14	0.29
A0A087X1L8	A0A087X1L8_HUMAN		Deleted from UniProt	F1	Unc1and2	96	6.3	100	3	18.87	212	0.467	111	3.75	0.23211
A0A087X1L8	A0A087X1L8_HUMAN		Deleted from UniProt	F1	ANK	24	2.7	27	3.4	2.7	27	0.605	66	5.76	0.2005
A0A087X1L8	A0A087X1L8_HUMAN		Deleted from UniProt	F1	Full	104	6.32	113	2.87	21.89	267	0.849	129	3.95	0.12321
A0A096LNP1	D131B_HUMAN	DEFB131B	Beta-defensin 131B (Defensin, beta 131)	F1	LEM	16	0.45	18	0.98	0.45	18	0.0436	20	2.09	0.32069
A0A096LNP1	D131B_HUMAN	DEFB131B	Beta-defensin 131B (Defensin, beta 131)	F1	Unc2	16	0.85	17	1.01	0.85	17	0.061	21	2.47	0.29637
A0A096LNP1	D131B_HUMAN	DEFB131B	Beta-defensin 131B (Defensin, beta 131)	F1	CD	16	3.66	24	5.14	3.66	24	0.867	21	3.3	0.2444
A0A096LNP1	D131B_HUMAN	DEFB131B	Beta-defensin 131B (Defensin, beta 131)	F1	ANK	24	2.93	25	3.41	2.93	25	0.628	41	4.21	0.16358
A0A096LNP1	D131B_HUMAN	DEFB131B	Beta-defensin 131B (Defensin, beta 131)	F1	Unc1	16	0.35	18	0.7	0.35	18	0.113	36	3.92	0.16145
A0A096LNP1	D131B_HUMAN	DEFB131B	Beta-defensin 131B (Defensin, beta 131)	F1	Unc1and2	40	2.46	40	2.35	16.47	67	0.751	37	3.22	0.07991
A0A096LNP1	D131B_HUMAN	DEFB131B	Beta-defensin 131B (Defensin, beta 131)	F1	Full	40	2.46	40	2.35	16.47	67	0.977	39	3.23	0.0383
A0A096LNT9	N/A	Deleted from UniProt	Deleted from UniProt	F1	LEM	16	0.52	17	0.66	0.52	17	0.0476	25	3.07	0.31615
A0A096LNT9	N/A	Deleted from UniProt	Deleted from UniProt	F1	Unc2	16	1.38	27	2.89	1.38	41	0.364	26	3.44	0.26643
A0A096LNT9	N/A	Deleted from UniProt	Deleted from UniProt	F1	CD	16	2.68	21	3.35	2.68	21	0.864	23	3.32	0.25908
A0A096LNT9	N/A	Deleted from UniProt	Deleted from UniProt	F1	ANK	32	2.39	39	3.06	9.47	66	0.752	59	5.53	0.18767
A0A096LNT9	N/A	Deleted from UniProt	Deleted from UniProt	F1	Unc1	24	2.26	32	2.47	4.35	52	0.602	43	4.36	0.1799
A0A096LNT9	N/A	Deleted from UniProt	Deleted from UniProt	F1	Unc1and2	24	2.06	45	2.95	11.27	141	0.682	57	4.78	0.10648
A0A096LNT9	N/A	Deleted from UniProt	Deleted from UniProt	F1	Full	24	2.06	45	2.95	11.27	141	0.962	71	4.72	0.06394
A0A096LNW5	NT2NR_HUMAN	NOTCH2NLR	Notch homolog 2 N-terminal-like protein R (NOTCH2NL-related)	F1	LEM	24	3.61	30	3.02	3.61	50	0.71	29	2.65	0.37688
A0A096LNW5	NT2NR_HUMAN	NOTCH2NLR	Notch homolog 2 N-terminal-like protein R (NOTCH2NL-related)	F1	CD	16	1.64	20	2.6	5.11	45	0.852	27	2.91	0.29601
A0A096LNW5	NT2NR_HUMAN	NOTCH2NLR	Notch homolog 2 N-terminal-like protein R (NOTCH2NL-related)	F1	Unc2	16	1.96	20	3.16	1.96	20	0.863	31	3.43	0.29205
A0A096LNW5	NT2NR_HUMAN	NOTCH2NLR	Notch homolog 2 N-terminal-like protein R (NOTCH2NL-related)	F1	ANK	32	3.99	41	3.24	3.99	66	0.764	75	5.89	0.22947
A0A096LNW5	NT2NR_HUMAN	NOTCH2NLR	Notch homolog 2 N-terminal-like protein R (NOTCH2NL-related)	F1	Unc1	56	4.6	63	2.3	12.03	133	0.823	62	5.44	0.21876
A0A096LNW5	NT2NR_HUMAN	NOTCH2NLR	Notch homolog 2 N-terminal-like protein R (NOTCH2NL-related)	F1	Unc1and2	88	9.68	92	3.36	30.78	304	0.818	105	4.47	0.20911
A0A096LNW5	NT2NR_HUMAN	NOTCH2NLR	Notch homolog 2 N-terminal-like protein R (NOTCH2NL-related)	F1	Full	88	9.68	92	3.36	30.78	304	0.974	119	6.6	0.09475
A0A096LP01	SIM26_HUMAN	SMIM26 LINC00493	Small integral membrane protein 26	F1	Unc2	32	5.32	37	2.55	17.22	39	0.155	38	2.77	0.48184
A0A096LP01	SIM26_HUMAN	SMIM26 LINC00493	Small integral membrane protein 26	F1	LEM	32	7.81	33	3.95	15.69	39	0.439	32	2.31	0.3757
A0A096LP01	SIM26_HUMAN	SMIM26 LINC00493	Small integral membrane protein 26	F1	CD	16	1.69	21	3.43	1.69	21	0.585	20	3.97	0.24
A0A096LP01	SIM26_HUMAN	SMIM26 LINC00493	Small integral membrane protein 26	F1	ANK	40	5.22	48	2.97	16.29	68	0.243	50	3.17	0.23326
A0A096LP01	SIM26_HUMAN	SMIM26 LINC00493	Small integral membrane protein 26	F1	Unc1	32	1.29	31	0.9	6.45	31	0.00151	40	2.59	0.22644
A0A096LP01	SIM26_HUMAN	SMIM26 LINC00493	Small integral membrane protein 26	F1	Unc1and2	72	13.44	72	7.39	21.36	162	0.737	77	4.27	0.15144
A0A096LP01	SIM26_HUMAN	SMIM26 LINC00493	Small integral membrane protein 26	F1	Full	72	13.44	72	7.39	21.36	162	0.972	77	4.27	0.07157
A0A096LP49	CC187_HUMAN	CCDC187	Coiled-coil domain-containing protein 187	F1	LEM	32	7.71	35	0.72	12.4	41	0.916	39	2.21	0.65561
A0A096LP49	CC187_HUMAN	CCDC187	Coiled-coil domain-containing protein 187	F1	Unc1	80	3.8	88	2.58	28.12	209	0.893	96	3.1	0.51746
A0A096LP49	CC187_HUMAN	CCDC187	Coiled-coil domain-containing protein 187	F1	Unc2	40	6.49	39	3.72	16.47	42	0.994	39	3.07	0.41437
A0A096LP49	CC187_HUMAN	CCDC187	Coiled-coil domain-containing protein 187	F1	ANK	56	5.47	71	3.85	20.06	186	0.943	74	5.28	0.23956
A0A096LP49	CC187_HUMAN	CCDC187	Coiled-coil domain-containing protein 187	F1	CD	24	2.09	32	3.73	2.09	54	0.996	32	4.07	0.22972
A0A096LP49	CC187_HUMAN	CCDC187	Coiled-coil domain-containing protein 187	F1	Full	472	37.88	422	17.83	59.03	1117	0.519	282	7.97	0.2124
A0A096LP49	CC187_HUMAN	CCDC187	Coiled-coil domain-containing protein 187	F1	Unc1and2	208	23.4	117	3.92	36.11	374	0.502	134	7.51	0.19104
A0A096LP55	QCR6L_HUMAN	UQCRHL	Cytochrome b-c1 complex subunit 6-like, mitochondrial	F1	LEM	40	2.6	45	3.09	7.28	58	0.159	41	2.47	0.50065
A0A096LP55	QCR6L_HUMAN	UQCRHL	Cytochrome b-c1 complex subunit 6-like, mitochondrial	F1	Unc2	32	1.88	38	2.62	8.57	64	0.114	43	3.08	0.45134
A0A096LP55	QCR6L_HUMAN	UQCRHL	Cytochrome b-c1 complex subunit 6-like, mitochondrial	F1	Unc1	56	1.95	56	2.2	18.2	89	0.0558	63	2.58	0.35481
A0A096LP55	QCR6L_HUMAN	UQCRHL	Cytochrome b-c1 complex subunit 6-like, mitochondrial	F1	ANK	56	2.56	67	2.54	13.61	125	0.133	73	3.03	0.33662
A0A096LP55	QCR6L_HUMAN	UQCRHL	Cytochrome b-c1 complex subunit 6-like, mitochondrial	F1	CD	16	1.76	23	3.15	1.76	23	0.466	29	3.94	0.24194
A0A096LP55	QCR6L_HUMAN	UQCRHL	Cytochrome b-c1 complex subunit 6-like, mitochondrial	F1	Unc1and2	56	1.88	58	2.24	22.24	98	0.403	70	2.97	0.15581
A0A096LP55	QCR6L_HUMAN	UQCRHL	Cytochrome b-c1 complex subunit 6-like, mitochondrial	F1	Full	80	6.81	87	3.66	23.73	166	0.853	68	4.66	0.06175
A0A096LPG2	A0A096LPG2_HUMAN		Uncharacterized protein	F1	LEM	16	3.05	17	2.1	3.05	18	0.256	13	0.27	0.25641
A0A096LPG2	A0A096LPG2_HUMAN		Uncharacterized protein	F1	Unc2	16	1.45	16	1.45	1.45	16	0.0536	18	2.25	0.25621
A0A096LPG2	A0A096LPG2_HUMAN		Uncharacterized protein	F1	CD	8	0.1	10	0.27	0.1	10	0.226	14	1.33	0.22829
A0A096LPG2	A0A096LPG2_HUMAN		Uncharacterized protein	F1	Unc1	16	2.93	23	2.12	2.93	26	0.404	17	1.56	0.10455
A0A096LPG2	A0A096LPG2_HUMAN		Uncharacterized protein	F1	ANK	16	1.43	16	1.43	1.43	16	0.371	20	1.91	0.10336
A0A096LPG2	A0A096LPG2_HUMAN		Uncharacterized protein	F1	Unc1and2	16	1.45	16	1.45	1.45	16	0.834	21	2.09	0.04857
A0A096LPG2	A0A096LPG2_HUMAN		Uncharacterized protein	F1	Full	16	1.45	16	1.45	1.45	16	0.988	20	1.91	0.02067
A0A096LPH7	A0A096LPH7_HUMAN		Deleted from UniProt	F1	CD	16	0.82	25	3.07	0.82	45	0.755	45	3.37	0.43432
A0A096LPH7	A0A096LPH7_HUMAN		Deleted from UniProt	F1	LEM	8	1	24	3.5	1	47	0.967	34	3.39	0.31102
A0A096LPH7	A0A096LPH7_HUMAN		Deleted from UniProt	F1	Unc2	8	0.51	8	0.51	0.51	8	0.866	34	4.51	0.27261
A0A096LPH7	A0A096LPH7_HUMAN		Deleted from UniProt	F1	Unc1	40	4.18	50	4.07	6.75	87	0.89	66	4.83	0.26177
A0A096LPH7	A0A096LPH7_HUMAN		Deleted from UniProt	F1	Unc1and2	96	11.37	112	3.08	27.05	210	0.726	120	3.66	0.25109
A0A096LPH7	A0A096LPH7_HUMAN		Deleted from UniProt	F1	ANK	16	3.87	18	3.3	3.87	50	0.992	65	4.86	0.22972
A0A096LPH7	A0A096LPH7_HUMAN		Deleted from UniProt	F1	Full	120	10.53	129	4.6	28.63	275	0.966	137	4.54	0.12674
A0A096LPI5	GVQW2_HUMAN	CCDC28A-AS1 GVQW2	Putative uncharacterized protein CCDC28A-AS1 (GVQW motif-containing protein 2)	F1	Unc2	32	4.27	40	3.09	11.02	43	0.392	38	2.69	0.4603
A0A096LPI5	GVQW2_HUMAN	CCDC28A-AS1 GVQW2	Putative uncharacterized protein CCDC28A-AS1 (GVQW motif-containing protein 2)	F1	LEM	16	1.11	19	1.62	1.11	19	0.231	22	2.37	0.27255
A0A096LPI5	GVQW2_HUMAN	CCDC28A-AS1 GVQW2	Putative uncharacterized protein CCDC28A-AS1 (GVQW motif-containing protein 2)	F1	ANK	40	3.24	51	3.04	20.43	71	0.494	60	3.81	0.248
A0A096LPI5	GVQW2_HUMAN	CCDC28A-AS1 GVQW2	Putative uncharacterized protein CCDC28A-AS1 (GVQW motif-containing protein 2)	F1	Unc1	40	4.52	38	2.05	8.21	66	0.305	49	3.66	0.23133
A0A096LPI5	GVQW2_HUMAN	CCDC28A-AS1 GVQW2	Putative uncharacterized protein CCDC28A-AS1 (GVQW motif-containing protein 2)	F1	CD	16	2.13	17	2.19	2.13	17	0.692	15	1.98	0.22325
A0A096LPI5	GVQW2_HUMAN	CCDC28A-AS1 GVQW2	Putative uncharacterized protein CCDC28A-AS1 (GVQW motif-containing protein 2)	F1	Unc1and2	72	8.78	85	3.91	16.59	170	0.63	94	3.99	0.1887
A0A096LPI5	GVQW2_HUMAN	CCDC28A-AS1 GVQW2	Putative uncharacterized protein CCDC28A-AS1 (GVQW motif-containing protein 2)	F1	Full	64	2.76	80	2.72	20.46	123	0.929	75	5.05	0.06632
A0A096LPK6	A0A096LPK6_HUMAN		Deleted from UniProt	F1	LEM	32	0.74	46	3.21	7.64	73	0.314	46	3	0.58142
A0A096LPK6	A0A096LPK6_HUMAN		Deleted from UniProt	F1	Unc2	32	6.76	39	2.78	10.2	40	0.52	40	2.53	0.44603
A0A096LPK6	A0A096LPK6_HUMAN		Deleted from UniProt	F1	CD	24	2.55	31	3.1	2.55	53	0.353	39	2.85	0.4256
A0A096LPK6	A0A096LPK6_HUMAN		Deleted from UniProt	F1	ANK	72	5.35	80	2.86	14.61	139	0.515	86	3.51	0.38869
A0A096LPK6	A0A096LPK6_HUMAN		Deleted from UniProt	F1	Unc1	64	2.7	55	2.99	16.04	99	0.358	70	4.54	0.32834
A0A096LPK6	A0A096LPK6_HUMAN		Deleted from UniProt	F1	Unc1and2	64	2.42	64	1.34	17.19	120	0.43	83	3.83	0.17728
A0A096LPK6	A0A096LPK6_HUMAN		Deleted from UniProt	F1	Full	80	3.01	71	2.53	15.73	186	0.869	102	4.39	0.09571
A0A096LPK9	ORN4C_HUMAN	OR4N4C	Olfactory receptor 4N4C	F1	ANK	120	3.51	134	3.19	19.75	265	0.0814	144	3.51	0.6438
A0A096LPK9	ORN4C_HUMAN	OR4N4C	Olfactory receptor 4N4C	F1	LEM	40	3.07	43	2.56	9.22	76	0.553	43	2.65	0.56128
A0A096LPK9	ORN4C_HUMAN	OR4N4C	Olfactory receptor 4N4C	F1	Unc1	88	3.33	90	1.98	15.39	118	0.0404	92	2.16	0.54647
A0A096LPK9	ORN4C_HUMAN	OR4N4C	Olfactory receptor 4N4C	F1	Unc2	32	5.54	37	3.02	5.59	40	0.674	45	3.41	0.46623
A0A096LPK9	ORN4C_HUMAN	OR4N4C	Olfactory receptor 4N4C	F1	CD	24	3.54	23	1.14	10.06	23	0.769	46	3.53	0.41663
A0A096LPK9	ORN4C_HUMAN	OR4N4C	Olfactory receptor 4N4C	F1	Unc1and2	192	9.06	144	4.01	21.84	325	0.138	191	4.95	0.37414
A0A096LPK9	ORN4C_HUMAN	OR4N4C	Olfactory receptor 4N4C	F1	Full	240	16.91	143	5.02	26.35	325	0.38	143	6.56	0.11431
A0A0A0MRZ7	KVD26_HUMAN	IGKV2D-26	Immunoglobulin kappa variable 2D-26	F1	CD	16	1.94	9	1.63	1.94	9	0.755	44	4.36	0.33006
A0A0A0MRZ7	KVD26_HUMAN	IGKV2D-26	Immunoglobulin kappa variable 2D-26	F1	LEM	8	0.72	17	3.48	0.72	26	0.941	37	4.26	0.27782
A0A0A0MRZ7	KVD26_HUMAN	IGKV2D-26	Immunoglobulin kappa variable 2D-26	F1	Unc1	24	3.35	36	3.21	3.35	96	0.603	57	4.47	0.23573
A0A0A0MRZ7	KVD26_HUMAN	IGKV2D-26	Immunoglobulin kappa variable 2D-26	F1	Unc2	8	0.71	9	1	0.71	9	0.86	30	3.99	0.22651
A0A0A0MRZ7	KVD26_HUMAN	IGKV2D-26	Immunoglobulin kappa variable 2D-26	F1	ANK	16	1.84	23	3.5	1.84	47	0.965	54	4.74	0.19607
A0A0A0MRZ7	KVD26_HUMAN	IGKV2D-26	Immunoglobulin kappa variable 2D-26	F1	Unc1and2	16	2.76	17	3.32	12.48	19	0.963	59	4.68	0.11131
A0A0A0MRZ7	KVD26_HUMAN	IGKV2D-26	Immunoglobulin kappa variable 2D-26	F1	Full	64	5.09	60	3.05	20.33	95	0.993	80	4.18	0.07475
A0A0A0MRZ8	KVD11_HUMAN	IGKV3D-11	Immunoglobulin kappa variable 3D-11	F1	CD	24	2.71	27	2.58	5.42	28	0.729	38	3.37	0.3551
A0A0A0MRZ8	KVD11_HUMAN	IGKV3D-11	Immunoglobulin kappa variable 3D-11	F1	LEM	8	0.73	8	0.73	0.73	8	0.8	35	3.88	0.28098
A0A0A0MRZ8	KVD11_HUMAN	IGKV3D-11	Immunoglobulin kappa variable 3D-11	F1	Unc2	16	3.79	17	4.21	3.79	17	0.943	34	4.09	0.26892
A0A0A0MRZ8	KVD11_HUMAN	IGKV3D-11	Immunoglobulin kappa variable 3D-11	F1	Unc1	32	4.42	42	3.15	4.77	64	0.455	57	4.62	0.23211
A0A0A0MRZ8	KVD11_HUMAN	IGKV3D-11	Immunoglobulin kappa variable 3D-11	F1	ANK	16	1.78	30	3.4	1.78	86	0.933	62	5.51	0.20278
A0A0A0MRZ8	KVD11_HUMAN	IGKV3D-11	Immunoglobulin kappa variable 3D-11	F1	Unc1and2	32	4.42	42	3.15	4.77	64	0.861	57	4.57	0.10833
A0A0A0MRZ8	KVD11_HUMAN	IGKV3D-11	Immunoglobulin kappa variable 3D-11	F1	Full	56	10.21	59	5.54	16.66	82	0.999	70	3.34	0.06846
A0A0A0MRZ9	LV552_HUMAN	IGLV5-52	Immunoglobulin lambda variable 5-52	F1	CD	16	1.48	19	2.53	1.48	44	0.657	37	3.32	0.38966
A0A0A0MRZ9	LV552_HUMAN	IGLV5-52	Immunoglobulin lambda variable 5-52	F1	LEM	16	1.13	18	2.25	1.13	18	0.595	36	3.76	0.31988
A0A0A0MRZ9	LV552_HUMAN	IGLV5-52	Immunoglobulin lambda variable 5-52	F1	Unc2	16	1.76	15	0.92	1.76	15	0.214	33	3.51	0.30326
A0A0A0MRZ9	LV552_HUMAN	IGLV5-52	Immunoglobulin lambda variable 5-52	F1	Unc1	40	3.11	45	2.99	9.89	118	0.585	64	5.17	0.23057
A0A0A0MRZ9	LV552_HUMAN	IGLV5-52	Immunoglobulin lambda variable 5-52	F1	ANK	16	1.37	17	1.57	1.37	17	0.701	57	4.66	0.20858
A0A0A0MRZ9	LV552_HUMAN	IGLV5-52	Immunoglobulin lambda variable 5-52	F1	Unc1and2	32	2.91	34	2.82	7.07	36	0.891	61	4.76	0.11415
A0A0A0MRZ9	LV552_HUMAN	IGLV5-52	Immunoglobulin lambda variable 5-52	F1	Full	32	2.78	34	1.85	4.94	34	0.975	72	4.21	0.06708
A0A0A0MS00	LV332_HUMAN	IGLV3-32	Probable non-functional immunoglobulin lambda variable 3-32	F1	CD	24	2.78	31	3.36	2.78	36	0.46	43	3.73	0.35426
A0A0A0MS00	LV332_HUMAN	IGLV3-32	Probable non-functional immunoglobulin lambda variable 3-32	F1	LEM	8	0.76	16	3.05	0.76	44	0.93	38	3.74	0.32058
A0A0A0MS00	LV332_HUMAN	IGLV3-32	Probable non-functional immunoglobulin lambda variable 3-32	F1	Unc2	8	0.7	9	0.8	0.7	9	0.797	29	4.04	0.24394
A0A0A0MS00	LV332_HUMAN	IGLV3-32	Probable non-functional immunoglobulin lambda variable 3-32	F1	Unc1	32	2.19	41	3.57	5.26	68	0.749	47	3.83	0.21956
A0A0A0MS00	LV332_HUMAN	IGLV3-32	Probable non-functional immunoglobulin lambda variable 3-32	F1	ANK	16	1.7	20	3.46	1.7	36	0.961	64	5.22	0.21798
A0A0A0MS00	LV332_HUMAN	IGLV3-32	Probable non-functional immunoglobulin lambda variable 3-32	F1	Unc1and2	32	2.19	41	3.57	5.26	68	0.96	73	5.06	0.1316
A0A0A0MS00	LV332_HUMAN	IGLV3-32	Probable non-functional immunoglobulin lambda variable 3-32	F1	Full	56	3.16	64	2.6	15.77	94	0.994	73	3.66	0.07027
A0A0A0MS01	TVG10_HUMAN	TRGV10	Probable non-functional T cell receptor gamma variable 10	F1	CD	16	2.77	25	3.84	2.77	70	0.64	47	4.51	0.30792
A0A0A0MS01	TVG10_HUMAN	TRGV10	Probable non-functional T cell receptor gamma variable 10	F1	LEM	8	0.98	8	0.98	0.98	8	0.881	37	4.23	0.2845
A0A0A0MS01	TVG10_HUMAN	TRGV10	Probable non-functional T cell receptor gamma variable 10	F1	Unc2	8	0.51	13	1.97	0.51	13	0.906	31	4.41	0.26623
A0A0A0MS01	TVG10_HUMAN	TRGV10	Probable non-functional T cell receptor gamma variable 10	F1	Unc1	40	4.87	44	3.11	10.34	116	0.787	67	5.26	0.25862
A0A0A0MS01	TVG10_HUMAN	TRGV10	Probable non-functional T cell receptor gamma variable 10	F1	ANK	16	3.86	23	3.57	3.86	48	0.965	60	4.44	0.2205
A0A0A0MS01	TVG10_HUMAN	TRGV10	Probable non-functional T cell receptor gamma variable 10	F1	Unc1and2	40	4.87	44	3.11	10.34	116	0.967	71	5.4	0.1263
A0A0A0MS01	TVG10_HUMAN	TRGV10	Probable non-functional T cell receptor gamma variable 10	F1	Full	40	4.87	44	3.11	10.34	116	0.997	60	3.83	0.05762
A0A0A0MS02	TRGV1_HUMAN	TRGV1	Probable non-functional T cell receptor gamma variable	F1	CD	16	1.43	18	2.28	1.43	44	0.602	47	4.47	0.34061
A0A0A0MS02	TRGV1_HUMAN	TRGV1	Probable non-functional T cell receptor gamma variable	F1	LEM	8	0.7	13	3.02	0.7	14	0.948	37	3.57	0.33597
A0A0A0MS02	TRGV1_HUMAN	TRGV1	Probable non-functional T cell receptor gamma variable	F1	Unc2	8	0.67	9	0.91	0.67	9	0.835	33	4.4	0.25626
A0A0A0MS02	TRGV1_HUMAN	TRGV1	Probable non-functional T cell receptor gamma variable	F1	ANK	24	5.13	39	3.25	5.12	77	0.967	78	5.12	0.25517
A0A0A0MS02	TRGV1_HUMAN	TRGV1	Probable non-functional T cell receptor gamma variable	F1	Unc1	24	3.68	44	3.27	3.68	70	0.416	62	4.87	0.23615
A0A0A0MS02	TRGV1_HUMAN	TRGV1	Probable non-functional T cell receptor gamma variable	F1	Unc1and2	24	3.68	44	3.27	3.68	70	0.839	55	4.51	0.1075
A0A0A0MS02	TRGV1_HUMAN	TRGV1	Probable non-functional T cell receptor gamma variable	F1	Full	40	10.38	42	5.9	16.21	83	0.999	75	5.18	0.06592
A0A0A0MS03	TVB53_HUMAN	TRBV5-3	Probable non-functional T cell receptor beta variable 5-3	F1	CD	16	1.25	19	2.26	1.25	44	0.54	45	3.97	0.36023
A0A0A0MS03	TVB53_HUMAN	TRBV5-3	Probable non-functional T cell receptor beta variable 5-3	F1	LEM	16	2.25	19	2.85	2.25	19	0.711	36	3.64	0.31621
A0A0A0MS03	TVB53_HUMAN	TRBV5-3	Probable non-functional T cell receptor beta variable 5-3	F1	Unc2	16	2.79	16	1.43	2.79	16	0.491	32	4.35	0.23925
A0A0A0MS03	TVB53_HUMAN	TRBV5-3	Probable non-functional T cell receptor beta variable 5-3	F1	Unc1	24	2.35	41	3.07	2.35	67	0.493	59	4.74	0.22752
A0A0A0MS03	TVB53_HUMAN	TRBV5-3	Probable non-functional T cell receptor beta variable 5-3	F1	ANK	16	2.61	16	1.63	2.61	16	0.761	63	4.53	0.22473
A0A0A0MS03	TVB53_HUMAN	TRBV5-3	Probable non-functional T cell receptor beta variable 5-3	F1	Unc1and2	48	2.38	61	3.24	23.32	138	0.918	69	3.6	0.14447
A0A0A0MS03	TVB53_HUMAN	TRBV5-3	Probable non-functional T cell receptor beta variable 5-3	F1	Full	48	2.38	61	3.24	23.32	138	0.993	69	3.6	0.0667
A0A0A0MS04	TVB67_HUMAN	TRBV6-7	Probable non-functional T cell receptor beta variable 6-7	F1	CD	16	1.49	19	2.49	1.49	44	0.631	44	4.11	0.36456
A0A0A0MS04	TVB67_HUMAN	TRBV6-7	Probable non-functional T cell receptor beta variable 6-7	F1	LEM	16	0.8	16	0.8	0.8	16	0.0959	36	4.41	0.27111
A0A0A0MS04	TVB67_HUMAN	TRBV6-7	Probable non-functional T cell receptor beta variable 6-7	F1	Unc1	32	2.77	38	2.88	10.42	52	0.71	61	4.47	0.24678
A0A0A0MS04	TVB67_HUMAN	TRBV6-7	Probable non-functional T cell receptor beta variable 6-7	F1	Unc2	16	1.04	16	1.04	1.04	16	0.169	32	4.49	0.24507
A0A0A0MS04	TVB67_HUMAN	TRBV6-7	Probable non-functional T cell receptor beta variable 6-7	F1	ANK	16	0.9	16	0.9	0.9	16	0.417	56	4.86	0.19779
A0A0A0MS04	TVB67_HUMAN	TRBV6-7	Probable non-functional T cell receptor beta variable 6-7	F1	Unc1and2	32	2.68	32	2.1	6.28	59	0.877	51	4.07	0.10294
A0A0A0MS04	TVB67_HUMAN	TRBV6-7	Probable non-functional T cell receptor beta variable 6-7	F1	Full	48	2.4	53	2.5	10.96	99	0.989	66	4.61	0.05984
A0A0A0MS05	TVB57_HUMAN	TRBV5-7	Probable non-functional T cell receptor beta variable 5-7	F1	CD	16	1.19	19	2.21	1.19	44	0.527	45	3.98	0.36093
A0A0A0MS05	TVB57_HUMAN	TRBV5-7	Probable non-functional T cell receptor beta variable 5-7	F1	LEM	8	1.01	9	1.21	1.01	9	0.893	35	3.63	0.31899
A0A0A0MS05	TVB57_HUMAN	TRBV5-7	Probable non-functional T cell receptor beta variable 5-7	F1	Unc2	8	0.79	9	0.99	0.79	9	0.85	32	4.38	0.2435
A0A0A0MS05	TVB57_HUMAN	TRBV5-7	Probable non-functional T cell receptor beta variable 5-7	F1	Unc1	24	2.36	43	3.06	2.36	70	0.473	59	4.73	0.23498
A0A0A0MS05	TVB57_HUMAN	TRBV5-7	Probable non-functional T cell receptor beta variable 5-7	F1	ANK	16	3.07	16	2.77	3.07	16	0.917	58	5.3	0.19481
A0A0A0MS05	TVB57_HUMAN	TRBV5-7	Probable non-functional T cell receptor beta variable 5-7	F1	Unc1and2	24	2.36	43	3.06	2.36	70	0.871	59	4.73	0.11038
A0A0A0MS05	TVB57_HUMAN	TRBV5-7	Probable non-functional T cell receptor beta variable 5-7	F1	Full	24	2.74	29	3	8.38	35	0.997	71	4.53	0.0647
A0A0A0MS06	TVB23_HUMAN	TRBV23-1	Probable non-functional T cell receptor beta variable 23-1	F1	CD	16	1.64	18	2.26	1.64	44	0.611	44	4.14	0.35606
A0A0A0MS06	TVB23_HUMAN	TRBV23-1	Probable non-functional T cell receptor beta variable 23-1	F1	Unc2	16	1.74	20	3.14	1.74	20	0.547	36	4.05	0.30106
A0A0A0MS06	TVB23_HUMAN	TRBV23-1	Probable non-functional T cell receptor beta variable 23-1	F1	LEM	16	0.63	18	1.77	0.63	18	0.284	39	4.39	0.27081
A0A0A0MS06	TVB23_HUMAN	TRBV23-1	Probable non-functional T cell receptor beta variable 23-1	F1	Unc1	24	2.28	43	3.09	2.28	70	0.44	58	4.6	0.23375
A0A0A0MS06	TVB23_HUMAN	TRBV23-1	Probable non-functional T cell receptor beta variable 23-1	F1	ANK	16	1.5	21	2.21	1.5	21	0.678	58	4.35	0.21516
A0A0A0MS06	TVB23_HUMAN	TRBV23-1	Probable non-functional T cell receptor beta variable 23-1	F1	Unc1and2	40	2.83	43	3.38	12.59	51	0.901	64	5.04	0.11376
A0A0A0MS06	TVB23_HUMAN	TRBV23-1	Probable non-functional T cell receptor beta variable 23-1	F1	Full	48	2.49	58	3.11	26.61	154	0.989	76	4.92	0.06813
A0A0A0MS14	HV145_HUMAN	IGHV1-45	Immunoglobulin heavy variable 1-45	F1	CD	16	2.7	32	5.23	2.7	72	0.653	46	4.42	0.35415
A0A0A0MS14	HV145_HUMAN	IGHV1-45	Immunoglobulin heavy variable 1-45	F1	LEM	16	4.28	22	3.87	4.28	30	0.897	36	3.82	0.31686
A0A0A0MS14	HV145_HUMAN	IGHV1-45	Immunoglobulin heavy variable 1-45	F1	Unc2	16	2.48	18	3.2	2.48	18	0.819	35	4.16	0.26825
A0A0A0MS14	HV145_HUMAN	IGHV1-45	Immunoglobulin heavy variable 1-45	F1	Unc1	40	2.64	44	3.06	12.63	118	0.627	58	4.42	0.24664
A0A0A0MS14	HV145_HUMAN	IGHV1-45	Immunoglobulin heavy variable 1-45	F1	ANK	16	3.2	25	3.2	3.2	65	0.867	64	4.63	0.23299
A0A0A0MS14	HV145_HUMAN	IGHV1-45	Immunoglobulin heavy variable 1-45	F1	Unc1and2	24	2.77	29	2.89	2.77	29	0.795	62	5.06	0.11215
A0A0A0MS14	HV145_HUMAN	IGHV1-45	Immunoglobulin heavy variable 1-45	F1	Full	32	2.75	33	2.21	5.78	34	0.987	66	5.11	0.05836
A0A0A0MS15	HV349_HUMAN	IGHV3-49	Immunoglobulin heavy variable 3-49	F1	CD	16	2.79	21	4.39	2.79	24	0.748	48	4.49	0.352
A0A0A0MS15	HV349_HUMAN	IGHV3-49	Immunoglobulin heavy variable 3-49	F1	LEM	8	0.82	16	3.49	0.82	26	0.947	32	3.75	0.29386
A0A0A0MS15	HV349_HUMAN	IGHV3-49	Immunoglobulin heavy variable 3-49	F1	ANK	32	2.94	51	3.52	9.04	160	0.937	75	4.63	0.26832
A0A0A0MS15	HV349_HUMAN	IGHV3-49	Immunoglobulin heavy variable 3-49	F1	Unc2	8	0.6	11	1.21	0.6	13	0.854	35	4.63	0.25781
A0A0A0MS15	HV349_HUMAN	IGHV3-49	Immunoglobulin heavy variable 3-49	F1	Unc1	32	2.57	41	3.37	7.39	52	0.788	44	4.07	0.20191
A0A0A0MS15	HV349_HUMAN	IGHV3-49	Immunoglobulin heavy variable 3-49	F1	Unc1and2	40	3.71	45	2.68	17.47	74	0.961	53	4.17	0.10355
A0A0A0MS15	HV349_HUMAN	IGHV3-49	Immunoglobulin heavy variable 3-49	F1	Full	40	2.44	54	3.72	21.07	136	0.993	84	5.6	0.07189
A0A0A0MT36	KVD21_HUMAN	IGKV6D-21	Immunoglobulin kappa variable 6D-21	F1	CD	16	2.96	24	3.32	5.46	50	0.628	35	3.17	0.37855
A0A0A0MT36	KVD21_HUMAN	IGKV6D-21	Immunoglobulin kappa variable 6D-21	F1	LEM	8	0.85	19	3.79	0.85	43	0.936	34	3.63	0.31367
A0A0A0MT36	KVD21_HUMAN	IGKV6D-21	Immunoglobulin kappa variable 6D-21	F1	Unc2	8	0.73	9	0.93	0.73	9	0.834	33	4.01	0.25771
A0A0A0MT36	KVD21_HUMAN	IGKV6D-21	Immunoglobulin kappa variable 6D-21	F1	Unc1	32	3.68	42	3.08	3.68	63	0.418	49	3.44	0.23832
A0A0A0MT36	KVD21_HUMAN	IGKV6D-21	Immunoglobulin kappa variable 6D-21	F1	ANK	16	1.64	28	4.25	1.64	49	0.938	51	4.32	0.19241
A0A0A0MT36	KVD21_HUMAN	IGKV6D-21	Immunoglobulin kappa variable 6D-21	F1	Unc1and2	24	2.9	24	2.1	13.38	27	0.945	58	4.71	0.10891
A0A0A0MT36	KVD21_HUMAN	IGKV6D-21	Immunoglobulin kappa variable 6D-21	F1	Full	32	3.11	42	3.63	20.79	85	0.986	66	5	0.05846
A0A0A0MT70	TJB26_HUMAN	TRBJ2-6	T cell receptor beta joining 2-6	F1	CD	16	2.64	17	1.73	2.64	42	0.449	17	1.73	0.24956
A0A0A0MT70	TJB26_HUMAN	TRBJ2-6	T cell receptor beta joining 2-6	F1	Unc2	8	1.19	8	1.19	1.19	8	0.668	10	2.1	0.1339
A0A0A0MT70	TJB26_HUMAN	TRBJ2-6	T cell receptor beta joining 2-6	F1	LEM	8	1.62	14	3.67	1.62	14	0.844	7	1.8	0.11803
A0A0A0MT70	TJB26_HUMAN	TRBJ2-6	T cell receptor beta joining 2-6	F1	ANK	8	1.2	13	3.04	1.2	13	0.97	14	1.86	0.07068
A0A0A0MT70	TJB26_HUMAN	TRBJ2-6	T cell receptor beta joining 2-6	F1	Unc1	16	1.63	17	1.81	1.63	18	0.526	8	1.3	0.05008
A0A0A0MT70	TJB26_HUMAN	TRBJ2-6	T cell receptor beta joining 2-6	F1	Unc1and2	16	1.63	17	1.81	1.63	18	0.935	8	1.3	0.01926
A0A0A0MT70	TJB26_HUMAN	TRBJ2-6	T cell receptor beta joining 2-6	F1	Full	16	1.63	17	1.81	1.63	18	0.996	8	1.44	0.00837
A0A0A0MT76	LJ01_HUMAN	IGLJ1	Immunoglobulin lambda joining 1	F1	LEM	8	1.21	15	3.14	1.21	17	0.842	15	2.54	0.20524
A0A0A0MT76	LJ01_HUMAN	IGLJ1	Immunoglobulin lambda joining 1	F1	CD	8	0.41	9	0.79	0.41	9	0.546	18	2.6	0.18799
A0A0A0MT76	LJ01_HUMAN	IGLJ1	Immunoglobulin lambda joining 1	F1	Unc2	16	3.49	20	3.94	3.49	20	0.733	22	3.84	0.17658
A0A0A0MT76	LJ01_HUMAN	IGLJ1	Immunoglobulin lambda joining 1	F1	Unc1	16	2.32	19	3.11	2.32	20	0.784	30	3.87	0.13301
A0A0A0MT76	LJ01_HUMAN	IGLJ1	Immunoglobulin lambda joining 1	F1	ANK	16	3.14	19	3.11	3.14	21	0.915	30	3.46	0.12798
A0A0A0MT76	LJ01_HUMAN	IGLJ1	Immunoglobulin lambda joining 1	F1	Unc1and2	32	7.1	35	3.98	10.93	44	0.964	30	3.39	0.06308
A0A0A0MT76	LJ01_HUMAN	IGLJ1	Immunoglobulin lambda joining 1	F1	Full	32	7.1	35	3.98	10.93	44	0.998	34	2.7	0.03403
A0A0A0MT82	A0A0A0MT82_HUMAN	IGLJ2	Immunoglobulin lambda joining 2	F1	CD	16	1.94	22	3.06	6.92	23	0.328	23	3.33	0.21858
A0A0A0MT82	A0A0A0MT82_HUMAN	IGLJ2	Immunoglobulin lambda joining 2	F1	Unc2	16	3.17	19	3.24	3.17	19	0.744	23	3.32	0.21102
A0A0A0MT82	A0A0A0MT82_HUMAN	IGLJ2	Immunoglobulin lambda joining 2	F1	LEM	8	1.03	19	3.22	1.03	29	0.794	23	3.98	0.20498
A0A0A0MT82	A0A0A0MT82_HUMAN	IGLJ2	Immunoglobulin lambda joining 2	F1	ANK	16	2.5	19	3.66	2.5	19	0.959	32	3.4	0.13787
A0A0A0MT82	A0A0A0MT82_HUMAN	IGLJ2	Immunoglobulin lambda joining 2	F1	Unc1	16	4.31	21	3.11	5.73	28	0.888	30	4.02	0.13574
A0A0A0MT82	A0A0A0MT82_HUMAN	IGLJ2	Immunoglobulin lambda joining 2	F1	Unc1and2	32	4.69	24	2.27	11.03	32	0.973	26	2.86	0.05724
A0A0A0MT82	A0A0A0MT82_HUMAN	IGLJ2	Immunoglobulin lambda joining 2	F1	Full	32	3.1	38	3.12	7.82	38	0.987	38	3.14	0.03733
A0A0A0MT86	A0A0A0MT86_HUMAN	IGLJ5	Immunoglobulin lambda joining 5 (non-functional)	F1	CD	16	2.82	17	1.78	2.82	42	0.473	15	2.29	0.19937
A0A0A0MT86	A0A0A0MT86_HUMAN	IGLJ5	Immunoglobulin lambda joining 5 (non-functional)	F1	Unc2	8	1.04	8	1.04	1.04	8	0.635	13	2.64	0.1447
A0A0A0MT86	A0A0A0MT86_HUMAN	IGLJ5	Immunoglobulin lambda joining 5 (non-functional)	F1	LEM	8	1.24	9	1.33	1.24	9	0.69	12	2.29	0.14454
A0A0A0MT86	A0A0A0MT86_HUMAN	IGLJ5	Immunoglobulin lambda joining 5 (non-functional)	F1	Unc1	16	1.55	18	1.81	1.55	19	0.576	17	1.53	0.10332
A0A0A0MT86	A0A0A0MT86_HUMAN	IGLJ5	Immunoglobulin lambda joining 5 (non-functional)	F1	ANK	8	0.83	12	1.46	0.83	12	0.913	17	2.84	0.07801
A0A0A0MT86	A0A0A0MT86_HUMAN	IGLJ5	Immunoglobulin lambda joining 5 (non-functional)	F1	Unc1and2	16	3.47	17	3.85	3.47	17	0.976	16	1.9	0.03734
A0A0A0MT86	A0A0A0MT86_HUMAN	IGLJ5	Immunoglobulin lambda joining 5 (non-functional)	F1	Full	16	1.93	24	3.19	1.93	54	0.995	21	2.55	0.02122
A0A0A0MT87	TJB24_HUMAN	TRBJ2-4	T cell receptor beta joining 2-4	F1	CD	8	0.52	12	1.63	0.52	12	0.593	12	1.63	0.16815
A0A0A0MT87	TJB24_HUMAN	TRBJ2-4	T cell receptor beta joining 2-4	F1	Unc2	8	1.41	8	1.41	1.41	8	0.735	6	0.41	0.10993
A0A0A0MT87	TJB24_HUMAN	TRBJ2-4	T cell receptor beta joining 2-4	F1	LEM	8	1.12	12	3.28	1.12	12	0.814	7	2.65	0.10265
A0A0A0MT87	TJB24_HUMAN	TRBJ2-4	T cell receptor beta joining 2-4	F1	ANK	8	1.03	8	1.03	1.03	8	0.918	14	2.37	0.0689
A0A0A0MT87	TJB24_HUMAN	TRBJ2-4	T cell receptor beta joining 2-4	F1	Unc1	8	0.7	11	1.62	0.7	11	0.895	10	1.28	0.0623
A0A0A0MT87	TJB24_HUMAN	TRBJ2-4	T cell receptor beta joining 2-4	F1	Unc1and2	8	0.7	11	1.62	0.7	11	0.992	10	1.28	0.02407
A0A0A0MT87	TJB24_HUMAN	TRBJ2-4	T cell receptor beta joining 2-4	F1	Full	8	0.52	12	1.63	0.52	12	0.999	16	1.87	0.01656
A0A0A0MT93	A0A0A0MT93_HUMAN	IGLJ6	Immunoglobulin lambda joining 6	F1	CD	16	2.33	17	2.17	2.33	43	0.514	13	2.38	0.17709
A0A0A0MT93	A0A0A0MT93_HUMAN	IGLJ6	Immunoglobulin lambda joining 6	F1	LEM	8	1.58	8	1.58	1.58	8	0.802	13	2.55	0.16
A0A0A0MT93	A0A0A0MT93_HUMAN	IGLJ6	Immunoglobulin lambda joining 6	F1	Unc2	8	1.16	11	3.06	1.16	11	0.851	8	1.28	0.12084
A0A0A0MT93	A0A0A0MT93_HUMAN	IGLJ6	Immunoglobulin lambda joining 6	F1	Unc1	16	1.5	18	1.65	1.5	20	0.53	15	1.6	0.09022
A0A0A0MT93	A0A0A0MT93_HUMAN	IGLJ6	Immunoglobulin lambda joining 6	F1	ANK	8	1.23	17	3.48	1.23	17	0.967	15	2.46	0.07274
A0A0A0MT93	A0A0A0MT93_HUMAN	IGLJ6	Immunoglobulin lambda joining 6	F1	Unc1and2	16	2.66	20	3.23	2.66	20	0.974	18	2.12	0.04158
A0A0A0MT93	A0A0A0MT93_HUMAN	IGLJ6	Immunoglobulin lambda joining 6	F1	Full	16	1.89	23	3.34	1.89	25	0.996	22	2.56	0.02218
A0A0A0MT94	TJB22_HUMAN	TRBJ2-2	T cell receptor beta joining 2-2	F1	CD	8	0.5	10	0.98	0.5	10	0.463	12	1.63	0.17439
A0A0A0MT94	TJB22_HUMAN	TRBJ2-2	T cell receptor beta joining 2-2	F1	Unc2	8	1.41	8	1.41	1.41	8	0.736	8	1.95	0.12479
A0A0A0MT94	TJB22_HUMAN	TRBJ2-2	T cell receptor beta joining 2-2	F1	LEM	8	1.21	10	1.89	1.21	10	0.727	6	1.84	0.09747
A0A0A0MT94	TJB22_HUMAN	TRBJ2-2	T cell receptor beta joining 2-2	F1	ANK	8	1.08	8	1.08	1.08	8	0.926	16	2.48	0.07521
A0A0A0MT94	TJB22_HUMAN	TRBJ2-2	T cell receptor beta joining 2-2	F1	Unc1	8	0.74	11	1.89	0.74	11	0.918	12	2.3	0.06612
A0A0A0MT94	TJB22_HUMAN	TRBJ2-2	T cell receptor beta joining 2-2	F1	Unc1and2	8	0.74	11	1.89	0.74	11	0.994	15	2.45	0.03398
A0A0A0MT94	TJB22_HUMAN	TRBJ2-2	T cell receptor beta joining 2-2	F1	Full	8	0.45	11	0.97	0.45	11	0.999	16	1.79	0.0166
A0A0A0MT99	A0A0A0MT99_HUMAN	IGLJ3	Immunoglobulin lambda joining 3	F1	Unc2	16	2.94	20	3.12	2.94	20	0.507	33	3.94	0.27367
A0A0A0MT99	A0A0A0MT99_HUMAN	IGLJ3	Immunoglobulin lambda joining 3	F1	CD	16	2.75	16	2.75	2.75	16	0.681	31	3.72	0.2323
A0A0A0MT99	A0A0A0MT99_HUMAN	IGLJ3	Immunoglobulin lambda joining 3	F1	LEM	16	3.13	17	3.29	3.13	17	0.756	23	3.31	0.21661
A0A0A0MT99	A0A0A0MT99_HUMAN	IGLJ3	Immunoglobulin lambda joining 3	F1	Unc1	16	3.17	20	3.08	3.17	28	0.87	36	4.29	0.15288
A0A0A0MT99	A0A0A0MT99_HUMAN	IGLJ3	Immunoglobulin lambda joining 3	F1	ANK	16	1.85	21	3.38	1.85	25	0.881	35	3.99	0.14382
A0A0A0MT99	A0A0A0MT99_HUMAN	IGLJ3	Immunoglobulin lambda joining 3	F1	Unc1and2	24	3.87	26	3.96	3.87	28	0.959	37	3.95	0.07426
A0A0A0MT99	A0A0A0MT99_HUMAN	IGLJ3	Immunoglobulin lambda joining 3	F1	Full	24	2.99	29	4.89	2.99	30	0.997	44	3.36	0.04275
A0A0A0MTA7	TJB21_HUMAN	TRBJ2-1	T cell receptor beta joining 2-1	F1	Unc2	8	1.06	9	1.43	1.06	9	0.667	14	1.54	0.20195
A0A0A0MTA7	TJB21_HUMAN	TRBJ2-1	T cell receptor beta joining 2-1	F1	LEM	8	1.93	11	3.06	1.93	11	0.883	10	1.98	0.1527
A0A0A0MTA7	TJB21_HUMAN	TRBJ2-1	T cell receptor beta joining 2-1	F1	CD	8	0.64	9	0.73	0.64	9	0.398	8	1.12	0.12546
A0A0A0MTA7	TJB21_HUMAN	TRBJ2-1	T cell receptor beta joining 2-1	F1	Unc1	8	0.82	8	0.82	0.82	8	0.833	11	2.26	0.06253
A0A0A0MTA7	TJB21_HUMAN	TRBJ2-1	T cell receptor beta joining 2-1	F1	ANK	8	1.08	9	1.15	1.08	9	0.92	7	1.51	0.03721
A0A0A0MTA7	TJB21_HUMAN	TRBJ2-1	T cell receptor beta joining 2-1	F1	Unc1and2	8	0.72	10	1.55	0.72	10	0.993	15	2.73	0.03351
A0A0A0MTA7	TJB21_HUMAN	TRBJ2-1	T cell receptor beta joining 2-1	F1	Full	8	0.64	10	0.81	0.64	10	0.999	10	1.26	0.01051
A0A0A6YYC5	TVA14_HUMAN	TRAV14DV4	T cell receptor alpha variable 14/delta variable 4	F1	CD	16	2.76	19	3.64	2.76	24	0.732	45	4.57	0.3327
A0A0A6YYC5	TVA14_HUMAN	TRAV14DV4	T cell receptor alpha variable 14/delta variable 4	F1	LEM	8	0.63	9	0.81	0.63	9	0.797	41	4.32	0.31731
A0A0A6YYC5	TVA14_HUMAN	TRAV14DV4	T cell receptor alpha variable 14/delta variable 4	F1	Unc2	8	0.66	20	3.95	0.66	30	0.935	29	4	0.23659
A0A0A6YYC5	TVA14_HUMAN	TRAV14DV4	T cell receptor alpha variable 14/delta variable 4	F1	Unc1	24	3.59	37	3.02	4.32	68	0.519	56	4.55	0.23052
A0A0A6YYC5	TVA14_HUMAN	TRAV14DV4	T cell receptor alpha variable 14/delta variable 4	F1	ANK	16	1.76	39	3.19	1.76	93	0.903	57	4.85	0.19776
A0A0A6YYC5	TVA14_HUMAN	TRAV14DV4	T cell receptor alpha variable 14/delta variable 4	F1	Unc1and2	32	7.81	34	3.67	10.38	37	0.918	57	4.79	0.1058
A0A0A6YYC5	TVA14_HUMAN	TRAV14DV4	T cell receptor alpha variable 14/delta variable 4	F1	Full	40	4.81	44	2.99	21.91	62	0.987	55	3.64	0.05279
A0A0A6YYD4	TVB13_HUMAN	TRBV13	T cell receptor beta variable 13	F1	CD	16	1.16	20	4.34	1.16	31	0.773	34	2.8	0.39971
A0A0A6YYD4	TVB13_HUMAN	TRBV13	T cell receptor beta variable 13	F1	LEM	16	0.45	18	0.56	0.45	18	0.0334	35	3.82	0.29807
A0A0A6YYD4	TVB13_HUMAN	TRBV13	T cell receptor beta variable 13	F1	Unc2	16	1.28	15	0.51	1.28	15	0.0582	33	3.79	0.28194
A0A0A6YYD4	TVB13_HUMAN	TRBV13	T cell receptor beta variable 13	F1	Unc1	16	0.33	28	2.39	0.33	32	0.53	57	4.7	0.22773
A0A0A6YYD4	TVB13_HUMAN	TRBV13	T cell receptor beta variable 13	F1	ANK	24	2.68	21	1.85	2.68	21	0.562	51	4.55	0.19218
A0A0A6YYD4	TVB13_HUMAN	TRBV13	T cell receptor beta variable 13	F1	Unc1and2	40	2.45	46	2.73	14.69	122	0.72	58	4.45	0.11349
A0A0A6YYD4	TVB13_HUMAN	TRBV13	T cell receptor beta variable 13	F1	Full	32	1.69	40	2.19	5.17	51	0.959	76	4.97	0.06756
A0A0A6YYG2	TVB66_HUMAN	TRBV6-6	T cell receptor beta variable 6-6	F1	CD	16	1.47	19	2.43	1.47	44	0.617	44	4.15	0.35788
A0A0A6YYG2	TVB66_HUMAN	TRBV6-6	T cell receptor beta variable 6-6	F1	LEM	16	3.37	18	3.05	3.37	19	0.868	30	2.64	0.34289
A0A0A6YYG2	TVB66_HUMAN	TRBV6-6	T cell receptor beta variable 6-6	F1	Unc2	16	3.21	16	2.23	3.21	16	0.794	36	4.44	0.24919
A0A0A6YYG2	TVB66_HUMAN	TRBV6-6	T cell receptor beta variable 6-6	F1	Unc1	32	2.76	38	2.88	10.42	52	0.708	61	4.46	0.2479
A0A0A6YYG2	TVB66_HUMAN	TRBV6-6	T cell receptor beta variable 6-6	F1	ANK	16	3.36	24	3.43	3.36	36	0.921	60	4.72	0.21056
A0A0A6YYG2	TVB66_HUMAN	TRBV6-6	T cell receptor beta variable 6-6	F1	Unc1and2	32	2.76	38	2.88	10.42	52	0.95	68	4.95	0.12338
A0A0A6YYG2	TVB66_HUMAN	TRBV6-6	T cell receptor beta variable 6-6	F1	Full	32	2.76	38	2.88	10.42	52	0.996	84	4.58	0.07632
A0A0A6YYG3	TVB68_HUMAN	TRBV6-8	T cell receptor beta variable 6-8	F1	CD	16	1.45	19	2.45	1.45	44	0.61	45	4.16	0.36325
A0A0A6YYG3	TVB68_HUMAN	TRBV6-8	T cell receptor beta variable 6-8	F1	LEM	16	0.84	16	0.84	0.84	16	0.102	39	4.02	0.31251
A0A0A6YYG3	TVB68_HUMAN	TRBV6-8	T cell receptor beta variable 6-8	F1	Unc2	16	1.34	16	1.34	1.34	16	0.265	17	1.51	0.27203
A0A0A6YYG3	TVB68_HUMAN	TRBV6-8	T cell receptor beta variable 6-8	F1	Unc1	32	2.77	38	2.84	10.57	51	0.709	60	4.46	0.24529
A0A0A6YYG3	TVB68_HUMAN	TRBV6-8	T cell receptor beta variable 6-8	F1	ANK	16	1.57	21	2.3	1.57	21	0.7	62	4.93	0.21445
A0A0A6YYG3	TVB68_HUMAN	TRBV6-8	T cell receptor beta variable 6-8	F1	Unc1and2	32	2.8	34	2.88	6.09	59	0.909	57	4.71	0.1072
A0A0A6YYG3	TVB68_HUMAN	TRBV6-8	T cell receptor beta variable 6-8	F1	Full	32	2.8	34	2.88	6.09	59	0.992	76	5.52	0.06471
A0A0A6YYJ7	TVA83_HUMAN	TRAV8-3	T cell receptor alpha variable 8-3	F1	CD	16	1.17	20	3.62	1.17	27	0.677	45	4.19	0.34474
A0A0A6YYJ7	TVA83_HUMAN	TRAV8-3	T cell receptor alpha variable 8-3	F1	LEM	8	1.2	20	3.14	1.2	48	0.919	31	2.93	0.33245
A0A0A6YYJ7	TVA83_HUMAN	TRAV8-3	T cell receptor alpha variable 8-3	F1	Unc2	8	0.59	9	0.74	0.59	9	0.77	31	4.21	0.23995
A0A0A6YYJ7	TVA83_HUMAN	TRAV8-3	T cell receptor alpha variable 8-3	F1	Unc1	24	3.05	39	3.09	4.05	65	0.357	56	4.73	0.23453
A0A0A6YYJ7	TVA83_HUMAN	TRAV8-3	T cell receptor alpha variable 8-3	F1	ANK	16	2.16	7	1.17	2.16	7	0.977	55	4.4	0.19827
A0A0A6YYJ7	TVA83_HUMAN	TRAV8-3	T cell receptor alpha variable 8-3	F1	Unc1and2	24	3.05	39	3.09	4.05	65	0.806	56	4.56	0.106
A0A0A6YYJ7	TVA83_HUMAN	TRAV8-3	T cell receptor alpha variable 8-3	F1	Full	40	2.03	50	2.49	17.83	115	0.989	63	4.57	0.05788
A0A0A6YYK1	TVA81_HUMAN	TRAV8-1	T cell receptor alpha variable 8-1	F1	CD	16	1.26	18	3.01	1.26	26	0.652	44	4.13	0.34034
A0A0A6YYK1	TVA81_HUMAN	TRAV8-1	T cell receptor alpha variable 8-1	F1	LEM	16	0.65	16	0.65	0.65	16	0.0544	37	4.36	0.28732
A0A0A6YYK1	TVA81_HUMAN	TRAV8-1	T cell receptor alpha variable 8-1	F1	Unc2	16	1.65	17	1.81	1.65	17	0.35	33	4.26	0.2363
A0A0A6YYK1	TVA81_HUMAN	TRAV8-1	T cell receptor alpha variable 8-1	F1	Unc1	24	3.11	41	3.4	4.06	65	0.37	55	4.56	0.23272
A0A0A6YYK1	TVA81_HUMAN	TRAV8-1	T cell receptor alpha variable 8-1	F1	ANK	16	0.59	16	0.59	0.59	16	0.226	57	4.74	0.20307
A0A0A6YYK1	TVA81_HUMAN	TRAV8-1	T cell receptor alpha variable 8-1	F1	Unc1and2	40	2.63	45	3.15	23.61	96	0.813	57	4.79	0.10695
A0A0A6YYK1	TVA81_HUMAN	TRAV8-1	T cell receptor alpha variable 8-1	F1	Full	32	2.97	33	2	4.83	35	0.965	69	4.47	0.06368
A0A0A6YYK4	TVB71_HUMAN	TRBV7-1	Probable non-functional T cell receptor beta variable 7-1	F1	CD	16	2.18	22	4.85	2.18	25	0.766	46	4.29	0.34053
A0A0A6YYK4	TVB71_HUMAN	TRBV7-1	Probable non-functional T cell receptor beta variable 7-1	F1	LEM	16	3.17	19	3.4	3.17	19	0.821	37	4.03	0.28825
A0A0A6YYK4	TVB71_HUMAN	TRBV7-1	Probable non-functional T cell receptor beta variable 7-1	F1	Unc2	16	2.51	15	1.58	2.51	15	0.653	30	4.36	0.23548
A0A0A6YYK4	TVB71_HUMAN	TRBV7-1	Probable non-functional T cell receptor beta variable 7-1	F1	Unc1	24	2.3	40	3.06	2.3	68	0.461	59	4.95	0.2314
A0A0A6YYK4	TVB71_HUMAN	TRBV7-1	Probable non-functional T cell receptor beta variable 7-1	F1	ANK	16	3.25	16	2.11	3.25	16	0.888	63	5.07	0.21012
A0A0A6YYK4	TVB71_HUMAN	TRBV7-1	Probable non-functional T cell receptor beta variable 7-1	F1	Unc1and2	48	2.69	64	2.99	24.38	138	0.826	70	3.79	0.14532
A0A0A6YYK4	TVB71_HUMAN	TRBV7-1	Probable non-functional T cell receptor beta variable 7-1	F1	Full	64	3.54	78	3.18	25.27	146	0.985	80	3.24	0.07847
A0A0A6YYK6	TVA16_HUMAN	TRAV16	T cell receptor alpha variable 16	F1	CD	16	1.51	18	3.73	1.51	31	0.751	42	4.21	0.32118
A0A0A6YYK6	TVA16_HUMAN	TRAV16	T cell receptor alpha variable 16	F1	LEM	16	0.75	16	0.75	0.75	16	0.0748	40	4.24	0.29047
A0A0A6YYK6	TVA16_HUMAN	TRAV16	T cell receptor alpha variable 16	F1	Unc2	16	1.19	17	1.41	1.19	17	0.233	18	1.89	0.27016
A0A0A6YYK6	TVA16_HUMAN	TRAV16	T cell receptor alpha variable 16	F1	Unc1	24	2.38	42	3.04	2.38	63	0.413	58	4.84	0.22877
A0A0A6YYK6	TVA16_HUMAN	TRAV16	T cell receptor alpha variable 16	F1	ANK	16	0.73	16	0.73	0.73	16	0.301	55	4.77	0.195
A0A0A6YYK6	TVA16_HUMAN	TRAV16	T cell receptor alpha variable 16	F1	Unc1and2	40	2.69	55	3.54	24.9	141	0.794	58	3.8	0.11978
A0A0A6YYK6	TVA16_HUMAN	TRAV16	T cell receptor alpha variable 16	F1	Full	32	2.22	34	2.2	4.8	37	0.97	73	4.98	0.0648
A0A0A6YYK7	TVA19_HUMAN	TRAV19	T cell receptor alpha variable 19 (T-cell receptor alpha chain V region HPB-MLT)	F1	CD	16	2.86	18	3.3	2.86	24	0.703	41	4.22	0.31916
A0A0A6YYK7	TVA19_HUMAN	TRAV19	T cell receptor alpha variable 19 (T-cell receptor alpha chain V region HPB-MLT)	F1	Unc2	16	1.51	15	0.58	1.51	15	0.0802	18	2.11	0.28071
A0A0A6YYK7	TVA19_HUMAN	TRAV19	T cell receptor alpha variable 19 (T-cell receptor alpha chain V region HPB-MLT)	F1	LEM	16	0.65	17	0.97	0.65	17	0.125	35	3.87	0.25826
A0A0A6YYK7	TVA19_HUMAN	TRAV19	T cell receptor alpha variable 19 (T-cell receptor alpha chain V region HPB-MLT)	F1	Unc1	32	3.98	48	3.35	3.98	66	0.366	50	3.4	0.2321
A0A0A6YYK7	TVA19_HUMAN	TRAV19	T cell receptor alpha variable 19 (T-cell receptor alpha chain V region HPB-MLT)	F1	ANK	16	0.75	17	1.04	0.75	17	0.438	53	4.59	0.19743
A0A0A6YYK7	TVA19_HUMAN	TRAV19	T cell receptor alpha variable 19 (T-cell receptor alpha chain V region HPB-MLT)	F1	Unc1and2	40	3.07	40	2.46	16.43	53	0.727	55	4.43	0.10588
A0A0A6YYK7	TVA19_HUMAN	TRAV19	T cell receptor alpha variable 19 (T-cell receptor alpha chain V region HPB-MLT)	F1	Full	32	2.34	36	2	4.58	37	0.961	71	4.38	0.06557
A0A0A6YYL3	POTEB_HUMAN	POTEB	POTE ankyrin domain family member B (ANKRD26-like family B member 1) (Prostate, ovary, testis-expressed protein on chromosome 15) (POTE-15)	F1	Unc1	80	3.94	80	1.3	20.97	97	0.128	99	3.34	0.55924
A0A0A6YYL3	POTEB_HUMAN	POTEB	POTE ankyrin domain family member B (ANKRD26-like family B member 1) (Prostate, ovary, testis-expressed protein on chromosome 15) (POTE-15)	F1	Unc2	32	4.37	39	2.79	10.89	40	0.881	38	2.76	0.45526
A0A0A6YYL3	POTEB_HUMAN	POTEB	POTE ankyrin domain family member B (ANKRD26-like family B member 1) (Prostate, ovary, testis-expressed protein on chromosome 15) (POTE-15)	F1	CD	32	4.62	42	3.71	8.01	51	0.992	38	2.77	0.42514
A0A0A6YYL3	POTEB_HUMAN	POTEB	POTE ankyrin domain family member B (ANKRD26-like family B member 1) (Prostate, ovary, testis-expressed protein on chromosome 15) (POTE-15)	F1	Unc1and2	232	15.94	266	11.16	41.65	536	0.444	226	5.86	0.40027
A0A0A6YYL3	POTEB_HUMAN	POTEB	POTE ankyrin domain family member B (ANKRD26-like family B member 1) (Prostate, ovary, testis-expressed protein on chromosome 15) (POTE-15)	F1	LEM	32	3.54	35	3.15	3.54	62	0.722	32	3.52	0.35211
A0A0A6YYL3	POTEB_HUMAN	POTEB	POTE ankyrin domain family member B (ANKRD26-like family B member 1) (Prostate, ovary, testis-expressed protein on chromosome 15) (POTE-15)	F1	Full	400	20.83	406	8.73	38.62	817	0.0357	362	6.47	0.29419
A0A0A6YYL3	POTEB_HUMAN	POTEB	POTE ankyrin domain family member B (ANKRD26-like family B member 1) (Prostate, ovary, testis-expressed protein on chromosome 15) (POTE-15)	F1	ANK	128	1.98	156	2.49	11.53	213	0.00663	159	2.48	0.79606
A0A0B4J1T7	A0A0B4J1T7_HUMAN	LY6G6E	Lymphocyte antigen 6 family member G6E (pseudogene)	F1	LEM	32	7.32	35	4.17	11.78	46	0.673	39	2.49	0.53266
A0A0B4J1T7	A0A0B4J1T7_HUMAN	LY6G6E	Lymphocyte antigen 6 family member G6E (pseudogene)	F1	CD	24	2.32	37	3.36	2.32	60	0.602	44	3.72	0.3654
A0A0B4J1T7	A0A0B4J1T7_HUMAN	LY6G6E	Lymphocyte antigen 6 family member G6E (pseudogene)	F1	ANK	56	2.64	63	2.7	14.75	143	0.534	71	3.51	0.32114
A0A0B4J1T7	A0A0B4J1T7_HUMAN	LY6G6E	Lymphocyte antigen 6 family member G6E (pseudogene)	F1	Unc1	56	2.25	62	2.07	15.9	125	0.15	64	3.46	0.31226
A0A0B4J1T7	A0A0B4J1T7_HUMAN	LY6G6E	Lymphocyte antigen 6 family member G6E (pseudogene)	F1	Unc2	16	1.61	21	3.36	5.28	21	0.582	36	4.75	0.25183
A0A0B4J1T7	A0A0B4J1T7_HUMAN	LY6G6E	Lymphocyte antigen 6 family member G6E (pseudogene)	F1	Unc1and2	56	1.27	72	2.61	15.82	125	0.449	68	4.19	0.13619
A0A0B4J1T7	A0A0B4J1T7_HUMAN	LY6G6E	Lymphocyte antigen 6 family member G6E (pseudogene)	F1	Full	56	1.27	72	2.61	15.82	125	0.895	73	4.97	0.06526
A0A0B4J1U3	LV136_HUMAN	IGLV1-36	Immunoglobulin lambda variable 1-36	F1	CD	16	1.53	18	2.39	1.53	44	0.618	44	4.02	0.3181
A0A0B4J1U3	LV136_HUMAN	IGLV1-36	Immunoglobulin lambda variable 1-36	F1	LEM	8	0.76	10	1.12	0.76	10	0.852	36	3.84	0.31666
A0A0B4J1U3	LV136_HUMAN	IGLV1-36	Immunoglobulin lambda variable 1-36	F1	Unc2	8	0.69	9	0.85	0.69	9	0.821	34	4.27	0.27738
A0A0B4J1U3	LV136_HUMAN	IGLV1-36	Immunoglobulin lambda variable 1-36	F1	Unc1	32	3.88	38	3.07	3.88	60	0.532	59	4.73	0.23398
A0A0B4J1U3	LV136_HUMAN	IGLV1-36	Immunoglobulin lambda variable 1-36	F1	ANK	16	1.77	31	3.6	1.77	87	0.933	62	5.42	0.19576
A0A0B4J1U3	LV136_HUMAN	IGLV1-36	Immunoglobulin lambda variable 1-36	F1	Unc1and2	24	3.67	28	3.3	9.02	62	0.98	60	4.82	0.11092
A0A0B4J1U3	LV136_HUMAN	IGLV1-36	Immunoglobulin lambda variable 1-36	F1	Full	24	3.67	28	3.3	9.02	62	0.998	60	4.83	0.0537
A0A0B4J1U4	TRGV5_HUMAN	TRGV5 TCRGV5	T cell receptor gamma variable 5	F1	CD	24	2.17	31	2.62	4.42	55	0.681	51	4.83	0.33716
A0A0B4J1U4	TRGV5_HUMAN	TRGV5 TCRGV5	T cell receptor gamma variable 5	F1	Unc2	8	0.53	9	0.55	0.53	9	0.684	35	4.44	0.2746
A0A0B4J1U4	TRGV5_HUMAN	TRGV5 TCRGV5	T cell receptor gamma variable 5	F1	LEM	8	0.98	10	1.87	0.98	10	0.936	36	4.28	0.27196
A0A0B4J1U4	TRGV5_HUMAN	TRGV5 TCRGV5	T cell receptor gamma variable 5	F1	Unc1	24	3.17	44	3.18	3.17	69	0.364	58	4.32	0.24212
A0A0B4J1U4	TRGV5_HUMAN	TRGV5 TCRGV5	T cell receptor gamma variable 5	F1	ANK	16	3.09	21	3.21	3.09	37	0.968	58	4.63	0.21006
A0A0B4J1U4	TRGV5_HUMAN	TRGV5 TCRGV5	T cell receptor gamma variable 5	F1	Unc1and2	24	2.98	31	2.98	9.76	33	0.959	56	4.32	0.10972
A0A0B4J1U4	TRGV5_HUMAN	TRGV5 TCRGV5	T cell receptor gamma variable 5	F1	Full	40	1.96	55	3.02	17.55	99	0.984	86	5.22	0.07514
A0A0B4J1U6	TVB9_HUMAN	TRBV9	T cell receptor beta variable 9	F1	CD	16	1.29	19	2.28	1.29	44	0.547	45	4.09	0.3363
A0A0B4J1U6	TVB9_HUMAN	TRBV9	T cell receptor beta variable 9	F1	LEM	16	0.56	17	0.93	0.56	17	0.109	35	3.42	0.30505
A0A0B4J1U6	TVB9_HUMAN	TRBV9	T cell receptor beta variable 9	F1	Unc2	16	1.46	15	0.67	1.46	15	0.0982	31	4.08	0.24308
A0A0B4J1U6	TVB9_HUMAN	TRBV9	T cell receptor beta variable 9	F1	Unc1	24	2.21	42	3.01	2.21	67	0.38	59	4.73	0.22793
A0A0B4J1U6	TVB9_HUMAN	TRBV9	T cell receptor beta variable 9	F1	ANK	16	2.25	22	2.73	2.25	23	0.759	59	5.21	0.19575
A0A0B4J1U6	TVB9_HUMAN	TRBV9	T cell receptor beta variable 9	F1	Unc1and2	40	3.25	41	3.26	11.35	50	0.894	59	4.69	0.11105
A0A0B4J1U6	TVB9_HUMAN	TRBV9	T cell receptor beta variable 9	F1	Full	40	3.25	41	3.26	11.35	50	0.991	74	5.1	0.06524
A0A0B4J1U7	HV601_HUMAN	IGHV6-1	Immunoglobulin heavy variable 6-1	F1	CD	16	2.76	26	4.47	2.76	73	0.692	46	4.29	0.36781
A0A0B4J1U7	HV601_HUMAN	IGHV6-1	Immunoglobulin heavy variable 6-1	F1	Unc2	8	0.69	9	0.91	0.69	9	0.843	36	3.9	0.28687
A0A0B4J1U7	HV601_HUMAN	IGHV6-1	Immunoglobulin heavy variable 6-1	F1	LEM	8	0.59	9	0.93	0.59	9	0.837	40	4.46	0.28236
A0A0B4J1U7	HV601_HUMAN	IGHV6-1	Immunoglobulin heavy variable 6-1	F1	ANK	16	2.86	23	3.7	2.86	76	0.971	68	5.03	0.23055
A0A0B4J1U7	HV601_HUMAN	IGHV6-1	Immunoglobulin heavy variable 6-1	F1	Unc1	32	1.45	46	3.37	10.14	118	0.743	64	5.57	0.22059
A0A0B4J1U7	HV601_HUMAN	IGHV6-1	Immunoglobulin heavy variable 6-1	F1	Unc1and2	32	7.89	30	3.18	7.29	34	0.964	58	4.53	0.10994
A0A0B4J1U7	HV601_HUMAN	IGHV6-1	Immunoglobulin heavy variable 6-1	F1	Full	48	3.06	54	3.47	23.03	112	0.99	65	4.29	0.06061
A0A0B4J1V0	HV315_HUMAN	IGHV3-15	Immunoglobulin heavy variable 3-15	F1	CD	16	2.78	25	4.11	2.78	72	0.666	47	4.39	0.35443
A0A0B4J1V0	HV315_HUMAN	IGHV3-15	Immunoglobulin heavy variable 3-15	F1	LEM	8	0.83	17	3.68	0.83	26	0.946	37	4.88	0.27009
A0A0B4J1V0	HV315_HUMAN	IGHV3-15	Immunoglobulin heavy variable 3-15	F1	ANK	32	2.87	50	3.35	9.07	158	0.924	75	4.74	0.26953
A0A0B4J1V0	HV315_HUMAN	IGHV3-15	Immunoglobulin heavy variable 3-15	F1	Unc2	8	0.58	11	1.21	0.58	13	0.853	37	4.89	0.2572
A0A0B4J1V0	HV315_HUMAN	IGHV3-15	Immunoglobulin heavy variable 3-15	F1	Unc1	32	2.56	41	3.49	7.4	51	0.781	64	5.25	0.23879
A0A0B4J1V0	HV315_HUMAN	IGHV3-15	Immunoglobulin heavy variable 3-15	F1	Unc1and2	48	6.19	47	2.69	17.59	76	0.915	57	3.94	0.11645
A0A0B4J1V0	HV315_HUMAN	IGHV3-15	Immunoglobulin heavy variable 3-15	F1	Full	48	2.11	62	2.97	21.14	133	0.987	68	3.85	0.06515
A0A0B4J1V1	HV321_HUMAN	IGHV3-21	Immunoglobulin heavy variable 3-21	F1	CD	16	2.78	33	5.55	2.78	72	0.66	51	4.73	0.35813
A0A0B4J1V1	HV321_HUMAN	IGHV3-21	Immunoglobulin heavy variable 3-21	F1	LEM	16	1.79	16	1.79	1.79	17	0.407	37	4.27	0.2762
A0A0B4J1V1	HV321_HUMAN	IGHV3-21	Immunoglobulin heavy variable 3-21	F1	Unc2	16	1.7	19	2.71	1.7	19	0.532	35	4.31	0.26765
A0A0B4J1V1	HV321_HUMAN	IGHV3-21	Immunoglobulin heavy variable 3-21	F1	Unc1	40	2.88	47	3.57	12.56	118	0.679	58	4.9	0.22783
A0A0B4J1V1	HV321_HUMAN	IGHV3-21	Immunoglobulin heavy variable 3-21	F1	ANK	16	1.85	16	1.08	1.85	16	0.559	62	4.96	0.21372
A0A0B4J1V1	HV321_HUMAN	IGHV3-21	Immunoglobulin heavy variable 3-21	F1	Unc1and2	24	1.3	32	2.3	1.3	61	0.688	57	4.45	0.10966
A0A0B4J1V1	HV321_HUMAN	IGHV3-21	Immunoglobulin heavy variable 3-21	F1	Full	56	3.12	74	3	24.44	150	0.981	93	4.33	0.08646
A0A0B4J1V2	HV226_HUMAN	IGHV2-26	Immunoglobulin heavy variable 2-26	F1	CD	16	2.76	19	3.71	2.76	24	0.732	46	4.35	0.36894
A0A0B4J1V2	HV226_HUMAN	IGHV2-26	Immunoglobulin heavy variable 2-26	F1	Unc2	16	2.65	15	1.47	2.65	15	0.496	36	3.88	0.30555
A0A0B4J1V2	HV226_HUMAN	IGHV2-26	Immunoglobulin heavy variable 2-26	F1	LEM	8	0.17	15	2.67	0.17	15	0.918	35	4	0.30051
A0A0B4J1V2	HV226_HUMAN	IGHV2-26	Immunoglobulin heavy variable 2-26	F1	ANK	16	2.34	17	1.55	2.34	19	0.706	63	4.18	0.24092
A0A0B4J1V2	HV226_HUMAN	IGHV2-26	Immunoglobulin heavy variable 2-26	F1	Unc1	40	2.87	45	3.3	12.79	118	0.66	63	4.93	0.23385
A0A0B4J1V2	HV226_HUMAN	IGHV2-26	Immunoglobulin heavy variable 2-26	F1	Unc1and2	24	3.19	23	2.18	3.19	23	0.837	59	4.63	0.11176
A0A0B4J1V2	HV226_HUMAN	IGHV2-26	Immunoglobulin heavy variable 2-26	F1	Full	32	4.1	34	2.57	4.94	34	0.992	69	4.45	0.06365
A0A0B4J1V6	HV373_HUMAN	IGHV3-73	Immunoglobulin heavy variable 3-73	F1	CD	16	2.02	9	1.41	2.02	9	0.655	49	4.54	0.35521
A0A0B4J1V6	HV373_HUMAN	IGHV3-73	Immunoglobulin heavy variable 3-73	F1	LEM	16	1.91	16	1.74	1.91	16	0.642	37	4.46	0.282
A0A0B4J1V6	HV373_HUMAN	IGHV3-73	Immunoglobulin heavy variable 3-73	F1	Unc2	16	2.49	19	3.05	2.49	19	0.758	36	4.79	0.2512
A0A0B4J1V6	HV373_HUMAN	IGHV3-73	Immunoglobulin heavy variable 3-73	F1	Unc1	40	3.83	46	2.94	8.58	115	0.692	62	4.63	0.24453
A0A0B4J1V6	HV373_HUMAN	IGHV3-73	Immunoglobulin heavy variable 3-73	F1	ANK	16	3.07	30	3.68	3.07	71	0.846	65	5.02	0.21683
A0A0B4J1V6	HV373_HUMAN	IGHV3-73	Immunoglobulin heavy variable 3-73	F1	Unc1and2	48	13.04	48	2.67	20.2	104	0.923	55	3.68	0.11502
A0A0B4J1V6	HV373_HUMAN	IGHV3-73	Immunoglobulin heavy variable 3-73	F1	Full	64	13.52	78	6.69	20.81	175	0.998	84	3.57	0.08172
A0A0B4J1V7	HV781_HUMAN	IGHV7-81	Probable non-functional immunoglobulin heavy variable 7-81	F1	CD	16	2.75	31	4.61	2.75	78	0.637	50	4.65	0.35461
A0A0B4J1V7	HV781_HUMAN	IGHV7-81	Probable non-functional immunoglobulin heavy variable 7-81	F1	LEM	16	2.24	18	2.65	2.24	18	0.749	34	3.98	0.28763
A0A0B4J1V7	HV781_HUMAN	IGHV7-81	Probable non-functional immunoglobulin heavy variable 7-81	F1	Unc2	16	2.38	16	1.36	2.38	16	0.456	31	3.99	0.24337
A0A0B4J1V7	HV781_HUMAN	IGHV7-81	Probable non-functional immunoglobulin heavy variable 7-81	F1	Unc1	40	2.54	46	3.17	12.57	118	0.598	57	4.72	0.23614
A0A0B4J1V7	HV781_HUMAN	IGHV7-81	Probable non-functional immunoglobulin heavy variable 7-81	F1	ANK	16	2.32	20	2.77	2.32	20	0.836	63	4.46	0.23148
A0A0B4J1V7	HV781_HUMAN	IGHV7-81	Probable non-functional immunoglobulin heavy variable 7-81	F1	Unc1and2	24	3.21	33	3.23	3.21	62	0.767	64	5.15	0.11443
A0A0B4J1V7	HV781_HUMAN	IGHV7-81	Probable non-functional immunoglobulin heavy variable 7-81	F1	Full	24	3.21	33	3.23	3.21	62	0.975	80	5.4	0.069
A0A0B4J1W7	NPIA9_HUMAN	NPIPA9	Nuclear pore complex-interacting protein family member A9	F1	ANK	96	4.77	106	2.71	21.49	170	0.298	116	3.18	0.54354
A0A0B4J1W7	NPIA9_HUMAN	NPIPA9	Nuclear pore complex-interacting protein family member A9	F1	Unc1	80	3.26	79	1.33	15.71	158	0.0481	88	2.52	0.52772
A0A0B4J1W7	NPIA9_HUMAN	NPIPA9	Nuclear pore complex-interacting protein family member A9	F1	Unc1and2	200	8.51	173	4.88	37.8	357	0.115	213	4.78	0.4127
A0A0B4J1W7	NPIA9_HUMAN	NPIPA9	Nuclear pore complex-interacting protein family member A9	F1	LEM	32	2.23	33	0.67	9.38	68	0.299	28	3.04	0.39611
A0A0B4J1W7	NPIA9_HUMAN	NPIPA9	Nuclear pore complex-interacting protein family member A9	F1	Unc2	32	3.86	35	3.88	5.12	61	0.549	32	3.59	0.34363
A0A0B4J1W7	NPIA9_HUMAN	NPIPA9	Nuclear pore complex-interacting protein family member A9	F1	CD	16	5	11	0.23	5	11	0.829	19	3.42	0.23551
A0A0B4J1W7	NPIA9_HUMAN	NPIPA9	Nuclear pore complex-interacting protein family member A9	F1	Full	272	18.47	273	8.52	37.47	503	0.327	253	5.5	0.22083
A0A0B4J1X5	HV374_HUMAN	IGHV3-74	Immunoglobulin heavy variable 3-74	F1	CD	16	2.8	30	5.47	2.8	70	0.695	51	4.8	0.34712
A0A0B4J1X5	HV374_HUMAN	IGHV3-74	Immunoglobulin heavy variable 3-74	F1	LEM	16	4.2	19	4.06	4.2	23	0.925	35	4	0.28408
A0A0B4J1X5	HV374_HUMAN	IGHV3-74	Immunoglobulin heavy variable 3-74	F1	Unc2	8	0.71	15	3.5	0.71	15	0.951	36	4.48	0.26052
A0A0B4J1X5	HV374_HUMAN	IGHV3-74	Immunoglobulin heavy variable 3-74	F1	Unc1	40	2.73	44	3.08	12.5	118	0.652	59	4.86	0.23395
A0A0B4J1X5	HV374_HUMAN	IGHV3-74	Immunoglobulin heavy variable 3-74	F1	ANK	16	3.5	22	3.36	3.5	43	0.968	59	4.67	0.21496
A0A0B4J1X5	HV374_HUMAN	IGHV3-74	Immunoglobulin heavy variable 3-74	F1	Unc1and2	40	2.73	44	3.08	12.5	118	0.935	57	3.72	0.11717
A0A0B4J1X5	HV374_HUMAN	IGHV3-74	Immunoglobulin heavy variable 3-74	F1	Full	48	3.52	62	3.39	12.46	104	0.99	85	4.75	0.07693
A0A0B4J1X8	HV343_HUMAN	IGHV3-43	Immunoglobulin heavy variable 3-43	F1	CD	16	2.02	9	1.42	2.02	9	0.653	49	4.64	0.34385
A0A0B4J1X8	HV343_HUMAN	IGHV3-43	Immunoglobulin heavy variable 3-43	F1	LEM	16	1.99	18	2.57	1.99	18	0.736	34	3.85	0.28701
A0A0B4J1X8	HV343_HUMAN	IGHV3-43	Immunoglobulin heavy variable 3-43	F1	Unc2	16	2.68	19	3.12	2.68	19	0.725	33	4.41	0.24667
A0A0B4J1X8	HV343_HUMAN	IGHV3-43	Immunoglobulin heavy variable 3-43	F1	Unc1	40	2.86	46	3.45	12.57	118	0.678	58	4.57	0.23675
A0A0B4J1X8	HV343_HUMAN	IGHV3-43	Immunoglobulin heavy variable 3-43	F1	ANK	16	2.68	20	3.04	2.68	20	0.88	59	4.85	0.20786
A0A0B4J1X8	HV343_HUMAN	IGHV3-43	Immunoglobulin heavy variable 3-43	F1	Unc1and2	32	3.98	34	3.79	8.89	34	0.968	57	4.47	0.10907
A0A0B4J1X8	HV343_HUMAN	IGHV3-43	Immunoglobulin heavy variable 3-43	F1	Full	56	16.09	63	2.63	22.44	147	0.991	84	4.32	0.07838
A0A0B4J1Y8	LV949_HUMAN	IGLV9-49	Immunoglobulin lambda variable 9-49	F1	CD	16	1.92	17	3.26	1.92	25	0.768	48	4.56	0.33973
A0A0B4J1Y8	LV949_HUMAN	IGLV9-49	Immunoglobulin lambda variable 9-49	F1	LEM	16	0.9	16	0.9	0.9	16	0.139	36	4.34	0.27154
A0A0B4J1Y8	LV949_HUMAN	IGLV9-49	Immunoglobulin lambda variable 9-49	F1	Unc2	16	1.69	15	0.88	1.69	15	0.187	32	4.48	0.2471
A0A0B4J1Y8	LV949_HUMAN	IGLV9-49	Immunoglobulin lambda variable 9-49	F1	Unc1	40	2.82	46	3.22	2.82	69	0.305	59	4.67	0.23907
A0A0B4J1Y8	LV949_HUMAN	IGLV9-49	Immunoglobulin lambda variable 9-49	F1	ANK	16	0.9	17	1.33	0.9	17	0.582	59	4.54	0.21202
A0A0B4J1Y8	LV949_HUMAN	IGLV9-49	Immunoglobulin lambda variable 9-49	F1	Unc1and2	48	2.51	68	2.89	22.47	147	0.748	81	4.57	0.15427
A0A0B4J1Y8	LV949_HUMAN	IGLV9-49	Immunoglobulin lambda variable 9-49	F1	Full	48	2.51	68	2.89	22.47	147	0.972	78	4.28	0.07274
A0A0B4J1Y9	HV372_HUMAN	IGHV3-72	Immunoglobulin heavy variable 3-72	F1	CD	16	2.77	20	3.61	2.77	46	0.694	48	4.5	0.35048
A0A0B4J1Y9	HV372_HUMAN	IGHV3-72	Immunoglobulin heavy variable 3-72	F1	LEM	8	0.83	17	3.7	0.83	26	0.947	36	4.26	0.27287
A0A0B4J1Y9	HV372_HUMAN	IGHV3-72	Immunoglobulin heavy variable 3-72	F1	Unc2	8	0.57	15	3.53	0.57	15	0.952	37	4.74	0.25777
A0A0B4J1Y9	HV372_HUMAN	IGHV3-72	Immunoglobulin heavy variable 3-72	F1	Unc1	40	3.84	46	2.92	8.5	115	0.679	54	4.04	0.25509
A0A0B4J1Y9	HV372_HUMAN	IGHV3-72	Immunoglobulin heavy variable 3-72	F1	ANK	32	2.94	47	5.13	8.97	154	0.97	57	4.94	0.19533
A0A0B4J1Y9	HV372_HUMAN	IGHV3-72	Immunoglobulin heavy variable 3-72	F1	Unc1and2	32	3.37	37	3.28	18.75	69	0.93	54	4.78	0.10019
A0A0B4J1Y9	HV372_HUMAN	IGHV3-72	Immunoglobulin heavy variable 3-72	F1	Full	56	4.95	70	3.28	17.82	129	0.989	76	4.12	0.07149
A0A0B4J1Z2	KVD43_HUMAN	IGKV1D-43	Immunoglobulin kappa variable 1D-43	F1	CD	24	2.7	27	2.61	5.45	28	0.745	39	3.74	0.36109
A0A0B4J1Z2	KVD43_HUMAN	IGKV1D-43	Immunoglobulin kappa variable 1D-43	F1	Unc2	8	0.68	9	0.93	0.68	9	0.839	34	3.53	0.31924
A0A0B4J1Z2	KVD43_HUMAN	IGKV1D-43	Immunoglobulin kappa variable 1D-43	F1	LEM	8	0.97	17	3.28	0.97	43	0.937	37	4.1	0.27013
A0A0B4J1Z2	KVD43_HUMAN	IGKV1D-43	Immunoglobulin kappa variable 1D-43	F1	Unc1	32	4.43	41	3.09	4.93	64	0.465	60	4.82	0.23065
A0A0B4J1Z2	KVD43_HUMAN	IGKV1D-43	Immunoglobulin kappa variable 1D-43	F1	ANK	16	1.66	33	3.97	1.66	88	0.92	59	5.09	0.1991
A0A0B4J1Z2	KVD43_HUMAN	IGKV1D-43	Immunoglobulin kappa variable 1D-43	F1	Unc1and2	32	8.36	34	4.1	11.47	37	0.939	54	5.66	0.09553
A0A0B4J1Z2	KVD43_HUMAN	IGKV1D-43	Immunoglobulin kappa variable 1D-43	F1	Full	40	2.39	45	2.72	20.97	93	0.984	72	4.91	0.06416
A0A0B4J200	TJB23_HUMAN	TRBJ2-3 hCG_2039521	T cell receptor beta joining 2-3	F1	Unc2	8	1.11	13	3.22	1.11	13	0.798	16	2.72	0.19228
A0A0B4J200	TJB23_HUMAN	TRBJ2-3 hCG_2039521	T cell receptor beta joining 2-3	F1	LEM	8	1.92	11	3.13	1.92	11	0.885	10	1.93	0.15567
A0A0B4J200	TJB23_HUMAN	TRBJ2-3 hCG_2039521	T cell receptor beta joining 2-3	F1	CD	8	0.59	9	0.81	0.59	9	0.437	8	1.09	0.12653
A0A0B4J200	TJB23_HUMAN	TRBJ2-3 hCG_2039521	T cell receptor beta joining 2-3	F1	ANK	8	1.04	9	1.09	1.04	9	0.911	13	1.99	0.0653
A0A0B4J200	TJB23_HUMAN	TRBJ2-3 hCG_2039521	T cell receptor beta joining 2-3	F1	Unc1	8	0.77	13	1.86	0.77	13	0.894	11	2.2	0.06252
A0A0B4J200	TJB23_HUMAN	TRBJ2-3 hCG_2039521	T cell receptor beta joining 2-3	F1	Unc1and2	8	0.77	13	1.86	0.77	13	0.992	11	2.2	0.02522
A0A0B4J200	TJB23_HUMAN	TRBJ2-3 hCG_2039521	T cell receptor beta joining 2-3	F1	Full	8	0.59	10	0.94	0.59	10	0.999	16	1.76	0.01659
A0A0B4J234	TVA2_HUMAN	TRAV2	T cell receptor alpha variable 2	F1	LEM	16	0.41	19	0.67	0.41	19	0.0359	20	1.23	0.34706
A0A0B4J234	TVA2_HUMAN	TRAV2	T cell receptor alpha variable 2	F1	Unc2	16	1.57	15	0.54	1.57	15	0.0651	31	2.96	0.33151
A0A0B4J234	TVA2_HUMAN	TRAV2	T cell receptor alpha variable 2	F1	CD	16	1.98	17	3.26	1.98	24	0.735	40	3.92	0.32027
A0A0B4J234	TVA2_HUMAN	TRAV2	T cell receptor alpha variable 2	F1	Unc1	16	0.48	29	3.42	0.48	33	0.639	56	4.68	0.21745
A0A0B4J234	TVA2_HUMAN	TRAV2	T cell receptor alpha variable 2	F1	ANK	24	2.72	25	3.21	2.72	25	0.724	49	4.23	0.18891
A0A0B4J234	TVA2_HUMAN	TRAV2	T cell receptor alpha variable 2	F1	Unc1and2	40	2.75	40	2.67	6.42	40	0.723	48	4.46	0.09482
A0A0B4J234	TVA2_HUMAN	TRAV2	T cell receptor alpha variable 2	F1	Full	40	2.75	40	2.67	6.42	40	0.969	68	4.5	0.06266
A0A0B4J235	TVAM2_HUMAN	TRAV13-2	T cell receptor alpha variable 13-2	F1	LEM	16	0.21	19	0.5	0.21	19	0.0156	20	0.95	0.36158
A0A0B4J235	TVAM2_HUMAN	TRAV13-2	T cell receptor alpha variable 13-2	F1	CD	16	2.76	18	3.18	2.76	24	0.663	45	4.73	0.29262
A0A0B4J235	TVAM2_HUMAN	TRAV13-2	T cell receptor alpha variable 13-2	F1	Unc2	16	1.43	21	3.24	1.43	21	0.514	20	2.92	0.26613
A0A0B4J235	TVAM2_HUMAN	TRAV13-2	T cell receptor alpha variable 13-2	F1	Unc1	32	3.76	41	3.04	3.76	63	0.354	55	4.46	0.22885
A0A0B4J235	TVAM2_HUMAN	TRAV13-2	T cell receptor alpha variable 13-2	F1	ANK	24	2.43	29	3.04	2.43	74	0.485	53	4.67	0.19035
A0A0B4J235	TVAM2_HUMAN	TRAV13-2	T cell receptor alpha variable 13-2	F1	Unc1and2	32	3.6	36	3.03	3.6	36	0.555	59	4.59	0.11107
A0A0B4J235	TVAM2_HUMAN	TRAV13-2	T cell receptor alpha variable 13-2	F1	Full	32	3.27	34	3.06	3.27	34	0.932	71	5.69	0.06013
A0A0B4J237	TVA82_HUMAN	TRAV8-2	T cell receptor alpha variable 8-2	F1	CD	16	2.33	24	3.07	2.33	28	0.566	45	4.32	0.35097
A0A0B4J237	TVA82_HUMAN	TRAV8-2	T cell receptor alpha variable 8-2	F1	LEM	16	0.7	17	1.09	0.7	17	0.141	35	4.14	0.28329
A0A0B4J237	TVA82_HUMAN	TRAV8-2	T cell receptor alpha variable 8-2	F1	Unc2	16	1.37	17	1.54	1.37	17	0.272	36	4.52	0.26232
A0A0B4J237	TVA82_HUMAN	TRAV8-2	T cell receptor alpha variable 8-2	F1	Unc1	24	3.22	39	3.24	4.09	65	0.388	55	4.5	0.23377
A0A0B4J237	TVA82_HUMAN	TRAV8-2	T cell receptor alpha variable 8-2	F1	ANK	16	0.71	21	1.47	0.71	21	0.491	56	4.59	0.19751
A0A0B4J237	TVA82_HUMAN	TRAV8-2	T cell receptor alpha variable 8-2	F1	Unc1and2	32	2.17	36	2.49	11.66	53	0.815	61	4.56	0.11552
A0A0B4J237	TVA82_HUMAN	TRAV8-2	T cell receptor alpha variable 8-2	F1	Full	32	2.38	25	1.03	4.92	36	0.933	76	5.02	0.06751
A0A0B4J238	TVA12_HUMAN	TRAV1-2	T cell receptor alpha variable 1-2	F1	LEM	8	0.75	14	3.06	0.75	30	0.935	38	3.86	0.33173
A0A0B4J238	TVA12_HUMAN	TRAV1-2	T cell receptor alpha variable 1-2	F1	CD	16	2.75	22	3.59	2.75	26	0.621	40	4.5	0.28213
A0A0B4J238	TVA12_HUMAN	TRAV1-2	T cell receptor alpha variable 1-2	F1	Unc2	8	0.62	9	0.81	0.62	9	0.777	33	4.31	0.25266
A0A0B4J238	TVA12_HUMAN	TRAV1-2	T cell receptor alpha variable 1-2	F1	Unc1	32	2.67	44	3.2	2.67	62	0.383	59	4.89	0.23081
A0A0B4J238	TVA12_HUMAN	TRAV1-2	T cell receptor alpha variable 1-2	F1	ANK	16	2.01	21	3.39	2.01	48	0.958	51	4.21	0.19965
A0A0B4J238	TVA12_HUMAN	TRAV1-2	T cell receptor alpha variable 1-2	F1	Unc1and2	32	2.67	44	3.2	2.67	62	0.828	59	4.89	0.10854
A0A0B4J238	TVA12_HUMAN	TRAV1-2	T cell receptor alpha variable 1-2	F1	Full	32	2.67	44	3.2	2.67	62	0.984	70	4.95	0.06232
A0A0B4J240	TVA10_HUMAN	TRAV10	T cell receptor alpha variable 10	F1	CD	16	2.75	18	3.16	2.75	24	0.664	43	4.46	0.3092
A0A0B4J240	TVA10_HUMAN	TRAV10	T cell receptor alpha variable 10	F1	LEM	16	0.26	18	0.66	0.26	18	0.0413	36	4.06	0.29625
A0A0B4J240	TVA10_HUMAN	TRAV10	T cell receptor alpha variable 10	F1	Unc2	16	1.47	15	0.76	1.47	15	0.118	33	4.38	0.25232
A0A0B4J240	TVA10_HUMAN	TRAV10	T cell receptor alpha variable 10	F1	Unc1	32	3.77	38	3.04	3.77	63	0.364	54	4.41	0.2244
A0A0B4J240	TVA10_HUMAN	TRAV10	T cell receptor alpha variable 10	F1	ANK	24	2.52	28	3.02	2.52	68	0.594	55	4.55	0.20269
A0A0B4J240	TVA10_HUMAN	TRAV10	T cell receptor alpha variable 10	F1	Unc1and2	32	2.23	35	1.62	4.07	62	0.67	55	4.4	0.10618
A0A0B4J240	TVA10_HUMAN	TRAV10	T cell receptor alpha variable 10	F1	Full	32	3.79	33	2.72	3.79	37	0.931	71	4.83	0.06383
A0A0B4J241	TVAM1_HUMAN	TRAV13-1	T cell receptor alpha variable 13-1	F1	LEM	8	0.96	13	3.73	0.96	15	0.963	35	3.97	0.30383
A0A0B4J241	TVAM1_HUMAN	TRAV13-1	T cell receptor alpha variable 13-1	F1	CD	16	2.78	18	3.23	2.78	24	0.682	45	4.61	0.29891
A0A0B4J241	TVAM1_HUMAN	TRAV13-1	T cell receptor alpha variable 13-1	F1	Unc2	8	0.69	9	0.86	0.69	9	0.811	31	4.23	0.23475
A0A0B4J241	TVAM1_HUMAN	TRAV13-1	T cell receptor alpha variable 13-1	F1	Unc1	32	3.79	40	3.07	3.79	63	0.408	57	4.58	0.22895
A0A0B4J241	TVAM1_HUMAN	TRAV13-1	T cell receptor alpha variable 13-1	F1	ANK	16	1.95	21	3.21	1.95	49	0.961	53	4.7	0.19359
A0A0B4J241	TVAM1_HUMAN	TRAV13-1	T cell receptor alpha variable 13-1	F1	Unc1and2	32	6.47	33	3.45	8.57	37	0.944	59	4.99	0.10718
A0A0B4J241	TVAM1_HUMAN	TRAV13-1	T cell receptor alpha variable 13-1	F1	Full	32	6.47	33	3.45	8.57	37	0.995	74	4.71	0.06672
A0A0B4J244	TVA3_HUMAN	TRAV3	T cell receptor alpha variable 3	F1	CD	16	1.17	18	3.01	1.17	26	0.653	45	4.18	0.34463
A0A0B4J244	TVA3_HUMAN	TRAV3	T cell receptor alpha variable 3	F1	LEM	8	1.21	20	3.14	1.21	48	0.922	34	3.5	0.32084
A0A0B4J244	TVA3_HUMAN	TRAV3	T cell receptor alpha variable 3	F1	Unc2	8	0.65	9	0.8	0.65	9	0.794	35	4.63	0.24936
A0A0B4J244	TVA3_HUMAN	TRAV3	T cell receptor alpha variable 3	F1	Unc1	24	3.07	41	3.28	4.09	66	0.366	54	4.4	0.23281
A0A0B4J244	TVA3_HUMAN	TRAV3	T cell receptor alpha variable 3	F1	ANK	16	2.24	7	1.38	2.24	7	0.984	59	4.79	0.20649
A0A0B4J244	TVA3_HUMAN	TRAV3	T cell receptor alpha variable 3	F1	Unc1and2	32	3.08	37	3.17	25.04	73	0.925	54	4.46	0.10487
A0A0B4J244	TVA3_HUMAN	TRAV3	T cell receptor alpha variable 3	F1	Full	40	3.01	47	3.48	18.37	125	0.988	61	4.26	0.05641
A0A0B4J245	TVAL1_HUMAN	TRAV12-1	T cell receptor alpha variable 12-1	F1	LEM	16	0.21	19	0.79	0.21	19	0.0534	22	1.69	0.3734
A0A0B4J245	TVAL1_HUMAN	TRAV12-1	T cell receptor alpha variable 12-1	F1	CD	16	2.57	32	3.48	2.57	63	0.46	37	3.65	0.34749
A0A0B4J245	TVAL1_HUMAN	TRAV12-1	T cell receptor alpha variable 12-1	F1	Unc2	16	1.61	21	3.48	1.61	21	0.536	34	4.36	0.26031
A0A0B4J245	TVAL1_HUMAN	TRAV12-1	T cell receptor alpha variable 12-1	F1	ANK	24	2.84	32	3.09	2.84	60	0.342	54	4.63	0.19333
A0A0B4J245	TVAL1_HUMAN	TRAV12-1	T cell receptor alpha variable 12-1	F1	Unc1	16	0.26	28	3.23	0.26	44	0.625	42	4.06	0.19273
A0A0B4J245	TVAL1_HUMAN	TRAV12-1	T cell receptor alpha variable 12-1	F1	Unc1and2	32	2.79	36	2.76	4.92	37	0.834	43	3.92	0.08995
A0A0B4J245	TVAL1_HUMAN	TRAV12-1	T cell receptor alpha variable 12-1	F1	Full	32	2.1	33	1.42	4.99	35	0.935	73	5.05	0.06453
A0A0B4J248	TVA11_HUMAN	TRAV1-1	T cell receptor alpha variable 1-1	F1	CD	16	2	20	3.57	2	25	0.679	35	3.16	0.39524
A0A0B4J248	TVA11_HUMAN	TRAV1-1	T cell receptor alpha variable 1-1	F1	LEM	8	0.76	19	3.16	0.76	37	0.906	40	3.98	0.33536
A0A0B4J248	TVA11_HUMAN	TRAV1-1	T cell receptor alpha variable 1-1	F1	Unc2	8	0.64	9	0.79	0.64	9	0.774	31	4.29	0.23247
A0A0B4J248	TVA11_HUMAN	TRAV1-1	T cell receptor alpha variable 1-1	F1	Unc1	32	2.65	43	3.2	2.65	62	0.328	58	4.81	0.22911
A0A0B4J248	TVA11_HUMAN	TRAV1-1	T cell receptor alpha variable 1-1	F1	ANK	16	2.02	21	3.33	2.02	48	0.952	61	5.21	0.20657
A0A0B4J248	TVA11_HUMAN	TRAV1-1	T cell receptor alpha variable 1-1	F1	Unc1and2	32	2.65	43	3.2	2.65	62	0.79	56	4.9	0.10492
A0A0B4J248	TVA11_HUMAN	TRAV1-1	T cell receptor alpha variable 1-1	F1	Full	56	8.36	61	2.72	21.93	94	0.995	69	3.73	0.06621
A0A0B4J249	TVA5_HUMAN	TRAV5	T cell receptor alpha variable 5	F1	LEM	8	1.18	20	3.64	1.18	35	0.934	35	3.84	0.31714
A0A0B4J249	TVA5_HUMAN	TRAV5	T cell receptor alpha variable 5	F1	CD	16	2.76	18	3.23	2.76	24	0.673	46	4.76	0.29739
A0A0B4J249	TVA5_HUMAN	TRAV5	T cell receptor alpha variable 5	F1	Unc2	8	0.62	9	0.82	0.62	9	0.8	33	4.4	0.23345
A0A0B4J249	TVA5_HUMAN	TRAV5	T cell receptor alpha variable 5	F1	Unc1	24	2.82	46	3.19	2.82	64	0.309	58	4.88	0.22516
A0A0B4J249	TVA5_HUMAN	TRAV5	T cell receptor alpha variable 5	F1	ANK	16	2.48	19	3.36	2.48	48	0.976	52	4.57	0.19563
A0A0B4J249	TVA5_HUMAN	TRAV5	T cell receptor alpha variable 5	F1	Unc1and2	24	2.42	28	2.66	8.8	29	0.933	55	4.65	0.10373
A0A0B4J249	TVA5_HUMAN	TRAV5	T cell receptor alpha variable 5	F1	Full	40	6.71	44	3.84	21.82	52	0.995	56	3.54	0.05411
A0A0B4J262	TVA86_HUMAN	TRAV8-6	T cell receptor alpha variable 8-6	F1	CD	16	1.48	18	3.77	1.48	31	0.763	45	4.42	0.33741
A0A0B4J262	TVA86_HUMAN	TRAV8-6	T cell receptor alpha variable 8-6	F1	LEM	8	1.1	8	1.1	1.1	8	0.896	31	2.93	0.33369
A0A0B4J262	TVA86_HUMAN	TRAV8-6	T cell receptor alpha variable 8-6	F1	Unc2	8	0.68	9	0.9	0.68	9	0.825	35	4.55	0.25938
A0A0B4J262	TVA86_HUMAN	TRAV8-6	T cell receptor alpha variable 8-6	F1	Unc1	24	3.17	41	3.22	4.13	68	0.341	57	4.67	0.22883
A0A0B4J262	TVA86_HUMAN	TRAV8-6	T cell receptor alpha variable 8-6	F1	ANK	16	2.13	7	1.18	2.13	7	0.979	55	4.39	0.19979
A0A0B4J262	TVA86_HUMAN	TRAV8-6	T cell receptor alpha variable 8-6	F1	Unc1and2	32	2.58	40	3.05	27.37	76	0.879	56	4.68	0.10671
A0A0B4J262	TVA86_HUMAN	TRAV8-6	T cell receptor alpha variable 8-6	F1	Full	32	2.71	40	3.35	22.31	55	0.99	68	5.16	0.05967
A0A0B4J263	TVA39_HUMAN	TRAV39	T cell receptor alpha variable 39	F1	LEM	16	0.65	17	0.98	0.65	17	0.113	38	3.61	0.34246
A0A0B4J263	TVA39_HUMAN	TRAV39	T cell receptor alpha variable 39	F1	CD	16	2.84	18	3.29	2.84	24	0.683	45	4.35	0.30999
A0A0B4J263	TVA39_HUMAN	TRAV39	T cell receptor alpha variable 39	F1	Unc2	16	1.61	15	0.58	1.61	15	0.0745	28	3.65	0.25076
A0A0B4J263	TVA39_HUMAN	TRAV39	T cell receptor alpha variable 39	F1	Unc1	32	3.67	42	3.08	3.67	66	0.379	46	3.02	0.22658
A0A0B4J263	TVA39_HUMAN	TRAV39	T cell receptor alpha variable 39	F1	ANK	16	0.67	23	2.62	0.67	24	0.685	59	4.97	0.19492
A0A0B4J263	TVA39_HUMAN	TRAV39	T cell receptor alpha variable 39	F1	Unc1and2	32	6.21	34	2.93	6.33	35	0.897	57	4.8	0.10632
A0A0B4J263	TVA39_HUMAN	TRAV39	T cell receptor alpha variable 39	F1	Full	56	2.69	64	2.53	25.82	142	0.987	71	3.04	0.07052
A0A0B4J264	TV381_HUMAN	TRAV38-1	T cell receptor alpha variable 38-1	F1	CD	16	2.8	19	3.59	2.8	24	0.72	45	4.54	0.33623
A0A0B4J264	TV381_HUMAN	TRAV38-1	T cell receptor alpha variable 38-1	F1	LEM	8	0.72	9	0.87	0.72	9	0.819	35	3.66	0.31057
A0A0B4J264	TV381_HUMAN	TRAV38-1	T cell receptor alpha variable 38-1	F1	Unc2	8	0.58	17	3.15	0.58	29	0.927	31	4.25	0.24094
A0A0B4J264	TV381_HUMAN	TRAV38-1	T cell receptor alpha variable 38-1	F1	Unc1	24	3.72	37	3.09	4.41	68	0.526	54	4.12	0.23299
A0A0B4J264	TV381_HUMAN	TRAV38-1	T cell receptor alpha variable 38-1	F1	ANK	16	1.77	40	3.42	1.77	94	0.908	57	4.86	0.20028
A0A0B4J264	TV381_HUMAN	TRAV38-1	T cell receptor alpha variable 38-1	F1	Unc1and2	32	6.03	33	3.35	9.14	37	0.933	65	5.13	0.11754
A0A0B4J264	TV381_HUMAN	TRAV38-1	T cell receptor alpha variable 38-1	F1	Full	40	3.49	47	3.06	20.47	62	0.987	78	5.37	0.06757
A0A0B4J265	TVAZ2_HUMAN	TRAV26-2	T cell receptor alpha variable 26-2	F1	LEM	8	0.91	24	3.22	0.91	52	0.879	37	3.96	0.35049
A0A0B4J265	TVAZ2_HUMAN	TRAV26-2	T cell receptor alpha variable 26-2	F1	CD	16	1.27	19	3.92	1.27	31	0.723	43	4.47	0.294
A0A0B4J265	TVAZ2_HUMAN	TRAV26-2	T cell receptor alpha variable 26-2	F1	Unc2	8	0.69	9	0.8	0.69	9	0.787	33	4	0.25416
A0A0B4J265	TVAZ2_HUMAN	TRAV26-2	T cell receptor alpha variable 26-2	F1	Unc1	24	5.07	29	2.03	5.13	30	0.722	58	4.64	0.23291
A0A0B4J265	TVAZ2_HUMAN	TRAV26-2	T cell receptor alpha variable 26-2	F1	ANK	16	2.69	26	3.34	2.69	73	0.955	52	4.23	0.19634
A0A0B4J265	TVAZ2_HUMAN	TRAV26-2	T cell receptor alpha variable 26-2	F1	Unc1and2	24	5.07	29	2.03	5.13	30	0.955	66	5.19	0.11686
A0A0B4J265	TVAZ2_HUMAN	TRAV26-2	T cell receptor alpha variable 26-2	F1	Full	40	2.64	53	3.05	18.23	69	0.995	65	3.78	0.06212
A0A0B4J266	TVA41_HUMAN	TRAV41	T cell receptor alpha variable 41	F1	LEM	16	0.22	17	0.23	0.22	17	0.0214	20	0.87	0.3586
A0A0B4J266	TVA41_HUMAN	TRAV41	T cell receptor alpha variable 41	F1	CD	16	2.83	22	3.79	2.83	26	0.66	33	2.72	0.31995
A0A0B4J266	TVA41_HUMAN	TRAV41	T cell receptor alpha variable 41	F1	Unc2	16	1.5	15	0.6	1.5	15	0.0788	28	3.73	0.24544
A0A0B4J266	TVA41_HUMAN	TRAV41	T cell receptor alpha variable 41	F1	Unc1	24	2.25	43	3	2.25	62	0.404	56	4.76	0.2258
A0A0B4J266	TVA41_HUMAN	TRAV41	T cell receptor alpha variable 41	F1	ANK	24	2.46	25	3	2.46	25	0.617	55	4.63	0.19836
A0A0B4J266	TVA41_HUMAN	TRAV41	T cell receptor alpha variable 41	F1	Unc1and2	32	3.98	33	3.17	3.98	33	0.691	56	4.76	0.10506
A0A0B4J266	TVA41_HUMAN	TRAV41	T cell receptor alpha variable 41	F1	Full	32	1.87	34	1.45	4.77	38	0.94	74	5.12	0.06519
A0A0B4J268	TVA4_HUMAN	TRAV4	T cell receptor alpha variable 4	F1	LEM	8	1.03	9	1.21	1.03	9	0.885	40	3.99	0.34525
A0A0B4J268	TVA4_HUMAN	TRAV4	T cell receptor alpha variable 4	F1	CD	16	1.35	18	3.8	1.35	31	0.739	42	4.33	0.30498
A0A0B4J268	TVA4_HUMAN	TRAV4	T cell receptor alpha variable 4	F1	Unc2	8	0.61	9	0.77	0.61	9	0.77	34	4.38	0.27344
A0A0B4J268	TVA4_HUMAN	TRAV4	T cell receptor alpha variable 4	F1	Unc1	24	5.1	30	2.08	5.3	31	0.66	57	4.63	0.23018
A0A0B4J268	TVA4_HUMAN	TRAV4	T cell receptor alpha variable 4	F1	ANK	16	2.06	22	3.48	2.06	47	0.963	61	4.68	0.21278
A0A0B4J268	TVA4_HUMAN	TRAV4	T cell receptor alpha variable 4	F1	Unc1and2	24	5.1	30	2.08	5.3	31	0.939	65	5.13	0.11585
A0A0B4J268	TVA4_HUMAN	TRAV4	T cell receptor alpha variable 4	F1	Full	48	8.5	60	3.27	17.38	109	0.995	69	5.15	0.06056
A0A0B4J271	TVAL3_HUMAN	TRAV12-3	T cell receptor alpha variable 12-3	F1	LEM	16	0.24	17	0.26	0.24	17	0.0224	20	0.8	0.36651
A0A0B4J271	TVAL3_HUMAN	TRAV12-3	T cell receptor alpha variable 12-3	F1	CD	16	2.89	22	3.62	2.89	26	0.651	43	4.49	0.29022
A0A0B4J271	TVAL3_HUMAN	TRAV12-3	T cell receptor alpha variable 12-3	F1	Unc2	16	1.68	15	0.69	1.68	15	0.114	19	2.59	0.27445
A0A0B4J271	TVAL3_HUMAN	TRAV12-3	T cell receptor alpha variable 12-3	F1	Unc1	16	0.19	24	0.81	0.19	28	0.146	53	5.01	0.21074
A0A0B4J271	TVAL3_HUMAN	TRAV12-3	T cell receptor alpha variable 12-3	F1	ANK	24	2.63	21	1.27	2.63	23	0.235	56	4.72	0.20333
A0A0B4J271	TVAL3_HUMAN	TRAV12-3	T cell receptor alpha variable 12-3	F1	Unc1and2	32	1.27	32	1.4	4.16	32	0.577	57	5.13	0.10282
A0A0B4J271	TVAL3_HUMAN	TRAV12-3	T cell receptor alpha variable 12-3	F1	Full	32	3.94	35	2.94	4.2	38	0.978	76	4.89	0.06784
A0A0B4J272	TVA24_HUMAN	TRAV24	T cell receptor alpha variable 24	F1	CD	16	2.87	19	3.4	2.87	24	0.708	47	4.82	0.303
A0A0B4J272	TVA24_HUMAN	TRAV24	T cell receptor alpha variable 24	F1	LEM	16	2.39	19	3.02	2.39	19	0.732	38	4.31	0.28773
A0A0B4J272	TVA24_HUMAN	TRAV24	T cell receptor alpha variable 24	F1	Unc2	16	2.61	19	3.16	2.61	19	0.746	32	4.58	0.24418
A0A0B4J272	TVA24_HUMAN	TRAV24	T cell receptor alpha variable 24	F1	Unc1	32	3.7	38	3.01	3.7	63	0.508	58	4.97	0.22486
A0A0B4J272	TVA24_HUMAN	TRAV24	T cell receptor alpha variable 24	F1	ANK	16	2.03	22	3.07	2.03	30	0.856	54	4.42	0.20215
A0A0B4J272	TVA24_HUMAN	TRAV24	T cell receptor alpha variable 24	F1	Unc1and2	40	2.96	45	2.9	22.31	97	0.82	55	3.97	0.11287
A0A0B4J272	TVA24_HUMAN	TRAV24	T cell receptor alpha variable 24	F1	Full	40	2.96	45	2.9	22.31	97	0.983	69	4.95	0.06121
A0A0B4J273	TVA34_HUMAN	TRAV34	T cell receptor alpha variable 34	F1	CD	16	2.79	18	3.31	2.79	24	0.692	29	3.19	0.31339
A0A0B4J273	TVA34_HUMAN	TRAV34	T cell receptor alpha variable 34	F1	LEM	16	0.23	17	0.29	0.23	17	0.0214	36	4.13	0.29092
A0A0B4J273	TVA34_HUMAN	TRAV34	T cell receptor alpha variable 34	F1	Unc2	16	1.6	15	0.53	1.6	15	0.065	31	4.26	0.24475
A0A0B4J273	TVA34_HUMAN	TRAV34	T cell receptor alpha variable 34	F1	Unc1	32	3.72	43	3.11	3.72	66	0.419	55	4.57	0.21917
A0A0B4J273	TVA34_HUMAN	TRAV34	T cell receptor alpha variable 34	F1	ANK	24	2.66	25	3.09	2.66	25	0.631	54	4.48	0.18976
A0A0B4J273	TVA34_HUMAN	TRAV34	T cell receptor alpha variable 34	F1	Unc1and2	32	2.3	35	2.89	5.24	36	0.883	56	4.04	0.11145
A0A0B4J273	TVA34_HUMAN	TRAV34	T cell receptor alpha variable 34	F1	Full	56	2.23	64	2.36	25.3	145	0.981	49	4.63	0.04507
A0A0B4J274	TVA20_HUMAN	TRAV20	T cell receptor alpha variable 20	F1	LEM	16	0.29	17	0.3	0.29	17	0.0214	20	1.36	0.33891
A0A0B4J274	TVA20_HUMAN	TRAV20	T cell receptor alpha variable 20	F1	CD	16	2.65	23	2.81	2.65	27	0.517	40	3.89	0.3285
A0A0B4J274	TVA20_HUMAN	TRAV20	T cell receptor alpha variable 20	F1	Unc2	16	1.54	15	0.44	1.54	15	0.0537	21	3.1	0.28561
A0A0B4J274	TVA20_HUMAN	TRAV20	T cell receptor alpha variable 20	F1	Unc1	16	0.28	27	2.45	0.28	32	0.524	55	4.73	0.21972
A0A0B4J274	TVA20_HUMAN	TRAV20	T cell receptor alpha variable 20	F1	ANK	24	2.12	24	2.12	2.12	24	0.552	50	4.52	0.18822
A0A0B4J274	TVA20_HUMAN	TRAV20	T cell receptor alpha variable 20	F1	Unc1and2	32	2.49	35	1.81	4.24	62	0.701	54	4.43	0.10354
A0A0B4J274	TVA20_HUMAN	TRAV20	T cell receptor alpha variable 20	F1	Full	32	3.23	34	1.85	4.89	37	0.954	73	5.51	0.06228
A0A0B4J275	TVA17_HUMAN	TRAV17	T cell receptor alpha variable 17	F1	CD	16	2.74	18	3.16	2.74	24	0.66	35	3.16	0.40126
A0A0B4J275	TVA17_HUMAN	TRAV17	T cell receptor alpha variable 17	F1	LEM	16	0.25	18	0.52	0.25	18	0.0199	34	3.72	0.3014
A0A0B4J275	TVA17_HUMAN	TRAV17	T cell receptor alpha variable 17	F1	Unc2	16	1.58	15	0.75	1.58	15	0.131	28	3.72	0.23433
A0A0B4J275	TVA17_HUMAN	TRAV17	T cell receptor alpha variable 17	F1	Unc1	32	3.6	46	3.36	3.6	64	0.269	49	3.46	0.22706
A0A0B4J275	TVA17_HUMAN	TRAV17	T cell receptor alpha variable 17	F1	ANK	24	2.56	24	2.56	2.56	24	0.627	52	4.55	0.18896
A0A0B4J275	TVA17_HUMAN	TRAV17	T cell receptor alpha variable 17	F1	Unc1and2	32	3.37	34	2.97	3.37	34	0.651	49	3.46	0.10152
A0A0B4J275	TVA17_HUMAN	TRAV17	T cell receptor alpha variable 17	F1	Full	56	2.81	61	2.12	25.44	147	0.979	76	3.59	0.0741
A0A0B4J276	TVA25_HUMAN	TRAV25	T cell receptor alpha variable 25	F1	LEM	16	0.32	17	0.52	0.32	17	0.0227	40	3.78	0.35504
A0A0B4J276	TVA25_HUMAN	TRAV25	T cell receptor alpha variable 25	F1	CD	16	1.13	18	3.29	1.13	31	0.665	44	4.34	0.29127
A0A0B4J276	TVA25_HUMAN	TRAV25	T cell receptor alpha variable 25	F1	Unc2	16	1.53	16	0.98	1.53	17	0.175	20	2.9	0.28176
A0A0B4J276	TVA25_HUMAN	TRAV25	T cell receptor alpha variable 25	F1	Unc1	32	3.73	44	3.14	3.73	64	0.388	47	3.17	0.22754
A0A0B4J276	TVA25_HUMAN	TRAV25	T cell receptor alpha variable 25	F1	ANK	16	0.44	35	3.22	0.44	84	0.594	58	4.91	0.19497
A0A0B4J276	TVA25_HUMAN	TRAV25	T cell receptor alpha variable 25	F1	Unc1and2	32	2.31	30	1.35	4.58	35	0.572	60	4.78	0.11072
A0A0B4J276	TVA25_HUMAN	TRAV25	T cell receptor alpha variable 25	F1	Full	32	2.31	30	1.35	4.58	35	0.938	73	4.92	0.06508
A0A0B4J277	TVA22_HUMAN	TRAV22	T cell receptor alpha variable 22	F1	CD	16	2.87	19	3.41	2.87	24	0.665	36	3.11	0.40588
A0A0B4J277	TVA22_HUMAN	TRAV22	T cell receptor alpha variable 22	F1	LEM	16	0.24	17	0.27	0.24	17	0.0205	36	3.94	0.29411
A0A0B4J277	TVA22_HUMAN	TRAV22	T cell receptor alpha variable 22	F1	Unc2	16	1.42	21	3.18	1.42	21	0.512	19	2.43	0.27424
A0A0B4J277	TVA22_HUMAN	TRAV22	T cell receptor alpha variable 22	F1	Unc1	16	0.15	30	3.21	0.15	52	0.59	47	3.98	0.21026
A0A0B4J277	TVA22_HUMAN	TRAV22	T cell receptor alpha variable 22	F1	ANK	24	2.97	21	1.35	2.97	21	0.413	54	4.46	0.20153
A0A0B4J277	TVA22_HUMAN	TRAV22	T cell receptor alpha variable 22	F1	Unc1and2	24	1.33	26	1.76	1.33	26	0.582	58	4.97	0.1057
A0A0B4J277	TVA22_HUMAN	TRAV22	T cell receptor alpha variable 22	F1	Full	56	2.3	67	3.02	26.69	143	0.988	75	3.52	0.07311
A0A0B4J279	TVA21_HUMAN	TRAV21	T cell receptor alpha variable 21	F1	CD	16	2.78	18	3.2	2.78	24	0.669	46	4.61	0.30038
A0A0B4J279	TVA21_HUMAN	TRAV21	T cell receptor alpha variable 21	F1	LEM	16	0.25	17	0.39	0.25	17	0.0215	35	3.93	0.2959
A0A0B4J279	TVA21_HUMAN	TRAV21	T cell receptor alpha variable 21	F1	Unc2	16	1.43	20	2.84	1.43	20	0.501	31	4.17	0.24108
A0A0B4J279	TVA21_HUMAN	TRAV21	T cell receptor alpha variable 21	F1	Unc1	32	3.7	42	3.26	3.7	63	0.322	58	5.07	0.22065
A0A0B4J279	TVA21_HUMAN	TRAV21	T cell receptor alpha variable 21	F1	ANK	16	0.37	35	3.19	0.37	76	0.592	54	4.45	0.20182
A0A0B4J279	TVA21_HUMAN	TRAV21	T cell receptor alpha variable 21	F1	Unc1and2	32	3.07	32	2.47	5.27	35	0.857	58	5	0.10637
A0A0B4J279	TVA21_HUMAN	TRAV21	T cell receptor alpha variable 21	F1	Full	32	3.71	30	1.37	5.55	38	0.953	62	4.78	0.05596
A0A0B4J280	TVA40_HUMAN	TRAV40	T cell receptor alpha variable 40	F1	LEM	8	0.25	16	1.87	0.25	18	0.823	33	3.57	0.34136
A0A0B4J280	TVA40_HUMAN	TRAV40	T cell receptor alpha variable 40	F1	CD	16	2.78	19	3.37	2.78	22	0.702	34	3.51	0.3003
A0A0B4J280	TVA40_HUMAN	TRAV40	T cell receptor alpha variable 40	F1	Unc2	16	3.58	16	2.67	3.58	16	0.79	31	3.79	0.27523
A0A0B4J280	TVA40_HUMAN	TRAV40	T cell receptor alpha variable 40	F1	Unc1	24	3.65	30	3.13	4.31	59	0.372	47	4	0.21251
A0A0B4J280	TVA40_HUMAN	TRAV40	T cell receptor alpha variable 40	F1	ANK	16	2.83	19	2.62	2.83	20	0.855	55	5.33	0.17739
A0A0B4J280	TVA40_HUMAN	TRAV40	T cell receptor alpha variable 40	F1	Unc1and2	24	3.65	30	3.13	4.31	59	0.821	47	4	0.09459
A0A0B4J280	TVA40_HUMAN	TRAV40	T cell receptor alpha variable 40	F1	Full	40	7.06	53	3.99	10.26	125	0.991	64	4.68	0.05811
A0A0B4J2A2	PAL4C_HUMAN	PPIAL4C	Peptidyl-prolyl cis-trans isomerase A-like 4C (PPIase A-like 4C) (EC 5.2.1.8)	F1	LEM	16	1.71	33	3.04	1.71	54	0.47	31	2.34	0.43386
A0A0B4J2A2	PAL4C_HUMAN	PPIAL4C	Peptidyl-prolyl cis-trans isomerase A-like 4C (PPIase A-like 4C) (EC 5.2.1.8)	F1	Unc2	24	2.86	35	3.23	2.86	53	0.404	43	3.89	0.39847
A0A0B4J2A2	PAL4C_HUMAN	PPIAL4C	Peptidyl-prolyl cis-trans isomerase A-like 4C (PPIase A-like 4C) (EC 5.2.1.8)	F1	CD	24	2.23	32	3.14	2.23	57	0.331	33	2.51	0.39055
A0A0B4J2A2	PAL4C_HUMAN	PPIAL4C	Peptidyl-prolyl cis-trans isomerase A-like 4C (PPIase A-like 4C) (EC 5.2.1.8)	F1	Unc1	32	2.17	45	2.88	4.4	123	0.491	68	3.97	0.32125
A0A0B4J2A2	PAL4C_HUMAN	PPIAL4C	Peptidyl-prolyl cis-trans isomerase A-like 4C (PPIase A-like 4C) (EC 5.2.1.8)	F1	ANK	40	2.57	62	3.35	12.76	153	0.882	84	5.55	0.27175
A0A0B4J2A2	PAL4C_HUMAN	PPIAL4C	Peptidyl-prolyl cis-trans isomerase A-like 4C (PPIase A-like 4C) (EC 5.2.1.8)	F1	Unc1and2	32	2.17	45	2.88	4.4	123	0.856	101	5.66	0.17235
A0A0B4J2A2	PAL4C_HUMAN	PPIAL4C	Peptidyl-prolyl cis-trans isomerase A-like 4C (PPIase A-like 4C) (EC 5.2.1.8)	F1	Full	32	2.17	46	2.85	4.4	124	0.984	104	6.15	0.08499
A0A0B4J2B6	A0A0B4J2B6_HUMAN	IGHV2OR16-5	Immunoglobulin heavy variable 2/OR16-5 (non-functional)	F1	CD	16	2.76	27	4.28	2.76	75	0.66	46	4.37	0.36528
A0A0B4J2B6	A0A0B4J2B6_HUMAN	IGHV2OR16-5	Immunoglobulin heavy variable 2/OR16-5 (non-functional)	F1	LEM	16	4.07	27	4.02	4.07	48	0.888	36	4.07	0.32613
A0A0B4J2B6	A0A0B4J2B6_HUMAN	IGHV2OR16-5	Immunoglobulin heavy variable 2/OR16-5 (non-functional)	F1	Unc2	8	0.66	9	0.86	0.66	9	0.824	34	4.49	0.23724
A0A0B4J2B6	A0A0B4J2B6_HUMAN	IGHV2OR16-5	Immunoglobulin heavy variable 2/OR16-5 (non-functional)	F1	Unc1	40	2.86	45	3.28	12.74	118	0.654	63	4.82	0.2354
A0A0B4J2B6	A0A0B4J2B6_HUMAN	IGHV2OR16-5	Immunoglobulin heavy variable 2/OR16-5 (non-functional)	F1	ANK	16	1.77	22	3.68	1.77	49	0.968	57	4.61	0.20629
A0A0B4J2B6	A0A0B4J2B6_HUMAN	IGHV2OR16-5	Immunoglobulin heavy variable 2/OR16-5 (non-functional)	F1	Unc1and2	40	2.86	45	3.28	12.74	118	0.935	65	5.58	0.11152
A0A0B4J2B6	A0A0B4J2B6_HUMAN	IGHV2OR16-5	Immunoglobulin heavy variable 2/OR16-5 (non-functional)	F1	Full	32	3.28	46	4.17	5.57	123	0.994	74	5.61	0.06304
A0A0B4J2B8	A0A0B4J2B8_HUMAN	IGHV1OR15-9	Immunoglobulin heavy variable 1/OR15-9 (non-functional)	F1	CD	16	2.73	33	5.3	2.73	78	0.642	46	4.32	0.36649
A0A0B4J2B8	A0A0B4J2B8_HUMAN	IGHV1OR15-9	Immunoglobulin heavy variable 1/OR15-9 (non-functional)	F1	LEM	16	4.34	17	3.34	4.34	23	0.929	35	3.95	0.2596
A0A0B4J2B8	A0A0B4J2B8_HUMAN	IGHV1OR15-9	Immunoglobulin heavy variable 1/OR15-9 (non-functional)	F1	Unc2	8	0.74	9	0.97	0.74	9	0.851	32	3.78	0.25832
A0A0B4J2B8	A0A0B4J2B8_HUMAN	IGHV1OR15-9	Immunoglobulin heavy variable 1/OR15-9 (non-functional)	F1	Unc1	40	2.72	46	3.36	12.63	118	0.644	56	4.62	0.23025
A0A0B4J2B8	A0A0B4J2B8_HUMAN	IGHV1OR15-9	Immunoglobulin heavy variable 1/OR15-9 (non-functional)	F1	ANK	16	2.19	35	3.3	2.19	88	0.865	66	5.02	0.22181
A0A0B4J2B8	A0A0B4J2B8_HUMAN	IGHV1OR15-9	Immunoglobulin heavy variable 1/OR15-9 (non-functional)	F1	Unc1and2	32	3.36	33	2.65	8.51	34	0.916	58	4.63	0.11045
A0A0B4J2B8	A0A0B4J2B8_HUMAN	IGHV1OR15-9	Immunoglobulin heavy variable 1/OR15-9 (non-functional)	F1	Full	40	3.19	44	2.97	21.25	62	0.989	77	5.64	0.06555
A0A0B4J2D5	GAL3B_HUMAN		Deleted from UniProt	F1	LEM	32	2.61	31	1.43	8.12	32	0.324	35	2.27	0.5464
A0A0B4J2D5	GAL3B_HUMAN		Deleted from UniProt	F1	ANK	64	4.9	84	3.03	12	132	0.413	111	4.76	0.38382
A0A0B4J2D5	GAL3B_HUMAN		Deleted from UniProt	F1	Unc2	24	3.79	29	3.4	3.79	47	0.761	37	3.21	0.3579
A0A0B4J2D5	GAL3B_HUMAN		Deleted from UniProt	F1	CD	24	1.6	40	3.56	7.45	69	0.452	40	3.42	0.34283
A0A0B4J2D5	GAL3B_HUMAN		Deleted from UniProt	F1	Unc1	64	2.17	80	3.2	13.52	117	0.401	89	5.42	0.33653
A0A0B4J2D5	GAL3B_HUMAN		Deleted from UniProt	F1	Unc1and2	144	11.23	125	5.43	26.26	266	0.782	145	5.38	0.26618
A0A0B4J2D5	GAL3B_HUMAN		Deleted from UniProt	F1	Full	152	9.51	176	8.33	29.4	324	0.931	174	5.13	0.15642
A0A0B4J2D9	KVD13_HUMAN	IGKV1D-13	Immunoglobulin kappa variable 1D-13	F1	CD	24	2.66	27	2.62	5.44	28	0.752	39	3.7	0.36628
A0A0B4J2D9	KVD13_HUMAN	IGKV1D-13	Immunoglobulin kappa variable 1D-13	F1	Unc2	16	1.4	19	3.08	1.4	19	0.566	34	3.41	0.32534
A0A0B4J2D9	KVD13_HUMAN	IGKV1D-13	Immunoglobulin kappa variable 1D-13	F1	LEM	16	2.93	17	3.11	2.93	17	0.827	38	4.26	0.27186
A0A0B4J2D9	KVD13_HUMAN	IGKV1D-13	Immunoglobulin kappa variable 1D-13	F1	Unc1	32	3.66	42	3.07	3.66	63	0.435	60	4.94	0.22949
A0A0B4J2D9	KVD13_HUMAN	IGKV1D-13	Immunoglobulin kappa variable 1D-13	F1	ANK	16	1.75	16	1.22	1.75	17	0.572	59	4.74	0.20476
A0A0B4J2D9	KVD13_HUMAN	IGKV1D-13	Immunoglobulin kappa variable 1D-13	F1	Unc1and2	32	3.92	32	2.95	6.33	33	0.879	59	4.74	0.11063
A0A0B4J2D9	KVD13_HUMAN	IGKV1D-13	Immunoglobulin kappa variable 1D-13	F1	Full	32	3.92	32	2.95	6.33	33	0.989	78	5.3	0.06764
A0A0B4J2E0	TVBL4_HUMAN	TRBV12-4	T cell receptor beta variable 12-4	F1	CD	16	1.33	19	2.58	1.33	44	0.602	45	4.17	0.33756
A0A0B4J2E0	TVBL4_HUMAN	TRBV12-4	T cell receptor beta variable 12-4	F1	LEM	8	1.15	10	1.83	1.15	10	0.935	38	4.23	0.2839
A0A0B4J2E0	TVBL4_HUMAN	TRBV12-4	T cell receptor beta variable 12-4	F1	Unc2	8	0.68	8	0.68	0.68	8	0.787	36	4.36	0.26934
A0A0B4J2E0	TVBL4_HUMAN	TRBV12-4	T cell receptor beta variable 12-4	F1	Unc1	24	2.42	37	3.04	2.42	68	0.482	50	3.87	0.21756
A0A0B4J2E0	TVBL4_HUMAN	TRBV12-4	T cell receptor beta variable 12-4	F1	ANK	16	3.48	22	3.44	3.48	32	0.953	61	4.99	0.2064
A0A0B4J2E0	TVBL4_HUMAN	TRBV12-4	T cell receptor beta variable 12-4	F1	Unc1and2	24	2.42	37	3.04	2.42	68	0.873	59	4.75	0.11074
A0A0B4J2E0	TVBL4_HUMAN	TRBV12-4	T cell receptor beta variable 12-4	F1	Full	32	2.13	37	2.93	17.27	125	0.995	71	4.99	0.06319
A0A0B4J2E5	A0A0B4J2E5_HUMAN		Deleted from UniProt	F1	Unc1	104	3.8	117	2.47	13.9	150	0.676	134	3.38	0.69568
A0A0B4J2E5	A0A0B4J2E5_HUMAN		Deleted from UniProt	F1	ANK	96	4.09	113	3.3	10.58	178	0.753	123	3.91	0.50813
A0A0B4J2E5	A0A0B4J2E5_HUMAN		Deleted from UniProt	F1	Unc2	32	3.4	37	3.21	5.05	44	0.93	41	2.65	0.46638
A0A0B4J2E5	A0A0B4J2E5_HUMAN		Deleted from UniProt	F1	LEM	40	1.3	46	2.32	6.7	70	0.874	35	2.5	0.44364
A0A0B4J2E5	A0A0B4J2E5_HUMAN		Deleted from UniProt	F1	Unc1and2	136	9.5	141	3.33	18.49	218	0.669	168	4.68	0.33084
A0A0B4J2E5	A0A0B4J2E5_HUMAN		Deleted from UniProt	F1	CD	16	1.44	29	3.28	7.67	37	0.995	37	3.61	0.31108
A0A0B4J2E5	A0A0B4J2E5_HUMAN		Deleted from UniProt	F1	Full	280	13.43	309	6.94	38.92	906	0.831	354	7.62	0.26952
A0A0B4J2F0	PIOS1_HUMAN	PIGBOS1	Protein PIGBOS1 (PIGB opposite strand protein 1)	F1	LEM	32	6.51	35	0.61	12.32	41	0.00163	39	2.21	0.66529
A0A0B4J2F0	PIOS1_HUMAN	PIGBOS1	Protein PIGBOS1 (PIGB opposite strand protein 1)	F1	Unc2	40	6.48	37	2.72	15.56	43	0.0755	36	3.19	0.39772
A0A0B4J2F0	PIOS1_HUMAN	PIGBOS1	Protein PIGBOS1 (PIGB opposite strand protein 1)	F1	Unc1	48	4.11	48	1.03	7.23	66	0.000703	53	2.16	0.32088
A0A0B4J2F0	PIOS1_HUMAN	PIGBOS1	Protein PIGBOS1 (PIGB opposite strand protein 1)	F1	CD	16	3.23	13	0.47	3.23	13	0.192	18	2.83	0.24032
A0A0B4J2F0	PIOS1_HUMAN	PIGBOS1	Protein PIGBOS1 (PIGB opposite strand protein 1)	F1	ANK	48	4.47	49	3.38	17.6	56	0.148	48	3.09	0.21455
A0A0B4J2F0	PIOS1_HUMAN	PIGBOS1	Protein PIGBOS1 (PIGB opposite strand protein 1)	F1	Unc1and2	48	4.37	49	2.57	7.25	68	0.258	51	1.6	0.12213
A0A0B4J2F0	PIOS1_HUMAN	PIGBOS1	Protein PIGBOS1 (PIGB opposite strand protein 1)	F1	Full	48	4.37	49	2.57	7.25	68	0.823	51	1.6	0.05328
A0A0B4J2F2	SIK1B_HUMAN		Deleted from UniProt	F1	ANK	120	6.11	146	4.56	19.16	294	0.89	146	4.6	0.56
A0A0B4J2F2	SIK1B_HUMAN		Deleted from UniProt	F1	Unc1and2	272	9.98	262	6.07	44.68	551	0.154	266	5.35	0.48329
A0A0B4J2F2	SIK1B_HUMAN		Deleted from UniProt	F1	LEM	32	0.57	35	0.8	5.21	46	0.722	39	3.6	0.42534
A0A0B4J2F2	SIK1B_HUMAN		Deleted from UniProt	F1	Unc2	32	1.81	35	2.61	10.26	74	0.97	44	3.82	0.40694
A0A0B4J2F2	SIK1B_HUMAN		Deleted from UniProt	F1	CD	32	4.14	29	0.78	5.73	32	0.905	42	4.28	0.34952
A0A0B4J2F2	SIK1B_HUMAN		Deleted from UniProt	F1	Unc1	96	3.61	98	2.7	18.14	326	0.77	85	5.37	0.31029
A0A0B4J2F2	SIK1B_HUMAN		Deleted from UniProt	F1	Full	432	30.99	198	8.87	40.7	761	0.601	240	7.29	0.18529
A0A0B4J2H0	HV69D_HUMAN	IGHV1-69D	Immunoglobulin heavy variable 1-69D	F1	CD	16	2.76	30	5.13	2.76	70	0.667	47	4.46	0.3627
A0A0B4J2H0	HV69D_HUMAN	IGHV1-69D	Immunoglobulin heavy variable 1-69D	F1	LEM	16	4.26	22	4.63	4.26	27	0.937	31	3.12	0.33208
A0A0B4J2H0	HV69D_HUMAN	IGHV1-69D	Immunoglobulin heavy variable 1-69D	F1	Unc2	8	0.47	15	3.46	0.47	15	0.948	35	4.28	0.2526
A0A0B4J2H0	HV69D_HUMAN	IGHV1-69D	Immunoglobulin heavy variable 1-69D	F1	Unc1	40	2.61	46	3.2	12.55	118	0.6	55	4.79	0.21251
A0A0B4J2H0	HV69D_HUMAN	IGHV1-69D	Immunoglobulin heavy variable 1-69D	F1	ANK	16	2.19	28	3.27	2.19	67	0.923	55	4.39	0.20566
A0A0B4J2H0	HV69D_HUMAN	IGHV1-69D	Immunoglobulin heavy variable 1-69D	F1	Unc1and2	32	2.97	32	2.84	10.1	33	0.919	58	4.54	0.11074
A0A0B4J2H0	HV69D_HUMAN	IGHV1-69D	Immunoglobulin heavy variable 1-69D	F1	Full	40	2.6	46	2.47	21.71	67	0.987	72	5.34	0.06217
A0A0C4DGP1	SGSN1_HUMAN	SMIM10L3 SAGSIN1	Small integral membrane protein 10-like protein 3 (Salivary gland-specific protein SAGSIN1)	F1	LEM	32	6.94	36	1.01	9.64	38	0.00429	38	1.88	0.62206
A0A0C4DGP1	SGSN1_HUMAN	SMIM10L3 SAGSIN1	Small integral membrane protein 10-like protein 3 (Salivary gland-specific protein SAGSIN1)	F1	Unc2	32	2.35	34	2.56	4.95	63	0.115	22	2.71	0.28884
A0A0C4DGP1	SGSN1_HUMAN	SMIM10L3 SAGSIN1	Small integral membrane protein 10-like protein 3 (Salivary gland-specific protein SAGSIN1)	F1	ANK	56	3.86	63	2.52	10.56	119	0.0894	60	3.07	0.26368
A0A0C4DGP1	SGSN1_HUMAN	SMIM10L3 SAGSIN1	Small integral membrane protein 10-like protein 3 (Salivary gland-specific protein SAGSIN1)	F1	Unc1	48	4.48	52	3.23	18.53	68	0.0478	56	4.15	0.25791
A0A0C4DGP1	SGSN1_HUMAN	SMIM10L3 SAGSIN1	Small integral membrane protein 10-like protein 3 (Salivary gland-specific protein SAGSIN1)	F1	CD	16	1.54	24	3.08	1.54	28	0.407	26	3.68	0.23259
A0A0C4DGP1	SGSN1_HUMAN	SMIM10L3 SAGSIN1	Small integral membrane protein 10-like protein 3 (Salivary gland-specific protein SAGSIN1)	F1	Unc1and2	48	2.18	48	2.18	12.52	71	0.217	47	3.38	0.09986
A0A0C4DGP1	SGSN1_HUMAN	SMIM10L3 SAGSIN1	Small integral membrane protein 10-like protein 3 (Salivary gland-specific protein SAGSIN1)	F1	Full	56	2.53	62	2.26	27	116	0.656	62	2.45	0.06288
A0A0C4DH24	KV621_HUMAN	IGKV6-21	Immunoglobulin kappa variable 6-21	F1	CD	16	2.97	24	3.33	5.45	50	0.632	34	3.05	0.37935
A0A0C4DH24	KV621_HUMAN	IGKV6-21	Immunoglobulin kappa variable 6-21	F1	Unc2	8	0.74	9	0.95	0.74	9	0.84	32	3.73	0.28087
A0A0C4DH24	KV621_HUMAN	IGKV6-21	Immunoglobulin kappa variable 6-21	F1	LEM	8	0.9	18	3.56	0.9	43	0.936	37	4.44	0.26555
A0A0C4DH24	KV621_HUMAN	IGKV6-21	Immunoglobulin kappa variable 6-21	F1	Unc1	32	3.68	42	3.07	3.68	63	0.421	50	3.66	0.23919
A0A0C4DH24	KV621_HUMAN	IGKV6-21	Immunoglobulin kappa variable 6-21	F1	ANK	16	1.7	27	4.1	1.7	48	0.943	59	5.16	0.19667
A0A0C4DH24	KV621_HUMAN	IGKV6-21	Immunoglobulin kappa variable 6-21	F1	Unc1and2	24	2.86	26	3.01	13.38	29	0.964	58	4.66	0.10938
A0A0C4DH24	KV621_HUMAN	IGKV6-21	Immunoglobulin kappa variable 6-21	F1	Full	32	2.89	39	3.06	20.84	92	0.979	61	5.25	0.05331
A0A0C4DH25	KVD20_HUMAN	IGKV3D-20	Immunoglobulin kappa variable 3D-20	F1	CD	16	2	17	3.6	2	43	0.791	44	4.01	0.3325
A0A0C4DH25	KVD20_HUMAN	IGKV3D-20	Immunoglobulin kappa variable 3D-20	F1	Unc2	8	0.68	19	3.15	0.68	30	0.916	31	3.8	0.26095
A0A0C4DH25	KVD20_HUMAN	IGKV3D-20	Immunoglobulin kappa variable 3D-20	F1	LEM	8	0.6	16	3.18	0.6	19	0.933	38	4.47	0.26078
A0A0C4DH25	KVD20_HUMAN	IGKV3D-20	Immunoglobulin kappa variable 3D-20	F1	Unc1	32	3.92	43	3.29	3.92	63	0.459	59	4.76	0.23027
A0A0C4DH25	KVD20_HUMAN	IGKV3D-20	Immunoglobulin kappa variable 3D-20	F1	ANK	16	1.73	21	3.39	1.73	48	0.954	69	5.6	0.20867
A0A0C4DH25	KVD20_HUMAN	IGKV3D-20	Immunoglobulin kappa variable 3D-20	F1	Unc1and2	32	3.92	43	3.29	3.92	63	0.863	59	4.71	0.11044
A0A0C4DH25	KVD20_HUMAN	IGKV3D-20	Immunoglobulin kappa variable 3D-20	F1	Full	56	8.85	59	2.56	20.16	94	0.995	71	3.76	0.06816
A0A0C4DH26	KVD41_HUMAN	IGKV6D-41	Probable non-functional immunoglobulin kappa variable 6D-41	F1	CD	24	2.72	27	2.58	5.51	28	0.737	39	3.68	0.35882
A0A0C4DH26	KVD41_HUMAN	IGKV6D-41	Probable non-functional immunoglobulin kappa variable 6D-41	F1	Unc2	16	1.41	16	1.41	1.41	16	0.264	32	3.68	0.28051
A0A0C4DH26	KVD41_HUMAN	IGKV6D-41	Probable non-functional immunoglobulin kappa variable 6D-41	F1	LEM	16	2.29	18	2.56	2.29	18	0.602	37	4.26	0.27532
A0A0C4DH26	KVD41_HUMAN	IGKV6D-41	Probable non-functional immunoglobulin kappa variable 6D-41	F1	Unc1	32	3.71	42	3.06	3.71	63	0.411	51	3.84	0.24048
A0A0C4DH26	KVD41_HUMAN	IGKV6D-41	Probable non-functional immunoglobulin kappa variable 6D-41	F1	ANK	16	1.52	20	2.78	1.52	20	0.769	60	4.79	0.20175
A0A0C4DH26	KVD41_HUMAN	IGKV6D-41	Probable non-functional immunoglobulin kappa variable 6D-41	F1	Unc1and2	32	2.82	32	2.78	4.11	61	0.923	58	4.63	0.10974
A0A0C4DH26	KVD41_HUMAN	IGKV6D-41	Probable non-functional immunoglobulin kappa variable 6D-41	F1	Full	32	2.47	35	2.35	5.31	36	0.985	77	5.03	0.06796
A0A0C4DH27	TRGV8_HUMAN	TRGV8 TCRGV8	T cell receptor gamma variable 8	F1	CD	24	2.18	31	2.76	4.44	54	0.744	47	4.45	0.34084
A0A0C4DH27	TRGV8_HUMAN	TRGV8 TCRGV8	T cell receptor gamma variable 8	F1	LEM	8	0.13	15	3.73	0.13	15	0.95	36	3.84	0.31668
A0A0C4DH27	TRGV8_HUMAN	TRGV8 TCRGV8	T cell receptor gamma variable 8	F1	Unc2	16	2.84	15	1.67	2.84	15	0.658	35	4.53	0.26491
A0A0C4DH27	TRGV8_HUMAN	TRGV8 TCRGV8	T cell receptor gamma variable 8	F1	ANK	16	1.62	16	1.62	1.62	16	0.667	65	4.2	0.24552
A0A0C4DH27	TRGV8_HUMAN	TRGV8 TCRGV8	T cell receptor gamma variable 8	F1	Unc1	24	3.46	47	3.37	3.46	71	0.392	58	4.39	0.23755
A0A0C4DH27	TRGV8_HUMAN	TRGV8 TCRGV8	T cell receptor gamma variable 8	F1	Unc1and2	32	3.08	32	2.64	6.2	33	0.934	63	4.75	0.11682
A0A0C4DH27	TRGV8_HUMAN	TRGV8 TCRGV8	T cell receptor gamma variable 8	F1	Full	24	3.72	30	3.36	3.72	35	0.986	80	4.9	0.07194
A0A0C4DH28	TRGV4_HUMAN	TRGV4 TCRGV4	T cell receptor gamma variable 4	F1	CD	16	2.06	21	4.14	2.06	23	0.76	51	4.81	0.34796
A0A0C4DH28	TRGV4_HUMAN	TRGV4 TCRGV4	T cell receptor gamma variable 4	F1	LEM	8	0.21	10	0.64	0.21	10	0.68	35	3.57	0.29891
A0A0C4DH28	TRGV4_HUMAN	TRGV4 TCRGV4	T cell receptor gamma variable 4	F1	Unc2	16	2.48	18	3.14	2.48	18	0.744	33	4.14	0.26935
A0A0C4DH28	TRGV4_HUMAN	TRGV4 TCRGV4	T cell receptor gamma variable 4	F1	ANK	16	2.44	18	2.14	2.44	19	0.774	65	4.66	0.2316
A0A0C4DH28	TRGV4_HUMAN	TRGV4 TCRGV4	T cell receptor gamma variable 4	F1	Unc1	40	3.76	43	3.66	11.5	60	0.569	51	4.26	0.21789
A0A0C4DH28	TRGV4_HUMAN	TRGV4 TCRGV4	T cell receptor gamma variable 4	F1	Unc1and2	40	3.76	43	3.66	11.5	60	0.908	52	4.14	0.10197
A0A0C4DH28	TRGV4_HUMAN	TRGV4 TCRGV4	T cell receptor gamma variable 4	F1	Full	64	3.26	70	3.14	22.14	142	0.991	84	4.3	0.0786
A0A0C4DH29	HV103_HUMAN	IGHV1-3	Immunoglobulin heavy variable 1-3	F1	CD	16	2.72	35	5.57	2.72	78	0.641	46	4.35	0.36045
A0A0C4DH29	HV103_HUMAN	IGHV1-3	Immunoglobulin heavy variable 1-3	F1	LEM	16	4.35	21	3.74	4.35	30	0.91	36	3.66	0.30128
A0A0C4DH29	HV103_HUMAN	IGHV1-3	Immunoglobulin heavy variable 1-3	F1	Unc1	40	2.69	49	3.68	12.55	118	0.648	54	3.75	0.24897
A0A0C4DH29	HV103_HUMAN	IGHV1-3	Immunoglobulin heavy variable 1-3	F1	ANK	16	2.31	32	4.43	2.31	83	0.935	64	4.59	0.23016
A0A0C4DH29	HV103_HUMAN	IGHV1-3	Immunoglobulin heavy variable 1-3	F1	Unc2	8	0.71	15	3.51	0.71	15	0.952	29	4.14	0.22241
A0A0C4DH29	HV103_HUMAN	IGHV1-3	Immunoglobulin heavy variable 1-3	F1	Unc1and2	32	3.37	33	2.76	9.34	34	0.894	57	4.45	0.1098
A0A0C4DH29	HV103_HUMAN	IGHV1-3	Immunoglobulin heavy variable 1-3	F1	Full	40	2.26	57	2.91	22.38	106	0.981	70	3.75	0.06689
A0A0C4DH30	HV316_HUMAN	IGHV3-16	Probable non-functional immunoglobulin heavy variable 3-16	F1	CD	24	3.53	33	3.22	3.53	50	0.428	50	4.52	0.35648
A0A0C4DH30	HV316_HUMAN	IGHV3-16	Probable non-functional immunoglobulin heavy variable 3-16	F1	LEM	16	4.17	19	4.02	4.17	23	0.92	37	4.17	0.27109
A0A0C4DH30	HV316_HUMAN	IGHV3-16	Probable non-functional immunoglobulin heavy variable 3-16	F1	Unc2	8	0.67	11	1.22	0.67	13	0.854	37	4.5	0.26381
A0A0C4DH30	HV316_HUMAN	IGHV3-16	Probable non-functional immunoglobulin heavy variable 3-16	F1	Unc1	40	2.72	46	3.35	12.78	118	0.651	57	4.77	0.22458
A0A0C4DH30	HV316_HUMAN	IGHV3-16	Probable non-functional immunoglobulin heavy variable 3-16	F1	ANK	16	2	26	3.19	2	59	0.952	59	4.68	0.21483
A0A0C4DH30	HV316_HUMAN	IGHV3-16	Probable non-functional immunoglobulin heavy variable 3-16	F1	Unc1and2	24	2.44	26	2.04	4.49	27	0.937	58	4.58	0.11072
A0A0C4DH30	HV316_HUMAN	IGHV3-16	Probable non-functional immunoglobulin heavy variable 3-16	F1	Full	48	4.58	62	3.31	11.61	100	0.993	84	4.86	0.0756
A0A0C4DH31	HV118_HUMAN	IGHV1-18	Immunoglobulin heavy variable 1-18	F1	CD	16	2.72	33	5.3	2.72	78	0.644	46	4.36	0.36062
A0A0C4DH31	HV118_HUMAN	IGHV1-18	Immunoglobulin heavy variable 1-18	F1	LEM	16	4.26	22	3.96	4.26	30	0.904	33	3.69	0.30582
A0A0C4DH31	HV118_HUMAN	IGHV1-18	Immunoglobulin heavy variable 1-18	F1	Unc2	8	0.72	9	0.95	0.72	9	0.846	31	4.09	0.25977
A0A0C4DH31	HV118_HUMAN	IGHV1-18	Immunoglobulin heavy variable 1-18	F1	Unc1	40	2.57	46	3.23	12.5	118	0.606	59	4.66	0.2426
A0A0C4DH31	HV118_HUMAN	IGHV1-18	Immunoglobulin heavy variable 1-18	F1	ANK	16	2.43	32	4.46	2.43	83	0.944	66	5.09	0.2217
A0A0C4DH31	HV118_HUMAN	IGHV1-18	Immunoglobulin heavy variable 1-18	F1	Unc1and2	32	3.63	33	3.06	9.71	34	0.907	57	4.46	0.10996
A0A0C4DH31	HV118_HUMAN	IGHV1-18	Immunoglobulin heavy variable 1-18	F1	Full	40	2.29	58	3.19	22.68	106	0.984	57	4.47	0.05219
A0A0C4DH32	HV320_HUMAN	IGHV3-20	Immunoglobulin heavy variable 3-20	F1	CD	16	2.02	9	1.4	2.02	9	0.643	51	4.79	0.34469
A0A0C4DH32	HV320_HUMAN	IGHV3-20	Immunoglobulin heavy variable 3-20	F1	LEM	16	2.03	18	2.65	2.03	18	0.765	34	3.87	0.28006
A0A0C4DH32	HV320_HUMAN	IGHV3-20	Immunoglobulin heavy variable 3-20	F1	Unc2	16	2.7	19	3.21	2.7	19	0.755	34	4.1	0.26566
A0A0C4DH32	HV320_HUMAN	IGHV3-20	Immunoglobulin heavy variable 3-20	F1	Unc1	40	2.89	46	3.47	12.56	118	0.678	58	4.58	0.23637
A0A0C4DH32	HV320_HUMAN	IGHV3-20	Immunoglobulin heavy variable 3-20	F1	ANK	16	3.18	15	1.62	3.18	15	0.821	62	5.01	0.21336
A0A0C4DH32	HV320_HUMAN	IGHV3-20	Immunoglobulin heavy variable 3-20	F1	Unc1and2	24	2.23	30	3.68	2.23	32	0.905	56	4.23	0.10945
A0A0C4DH32	HV320_HUMAN	IGHV3-20	Immunoglobulin heavy variable 3-20	F1	Full	56	16.75	65	8.17	22.48	146	0.998	85	4.4	0.07886
A0A0C4DH33	HV124_HUMAN	IGHV1-24	Immunoglobulin heavy variable 1-24	F1	CD	16	2.69	31	4.61	2.69	78	0.613	46	4.26	0.37149
A0A0C4DH33	HV124_HUMAN	IGHV1-24	Immunoglobulin heavy variable 1-24	F1	LEM	8	0.78	17	3.49	0.78	27	0.939	36	3.67	0.30911
A0A0C4DH33	HV124_HUMAN	IGHV1-24	Immunoglobulin heavy variable 1-24	F1	Unc2	8	0.66	10	0.84	0.66	10	0.79	31	4.37	0.2448
A0A0C4DH33	HV124_HUMAN	IGHV1-24	Immunoglobulin heavy variable 1-24	F1	ANK	16	2.13	30	3.12	2.13	69	0.881	65	4.72	0.2314
A0A0C4DH33	HV124_HUMAN	IGHV1-24	Immunoglobulin heavy variable 1-24	F1	Unc1	40	2.96	45	3.38	12.77	118	0.663	62	5.2	0.22705
A0A0C4DH33	HV124_HUMAN	IGHV1-24	Immunoglobulin heavy variable 1-24	F1	Unc1and2	32	2.84	33	3.1	9.19	34	0.95	71	5.06	0.1279
A0A0C4DH33	HV124_HUMAN	IGHV1-24	Immunoglobulin heavy variable 1-24	F1	Full	48	4.74	54	2.85	18.34	114	0.996	66	3.85	0.06303
A0A0C4DH34	HV428_HUMAN	IGHV4-28	Immunoglobulin heavy variable 4-28	F1	CD	16	1.06	17	1.2	1.06	44	0.308	46	4.36	0.35651
A0A0C4DH34	HV428_HUMAN	IGHV4-28	Immunoglobulin heavy variable 4-28	F1	LEM	16	3.89	20	4.07	3.89	26	0.916	34	3.77	0.31804
A0A0C4DH34	HV428_HUMAN	IGHV4-28	Immunoglobulin heavy variable 4-28	F1	Unc2	16	2.38	15	1.66	2.38	15	0.6	39	4.67	0.26073
A0A0C4DH34	HV428_HUMAN	IGHV4-28	Immunoglobulin heavy variable 4-28	F1	ANK	16	2.39	18	2.11	2.39	19	0.838	65	4.39	0.24365
A0A0C4DH34	HV428_HUMAN	IGHV4-28	Immunoglobulin heavy variable 4-28	F1	Unc1	40	2.49	46	3.23	12.35	118	0.653	60	4.8	0.23194
A0A0C4DH34	HV428_HUMAN	IGHV4-28	Immunoglobulin heavy variable 4-28	F1	Unc1and2	32	3.4	31	2.34	4.3	62	0.915	60	4.57	0.11348
A0A0C4DH34	HV428_HUMAN	IGHV4-28	Immunoglobulin heavy variable 4-28	F1	Full	32	4.11	34	2.73	5.1	34	0.993	63	4.86	0.05621
A0A0C4DH35	HV335_HUMAN	IGHV3-35	Probable non-functional immunoglobulin heavy variable 3-35	F1	CD	24	3.5	31	3.3	3.5	46	0.459	49	4.52	0.35271
A0A0C4DH35	HV335_HUMAN	IGHV3-35	Probable non-functional immunoglobulin heavy variable 3-35	F1	Unc2	16	3.4	18	3.41	3.4	18	0.889	36	4.71	0.27233
A0A0C4DH35	HV335_HUMAN	IGHV3-35	Probable non-functional immunoglobulin heavy variable 3-35	F1	LEM	16	4.23	19	4.04	4.23	23	0.924	38	4.3	0.26987
A0A0C4DH35	HV335_HUMAN	IGHV3-35	Probable non-functional immunoglobulin heavy variable 3-35	F1	Unc1	40	2.79	49	3.5	12.75	118	0.634	60	5	0.22821
A0A0C4DH35	HV335_HUMAN	IGHV3-35	Probable non-functional immunoglobulin heavy variable 3-35	F1	ANK	16	3.09	20	2.9	3.09	22	0.923	61	4.97	0.21246
A0A0C4DH35	HV335_HUMAN	IGHV3-35	Probable non-functional immunoglobulin heavy variable 3-35	F1	Unc1and2	24	2.7	29	2.95	2.7	29	0.782	58	4.6	0.11061
A0A0C4DH35	HV335_HUMAN	IGHV3-35	Probable non-functional immunoglobulin heavy variable 3-35	F1	Full	24	2.7	29	2.95	2.7	29	0.977	70	4.71	0.06344
A0A0C4DH36	HV338_HUMAN	IGHV3-38	Probable non-functional immunoglobulin heavy variable 3-38	F1	CD	16	2.04	9	1.57	2.04	9	0.701	44	3.85	0.35903
A0A0C4DH36	HV338_HUMAN	IGHV3-38	Probable non-functional immunoglobulin heavy variable 3-38	F1	LEM	16	0.93	18	1.69	0.93	18	0.377	34	3.87	0.28712
A0A0C4DH36	HV338_HUMAN	IGHV3-38	Probable non-functional immunoglobulin heavy variable 3-38	F1	Unc2	16	1.8	15	1.02	1.8	15	0.228	31	4.35	0.23635
A0A0C4DH36	HV338_HUMAN	IGHV3-38	Probable non-functional immunoglobulin heavy variable 3-38	F1	Unc1	40	2.6	49	3.44	12.54	118	0.703	53	4.75	0.20962
A0A0C4DH36	HV338_HUMAN	IGHV3-38	Probable non-functional immunoglobulin heavy variable 3-38	F1	ANK	16	1.77	21	2.86	1.77	21	0.782	57	4.44	0.20941
A0A0C4DH36	HV338_HUMAN	IGHV3-38	Probable non-functional immunoglobulin heavy variable 3-38	F1	Unc1and2	32	3.85	31	1.77	4.59	34	0.751	60	4.92	0.10945
A0A0C4DH36	HV338_HUMAN	IGHV3-38	Probable non-functional immunoglobulin heavy variable 3-38	F1	Full	32	4	29	2.23	4.34	30	0.984	73	4.98	0.06477
A0A0C4DH38	HV551_HUMAN	IGHV5-51	Immunoglobulin heavy variable 5-51	F1	CD	16	1.15	17	1.7	1.15	45	0.444	46	4.34	0.35209
A0A0C4DH38	HV551_HUMAN	IGHV5-51	Immunoglobulin heavy variable 5-51	F1	LEM	16	0.97	16	0.97	0.97	16	0.154	38	4.15	0.3035
A0A0C4DH38	HV551_HUMAN	IGHV5-51	Immunoglobulin heavy variable 5-51	F1	Unc2	16	1.2	21	3.42	1.2	22	0.533	19	2.34	0.27307
A0A0C4DH38	HV551_HUMAN	IGHV5-51	Immunoglobulin heavy variable 5-51	F1	ANK	16	1.03	17	1.37	1.03	17	0.573	63	4.34	0.23452
A0A0C4DH38	HV551_HUMAN	IGHV5-51	Immunoglobulin heavy variable 5-51	F1	Unc1	40	2.7	48	3.52	12.6	118	0.688	63	5.21	0.2304
A0A0C4DH38	HV551_HUMAN	IGHV5-51	Immunoglobulin heavy variable 5-51	F1	Unc1and2	24	1.2	34	3.05	6.42	35	0.914	58	4.57	0.11047
A0A0C4DH38	HV551_HUMAN	IGHV5-51	Immunoglobulin heavy variable 5-51	F1	Full	32	4.05	34	2.88	6.02	34	0.991	74	4.78	0.06625
A0A0C4DH39	HV158_HUMAN	IGHV1-58	Immunoglobulin heavy variable 1-58	F1	CD	16	2.74	30	4.41	2.74	78	0.616	46	4.36	0.35882
A0A0C4DH39	HV158_HUMAN	IGHV1-58	Immunoglobulin heavy variable 1-58	F1	LEM	16	4.24	23	4.08	4.24	30	0.909	39	4.28	0.29677
A0A0C4DH39	HV158_HUMAN	IGHV1-58	Immunoglobulin heavy variable 1-58	F1	Unc1	40	2.71	47	3.45	12.69	118	0.638	62	5.27	0.23256
A0A0C4DH39	HV158_HUMAN	IGHV1-58	Immunoglobulin heavy variable 1-58	F1	ANK	16	2.22	31	4.31	2.22	83	0.912	64	4.59	0.2319
A0A0C4DH39	HV158_HUMAN	IGHV1-58	Immunoglobulin heavy variable 1-58	F1	Unc2	16	3.57	17	3	3.57	18	0.907	32	4.69	0.22454
A0A0C4DH39	HV158_HUMAN	IGHV1-58	Immunoglobulin heavy variable 1-58	F1	Unc1and2	32	2.7	33	2.04	6.65	34	0.774	57	4.46	0.10933
A0A0C4DH39	HV158_HUMAN	IGHV1-58	Immunoglobulin heavy variable 1-58	F1	Full	32	2.7	33	2.04	6.65	34	0.976	70	5.68	0.05901
A0A0C4DH41	HV461_HUMAN	IGHV4-61	Immunoglobulin heavy variable 4-61	F1	CD	16	1.05	17	1.2	1.05	44	0.317	46	4.34	0.35656
A0A0C4DH41	HV461_HUMAN	IGHV4-61	Immunoglobulin heavy variable 4-61	F1	LEM	16	3.96	21	4.28	3.96	23	0.929	35	3.92	0.25744
A0A0C4DH41	HV461_HUMAN	IGHV4-61	Immunoglobulin heavy variable 4-61	F1	Unc2	16	2.37	15	1.78	2.37	15	0.644	34	4.54	0.23774
A0A0C4DH41	HV461_HUMAN	IGHV4-61	Immunoglobulin heavy variable 4-61	F1	Unc1	40	2.58	45	3.13	12.43	118	0.638	63	5.06	0.23498
A0A0C4DH41	HV461_HUMAN	IGHV4-61	Immunoglobulin heavy variable 4-61	F1	ANK	16	2.55	18	2.86	2.55	18	0.898	60	5	0.20249
A0A0C4DH41	HV461_HUMAN	IGHV4-61	Immunoglobulin heavy variable 4-61	F1	Unc1and2	24	2.22	26	2.39	2.22	26	0.823	59	4.81	0.109
A0A0C4DH41	HV461_HUMAN	IGHV4-61	Immunoglobulin heavy variable 4-61	F1	Full	32	4.33	35	2.68	5.13	36	0.992	73	4.61	0.06652
A0A0C4DH42	HV366_HUMAN	IGHV3-66	Immunoglobulin heavy variable 3-66	F1	CD	16	2.06	9	1.61	2.06	9	0.708	44	3.89	0.36152
A0A0C4DH42	HV366_HUMAN	IGHV3-66	Immunoglobulin heavy variable 3-66	F1	LEM	16	4.04	22	4.73	4.04	26	0.934	37	4.26	0.26502
A0A0C4DH42	HV366_HUMAN	IGHV3-66	Immunoglobulin heavy variable 3-66	F1	Unc2	8	0.77	10	0.92	0.77	10	0.813	37	4.45	0.25608
A0A0C4DH42	HV366_HUMAN	IGHV3-66	Immunoglobulin heavy variable 3-66	F1	Unc1	40	2.87	49	3.76	12.85	118	0.637	64	5.12	0.22951
A0A0C4DH42	HV366_HUMAN	IGHV3-66	Immunoglobulin heavy variable 3-66	F1	ANK	16	1.84	20	3.27	1.84	49	0.963	61	4.79	0.20918
A0A0C4DH42	HV366_HUMAN	IGHV3-66	Immunoglobulin heavy variable 3-66	F1	Unc1and2	40	2.87	49	3.76	12.85	118	0.931	66	5.24	0.11573
A0A0C4DH42	HV366_HUMAN	IGHV3-66	Immunoglobulin heavy variable 3-66	F1	Full	56	4.77	70	3.67	11.82	98	0.992	81	4.22	0.07479
A0A0C4DH43	HV70D_HUMAN	IGHV2-70D	Immunoglobulin heavy variable 2-70D	F1	CD	16	2.74	25	4.21	2.74	71	0.679	44	3.97	0.35888
A0A0C4DH43	HV70D_HUMAN	IGHV2-70D	Immunoglobulin heavy variable 2-70D	F1	LEM	16	4.1	28	4.34	4.1	49	0.891	34	3.88	0.31301
A0A0C4DH43	HV70D_HUMAN	IGHV2-70D	Immunoglobulin heavy variable 2-70D	F1	Unc2	16	3.14	17	2.71	3.14	19	0.853	35	4.03	0.2589
A0A0C4DH43	HV70D_HUMAN	IGHV2-70D	Immunoglobulin heavy variable 2-70D	F1	Unc1	40	2.89	45	3.34	12.77	118	0.663	64	5.14	0.23057
A0A0C4DH43	HV70D_HUMAN	IGHV2-70D	Immunoglobulin heavy variable 2-70D	F1	ANK	16	3.32	20	3.09	3.32	30	0.899	60	4.34	0.22356
A0A0C4DH43	HV70D_HUMAN	IGHV2-70D	Immunoglobulin heavy variable 2-70D	F1	Unc1and2	24	2.56	25	2.36	2.56	26	0.84	59	4.6	0.11189
A0A0C4DH43	HV70D_HUMAN	IGHV2-70D	Immunoglobulin heavy variable 2-70D	F1	Full	24	2.56	25	2.36	2.56	26	0.984	78	5.31	0.06798
A0A0C4DH55	KVD07_HUMAN	IGKV3D-7	Immunoglobulin kappa variable 3D-7	F1	CD	16	1.99	17	3.6	1.99	43	0.795	44	4.03	0.3298
A0A0C4DH55	KVD07_HUMAN	IGKV3D-7	Immunoglobulin kappa variable 3D-7	F1	LEM	8	0.94	19	3.73	0.94	43	0.94	38	4.46	0.26279
A0A0C4DH55	KVD07_HUMAN	IGKV3D-7	Immunoglobulin kappa variable 3D-7	F1	Unc2	8	0.68	19	3.2	0.68	30	0.922	31	3.47	0.25933
A0A0C4DH55	KVD07_HUMAN	IGKV3D-7	Immunoglobulin kappa variable 3D-7	F1	Unc1	32	3.84	42	3.12	3.84	63	0.444	60	4.83	0.23173
A0A0C4DH55	KVD07_HUMAN	IGKV3D-7	Immunoglobulin kappa variable 3D-7	F1	ANK	16	1.72	24	3.72	1.72	48	0.947	59	5.16	0.19894
A0A0C4DH55	KVD07_HUMAN	IGKV3D-7	Immunoglobulin kappa variable 3D-7	F1	Unc1and2	32	7.6	36	4.16	8.63	40	0.972	60	4.84	0.11082
A0A0C4DH55	KVD07_HUMAN	IGKV3D-7	Immunoglobulin kappa variable 3D-7	F1	Full	56	9.27	63	5.36	18.01	87	0.997	74	3.93	0.07027
A0A0C4DH59	TVB54_HUMAN	TRBV5-4	T cell receptor beta variable 5-4	F1	CD	16	1.33	19	2.33	1.33	44	0.545	46	4.08	0.36238
A0A0C4DH59	TVB54_HUMAN	TRBV5-4	T cell receptor beta variable 5-4	F1	LEM	16	1.24	18	2.06	1.24	18	0.402	35	3.86	0.27053
A0A0C4DH59	TVB54_HUMAN	TRBV5-4	T cell receptor beta variable 5-4	F1	Unc2	16	1.1	16	1.1	1.1	16	0.196	19	2.29	0.26736
A0A0C4DH59	TVB54_HUMAN	TRBV5-4	T cell receptor beta variable 5-4	F1	Unc1	24	2.32	43	3.09	2.32	70	0.48	59	4.77	0.23121
A0A0C4DH59	TVB54_HUMAN	TRBV5-4	T cell receptor beta variable 5-4	F1	ANK	16	2.03	21	2.09	2.03	22	0.661	52	4.7	0.18936
A0A0C4DH59	TVB54_HUMAN	TRBV5-4	T cell receptor beta variable 5-4	F1	Unc1and2	40	2.92	45	3.05	11.33	53	0.851	57	4.63	0.10722
A0A0C4DH59	TVB54_HUMAN	TRBV5-4	T cell receptor beta variable 5-4	F1	Full	40	2.92	45	3.05	11.33	53	0.986	65	5.15	0.05761
A0A0C4DH62	HJ01_HUMAN	IGHJ1	Immunoglobulin heavy joining 1	F1	LEM	8	1.35	12	3.5	1.35	12	0.844	11	1.75	0.15388
A0A0C4DH62	HJ01_HUMAN	IGHJ1	Immunoglobulin heavy joining 1	F1	Unc2	8	1.28	11	2.42	1.28	11	0.79	10	2.22	0.13568
A0A0C4DH62	HJ01_HUMAN	IGHJ1	Immunoglobulin heavy joining 1	F1	CD	8	1	12	3.16	1	12	0.818	7	0.36	0.12245
A0A0C4DH62	HJ01_HUMAN	IGHJ1	Immunoglobulin heavy joining 1	F1	Unc1	8	0.9	11	1.34	0.9	11	0.875	14	1.6	0.08418
A0A0C4DH62	HJ01_HUMAN	IGHJ1	Immunoglobulin heavy joining 1	F1	ANK	8	0.94	8	0.94	0.94	8	0.906	9	1.5	0.0474
A0A0C4DH62	HJ01_HUMAN	IGHJ1	Immunoglobulin heavy joining 1	F1	Unc1and2	16	2.87	17	2.92	2.87	17	0.984	15	1.8	0.03515
A0A0C4DH62	HJ01_HUMAN	IGHJ1	Immunoglobulin heavy joining 1	F1	Full	16	2.87	17	2.92	2.87	17	0.999	16	1.78	0.01658
A0A0C4DH63	A0A0C4DH63_HUMAN	TRGJP	T cell receptor gamma joining P	F1	CD	16	3.84	13	2.17	3.84	13	0.608	13	1.88	0.1892
A0A0C4DH63	A0A0C4DH63_HUMAN	TRGJP	T cell receptor gamma joining P	F1	LEM	8	0.98	8	0.98	0.98	8	0.577	9	1.83	0.13984
A0A0C4DH63	A0A0C4DH63_HUMAN	TRGJP	T cell receptor gamma joining P	F1	Unc2	8	1.08	8	1.08	1.08	8	0.633	11	2.88	0.13748
A0A0C4DH63	A0A0C4DH63_HUMAN	TRGJP	T cell receptor gamma joining P	F1	Unc1	16	1.92	18	2.21	1.92	19	0.648	17	1.98	0.09866
A0A0C4DH63	A0A0C4DH63_HUMAN	TRGJP	T cell receptor gamma joining P	F1	ANK	16	3.6	18	4.37	3.6	18	0.948	17	2.33	0.08335
A0A0C4DH63	A0A0C4DH63_HUMAN	TRGJP	T cell receptor gamma joining P	F1	Unc1and2	16	1.92	18	2.21	1.92	19	0.961	17	1.98	0.03945
A0A0C4DH63	A0A0C4DH63_HUMAN	TRGJP	T cell receptor gamma joining P	F1	Full	16	1.92	20	3.02	1.92	21	0.998	16	2.45	0.01619
A0A0C4DH67	KV108_HUMAN	IGKV1-8	Immunoglobulin kappa variable 1-8	F1	CD	24	2.64	27	2.61	5.34	28	0.74	39	3.67	0.36872
A0A0C4DH67	KV108_HUMAN	IGKV1-8	Immunoglobulin kappa variable 1-8	F1	Unc2	16	3.18	17	2.57	3.18	17	0.623	31	3.73	0.28203
A0A0C4DH67	KV108_HUMAN	IGKV1-8	Immunoglobulin kappa variable 1-8	F1	LEM	16	2.77	17	3.19	2.77	17	0.887	37	4.1	0.27194
A0A0C4DH67	KV108_HUMAN	IGKV1-8	Immunoglobulin kappa variable 1-8	F1	Unc1	32	4.42	41	3.09	4.93	64	0.462	48	3.38	0.23498
A0A0C4DH67	KV108_HUMAN	IGKV1-8	Immunoglobulin kappa variable 1-8	F1	ANK	16	1.78	16	1.21	1.78	17	0.561	59	5.14	0.19846
A0A0C4DH67	KV108_HUMAN	IGKV1-8	Immunoglobulin kappa variable 1-8	F1	Unc1and2	32	3.39	34	3.17	9.48	38	0.941	58	4.64	0.10957
A0A0C4DH67	KV108_HUMAN	IGKV1-8	Immunoglobulin kappa variable 1-8	F1	Full	40	8.14	41	4.79	13.84	82	0.995	67	4.41	0.06162
A0A0C4DH68	KV224_HUMAN	IGKV2-24	Immunoglobulin kappa variable 2-24	F1	CD	16	1.47	20	1.95	1.47	44	0.507	43	4.2	0.33291
A0A0C4DH68	KV224_HUMAN	IGKV2-24	Immunoglobulin kappa variable 2-24	F1	LEM	16	1.43	18	2.44	1.43	18	0.647	37	4.27	0.27383
A0A0C4DH68	KV224_HUMAN	IGKV2-24	Immunoglobulin kappa variable 2-24	F1	Unc2	16	1.17	17	1.57	1.17	17	0.326	30	4.16	0.24619
A0A0C4DH68	KV224_HUMAN	IGKV2-24	Immunoglobulin kappa variable 2-24	F1	Unc1	32	3.66	42	3.07	3.66	64	0.427	58	4.73	0.23245
A0A0C4DH68	KV224_HUMAN	IGKV2-24	Immunoglobulin kappa variable 2-24	F1	ANK	16	1.21	16	1.21	1.21	16	0.578	63	4.88	0.21273
A0A0C4DH68	KV224_HUMAN	IGKV2-24	Immunoglobulin kappa variable 2-24	F1	Unc1and2	48	2.15	61	2.69	24.19	139	0.811	70	3.87	0.14239
A0A0C4DH68	KV224_HUMAN	IGKV2-24	Immunoglobulin kappa variable 2-24	F1	Full	32	3.76	31	2.65	3.76	32	0.949	81	4.9	0.07234
A0A0C4DH69	KV109_HUMAN	IGKV1-9	Immunoglobulin kappa variable 1-9	F1	CD	24	2.66	27	2.6	5.41	28	0.745	39	3.7	0.3666
A0A0C4DH69	KV109_HUMAN	IGKV1-9	Immunoglobulin kappa variable 1-9	F1	Unc2	16	1.44	19	3.19	1.44	19	0.581	34	3.41	0.32344
A0A0C4DH69	KV109_HUMAN	IGKV1-9	Immunoglobulin kappa variable 1-9	F1	LEM	16	2.89	17	3.15	2.89	17	0.828	37	4.12	0.27341
A0A0C4DH69	KV109_HUMAN	IGKV1-9	Immunoglobulin kappa variable 1-9	F1	Unc1	32	3.69	42	3.08	3.69	63	0.451	60	4.6	0.24316
A0A0C4DH69	KV109_HUMAN	IGKV1-9	Immunoglobulin kappa variable 1-9	F1	ANK	16	1.69	16	1.13	1.69	17	0.533	60	5.28	0.19898
A0A0C4DH69	KV109_HUMAN	IGKV1-9	Immunoglobulin kappa variable 1-9	F1	Unc1and2	32	3.92	29	2.17	6.1	33	0.838	59	4.76	0.11039
A0A0C4DH69	KV109_HUMAN	IGKV1-9	Immunoglobulin kappa variable 1-9	F1	Full	32	3.92	29	2.17	6.1	33	0.984	72	4.83	0.06464
A0A0C4DH72	KV106_HUMAN	IGKV1-6	Immunoglobulin kappa variable 1-6	F1	CD	24	2.79	27	2.6	5.46	28	0.738	39	3.64	0.35369
A0A0C4DH72	KV106_HUMAN	IGKV1-6	Immunoglobulin kappa variable 1-6	F1	Unc2	8	0.66	9	0.92	0.66	9	0.838	34	3.5	0.31745
A0A0C4DH72	KV106_HUMAN	IGKV1-6	Immunoglobulin kappa variable 1-6	F1	LEM	8	0.94	18	3.38	0.94	43	0.934	37	4.25	0.29207
A0A0C4DH72	KV106_HUMAN	IGKV1-6	Immunoglobulin kappa variable 1-6	F1	Unc1	32	4.47	42	3.17	4.78	64	0.484	49	3.59	0.23663
A0A0C4DH72	KV106_HUMAN	IGKV1-6	Immunoglobulin kappa variable 1-6	F1	ANK	16	1.71	33	3.55	1.71	87	0.918	52	4.46	0.19304
A0A0C4DH72	KV106_HUMAN	IGKV1-6	Immunoglobulin kappa variable 1-6	F1	Unc1and2	24	2.59	33	3.04	11.22	38	0.944	60	5.16	0.10746
A0A0C4DH72	KV106_HUMAN	IGKV1-6	Immunoglobulin kappa variable 1-6	F1	Full	40	2.86	49	2.93	21.17	65	0.99	62	3.67	0.05954
A0A0C4DH73	KV112_HUMAN	IGKV1-12	Immunoglobulin kappa variable 1-12	F1	CD	24	2.65	27	2.61	5.44	28	0.745	39	3.69	0.36851
A0A0C4DH73	KV112_HUMAN	IGKV1-12	Immunoglobulin kappa variable 1-12	F1	Unc2	16	1.37	16	1.37	1.37	16	0.299	34	3.4	0.32522
A0A0C4DH73	KV112_HUMAN	IGKV1-12	Immunoglobulin kappa variable 1-12	F1	LEM	16	2.88	17	3.09	2.88	17	0.832	38	4.43	0.26519
A0A0C4DH73	KV112_HUMAN	IGKV1-12	Immunoglobulin kappa variable 1-12	F1	Unc1	32	3.68	42	3.08	3.68	63	0.435	60	4.84	0.2306
A0A0C4DH73	KV112_HUMAN	IGKV1-12	Immunoglobulin kappa variable 1-12	F1	ANK	16	1.82	16	1.22	1.82	17	0.565	59	5.17	0.19737
A0A0C4DH73	KV112_HUMAN	IGKV1-12	Immunoglobulin kappa variable 1-12	F1	Unc1and2	32	3.85	32	2.91	4.81	33	0.877	58	4.56	0.11001
A0A0C4DH73	KV112_HUMAN	IGKV1-12	Immunoglobulin kappa variable 1-12	F1	Full	32	3.85	32	2.91	4.81	33	0.989	73	5.01	0.06492
A0A0C4DH90	A0A0C4DH90_HUMAN	IGKV3OR2-268	Immunoglobulin kappa variable 3/OR2-268 (non-functional)	F1	CD	16	1.99	17	3.61	1.99	43	0.79	44	3.97	0.33048
A0A0C4DH90	A0A0C4DH90_HUMAN	IGKV3OR2-268	Immunoglobulin kappa variable 3/OR2-268 (non-functional)	F1	LEM	8	0.86	8	0.86	0.86	8	0.85	39	4.58	0.26149
A0A0C4DH90	A0A0C4DH90_HUMAN	IGKV3OR2-268	Immunoglobulin kappa variable 3/OR2-268 (non-functional)	F1	Unc2	8	0.7	19	3.21	0.7	30	0.919	31	3.48	0.25859
A0A0C4DH90	A0A0C4DH90_HUMAN	IGKV3OR2-268	Immunoglobulin kappa variable 3/OR2-268 (non-functional)	F1	Unc1	32	3.85	42	3.12	3.85	63	0.441	60	5.04	0.22741
A0A0C4DH90	A0A0C4DH90_HUMAN	IGKV3OR2-268	Immunoglobulin kappa variable 3/OR2-268 (non-functional)	F1	ANK	16	1.72	24	3.71	1.72	48	0.946	58	4.88	0.19986
A0A0C4DH90	A0A0C4DH90_HUMAN	IGKV3OR2-268	Immunoglobulin kappa variable 3/OR2-268 (non-functional)	F1	Unc1and2	32	3.85	42	3.12	3.85	63	0.854	60	4.79	0.1113
A0A0C4DH90	A0A0C4DH90_HUMAN	IGKV3OR2-268	Immunoglobulin kappa variable 3/OR2-268 (non-functional)	F1	Full	56	9.19	65	5.43	17.78	114	0.998	69	3.43	0.06709
A0A0C5B5G6	MOTSC_HUMAN	MT-RNR1	Mitochondrial-derived peptide MOTS-c (Mitochondrial open reading frame of the 12S rRNA-c)	F1	CD	8	0.91	11	2.17	0.91	11	0.74	13	2.7	0.14777
A0A0C5B5G6	MOTSC_HUMAN	MT-RNR1	Mitochondrial-derived peptide MOTS-c (Mitochondrial open reading frame of the 12S rRNA-c)	F1	LEM	8	1.52	8	1.52	1.52	8	0.762	13	2.94	0.14477
A0A0C5B5G6	MOTSC_HUMAN	MT-RNR1	Mitochondrial-derived peptide MOTS-c (Mitochondrial open reading frame of the 12S rRNA-c)	F1	Unc2	8	1.28	8	1.28	1.28	8	0.693	9	2.38	0.12279
A0A0C5B5G6	MOTSC_HUMAN	MT-RNR1	Mitochondrial-derived peptide MOTS-c (Mitochondrial open reading frame of the 12S rRNA-c)	F1	Unc1	8	0.93	11	2.5	0.93	11	0.949	14	1.97	0.08175
A0A0C5B5G6	MOTSC_HUMAN	MT-RNR1	Mitochondrial-derived peptide MOTS-c (Mitochondrial open reading frame of the 12S rRNA-c)	F1	ANK	8	0.81	8	0.81	0.81	8	0.876	9	1.84	0.04674
A0A0C5B5G6	MOTSC_HUMAN	MT-RNR1	Mitochondrial-derived peptide MOTS-c (Mitochondrial open reading frame of the 12S rRNA-c)	F1	Unc1and2	8	0.68	12	1.02	0.68	12	0.981	14	1.64	0.03313
A0A0C5B5G6	MOTSC_HUMAN	MT-RNR1	Mitochondrial-derived peptide MOTS-c (Mitochondrial open reading frame of the 12S rRNA-c)	F1	Full	8	0.64	14	3.11	0.64	14	1	14	2.5	0.01423
A0A0D9SF12	CC163_HUMAN	CCDC163 C1orf231 CCDC163P	Transmembrane protein CCDC163 (Coiled-coil domain-containing protein 163) (coiled-coil domain containing 163 pseudogene)	F1	LEM	40	2.7	44	2.89	11.64	58	0.306	48	2.98	0.57297
A0A0D9SF12	CC163_HUMAN	CCDC163 C1orf231 CCDC163P	Transmembrane protein CCDC163 (Coiled-coil domain-containing protein 163) (coiled-coil domain containing 163 pseudogene)	F1	Unc1	72	1.62	84	2.55	20.13	98	0.0349	90	3.27	0.48986
A0A0D9SF12	CC163_HUMAN	CCDC163 C1orf231 CCDC163P	Transmembrane protein CCDC163 (Coiled-coil domain-containing protein 163) (coiled-coil domain containing 163 pseudogene)	F1	ANK	88	4.78	87	3.19	20.32	111	0.158	96	3.58	0.42097
A0A0D9SF12	CC163_HUMAN	CCDC163 C1orf231 CCDC163P	Transmembrane protein CCDC163 (Coiled-coil domain-containing protein 163) (coiled-coil domain containing 163 pseudogene)	F1	Unc2	40	3.12	47	3.71	7.02	77	0.256	35	2.85	0.39551
A0A0D9SF12	CC163_HUMAN	CCDC163 C1orf231 CCDC163P	Transmembrane protein CCDC163 (Coiled-coil domain-containing protein 163) (coiled-coil domain containing 163 pseudogene)	F1	Unc1and2	96	2.7	107	3.49	23.27	154	0.183	115	3.82	0.24003
A0A0D9SF12	CC163_HUMAN	CCDC163 C1orf231 CCDC163P	Transmembrane protein CCDC163 (Coiled-coil domain-containing protein 163) (coiled-coil domain containing 163 pseudogene)	F1	CD	16	1.66	25	3.67	1.66	25	0.795	24	3.46	0.22257
A0A0D9SF12	CC163_HUMAN	CCDC163 C1orf231 CCDC163P	Transmembrane protein CCDC163 (Coiled-coil domain-containing protein 163) (coiled-coil domain containing 163 pseudogene)	F1	Full	104	3.7	114	2.6	21.49	262	0.588	127	3.14	0.1262
A0A0G2JKD1	A0A0G2JKD1_HUMAN	MUC21	Mucin 21, cell surface associated	F1	Unc2	40	6.3	43	3.67	16.09	46	0.969	40	2.54	0.43596
A0A0G2JKD1	A0A0G2JKD1_HUMAN	MUC21	Mucin 21, cell surface associated	F1	LEM	32	7.81	32	4.04	15.82	38	0.986	35	3.16	0.38214
A0A0G2JKD1	A0A0G2JKD1_HUMAN	MUC21	Mucin 21, cell surface associated	F1	ANK	48	4.97	53	3.55	18.05	66	0.91	88	4.81	0.30528
A0A0G2JKD1	A0A0G2JKD1_HUMAN	MUC21	Mucin 21, cell surface associated	F1	Unc1	32	0.68	33	0.76	0.68	33	0.136	69	4.84	0.30238
A0A0G2JKD1	A0A0G2JKD1_HUMAN	MUC21	Mucin 21, cell surface associated	F1	CD	24	4.53	34	3.41	5.8	53	0.998	32	3.69	0.26966
A0A0G2JKD1	A0A0G2JKD1_HUMAN	MUC21	Mucin 21, cell surface associated	F1	Unc1and2	72	7.75	78	4.45	31.95	114	0.725	113	5.89	0.1957
A0A0G2JKD1	A0A0G2JKD1_HUMAN	MUC21	Mucin 21, cell surface associated	F1	Full	72	7.75	78	4.45	31.95	114	0.926	219	7.24	0.16937
A0A0G2JKW9	A0A0G2JKW9_HUMAN		Uncharacterized protein	F1	Unc2	8	0.3	19	3.21	0.3	23	0.731	20	3.33	0.22118
A0A0G2JKW9	A0A0G2JKW9_HUMAN		Uncharacterized protein	F1	LEM	8	0.54	17	3.27	0.54	21	0.768	18	3.07	0.21115
A0A0G2JKW9	A0A0G2JKW9_HUMAN		Uncharacterized protein	F1	CD	8	0.67	8	0.67	0.67	8	0.513	19	3.42	0.18562
A0A0G2JKW9	A0A0G2JKW9_HUMAN		Uncharacterized protein	F1	Unc1	16	2.98	18	3.9	2.98	27	0.941	24	3.81	0.11091
A0A0G2JKW9	A0A0G2JKW9_HUMAN		Uncharacterized protein	F1	ANK	16	2.91	19	4.24	2.91	20	0.965	15	1.27	0.08087
A0A0G2JKW9	A0A0G2JKW9_HUMAN		Uncharacterized protein	F1	Unc1and2	16	2.51	22	3.03	4.01	23	0.965	30	3.05	0.06493
A0A0G2JKW9	A0A0G2JKW9_HUMAN		Uncharacterized protein	F1	Full	16	2.51	22	3.03	4.01	23	0.998	30	3.05	0.02963
A0A0G2JLE6	A0A0G2JLE6_HUMAN	KRTAP4-8 hCG_2042992	HCG2042992 (Keratin associated protein 4-8)	F1	Unc2	32	2.86	38	3.79	9.32	47	0.936	40	3.61	0.3387
A0A0G2JLE6	A0A0G2JLE6_HUMAN	KRTAP4-8 hCG_2042992	HCG2042992 (Keratin associated protein 4-8)	F1	Unc1and2	96	6.39	115	3.58	26.27	208	0.984	127	4.11	0.25593
A0A0G2JLE6	A0A0G2JLE6_HUMAN	KRTAP4-8 hCG_2042992	HCG2042992 (Keratin associated protein 4-8)	F1	Unc1	32	4.08	36	3.52	7.86	38	0.969	68	4.99	0.2523
A0A0G2JLE6	A0A0G2JLE6_HUMAN	KRTAP4-8 hCG_2042992	HCG2042992 (Keratin associated protein 4-8)	F1	LEM	16	2.04	19	2.56	2.04	21	0.909	28	3.53	0.24596
A0A0G2JLE6	A0A0G2JLE6_HUMAN	KRTAP4-8 hCG_2042992	HCG2042992 (Keratin associated protein 4-8)	F1	ANK	24	1.88	42	3.25	7.04	56	0.956	63	5.18	0.21134
A0A0G2JLE6	A0A0G2JLE6_HUMAN	KRTAP4-8 hCG_2042992	HCG2042992 (Keratin associated protein 4-8)	F1	CD	16	1.98	23	3.16	1.98	29	0.943	33	4.74	0.20735
A0A0G2JLE6	A0A0G2JLE6_HUMAN	KRTAP4-8 hCG_2042992	HCG2042992 (Keratin associated protein 4-8)	F1	Full	80	4.13	96	3.53	29.28	221	0.997	90	5.56	0.07712
A0A0G2JLG4	A0A0G2JLG4_HUMAN	ASIC5	Bile acid-sensitive ion channel	F1	LEM	40	2.71	45	2.83	13.16	69	0.79	40	3.46	0.48773
A0A0G2JLG4	A0A0G2JLG4_HUMAN	ASIC5	Bile acid-sensitive ion channel	F1	ANK	96	7.39	96	3.71	29.13	190	0.674	106	3.43	0.48578
A0A0G2JLG4	A0A0G2JLG4_HUMAN	ASIC5	Bile acid-sensitive ion channel	F1	Unc2	32	4.79	35	2.39	4.89	41	0.831	43	2.99	0.48497
A0A0G2JLG4	A0A0G2JLG4_HUMAN	ASIC5	Bile acid-sensitive ion channel	F1	Unc1	64	3.59	68	1.43	13.92	85	0.0964	70	2.1	0.431
A0A0G2JLG4	A0A0G2JLG4_HUMAN	ASIC5	Bile acid-sensitive ion channel	F1	CD	16	0.56	23	3.03	0.56	27	0.927	25	3.44	0.31531
A0A0G2JLG4	A0A0G2JLG4_HUMAN	ASIC5	Bile acid-sensitive ion channel	F1	Unc1and2	168	16.57	184	10.02	43.43	444	0.603	153	6.05	0.25858
A0A0G2JLG4	A0A0G2JLG4_HUMAN	ASIC5	Bile acid-sensitive ion channel	F1	Full	192	21.41	216	9.68	43.37	512	0.833	184	6.52	0.15021
A0A0G2JLM5	A0A0G2JLM5_HUMAN	KIR2DS5	Killer cell immunoglobulin like receptor, two Ig domains and short cytoplasmic tail 5	F1	CD	24	3.85	26	3.68	3.85	29	0.941	43	3.76	0.4346
A0A0G2JLM5	A0A0G2JLM5_HUMAN	KIR2DS5	Killer cell immunoglobulin like receptor, two Ig domains and short cytoplasmic tail 5	F1	Unc1	48	2.2	63	2.5	19.09	149	0.339	79	4.03	0.39144
A0A0G2JLM5	A0A0G2JLM5_HUMAN	KIR2DS5	Killer cell immunoglobulin like receptor, two Ig domains and short cytoplasmic tail 5	F1	Unc2	32	6.02	40	3.75	16.51	43	0.894	37	3.17	0.3819
A0A0G2JLM5	A0A0G2JLM5_HUMAN	KIR2DS5	Killer cell immunoglobulin like receptor, two Ig domains and short cytoplasmic tail 5	F1	LEM	32	7.81	31	4.11	16.02	37	0.966	29	3.09	0.37531
A0A0G2JLM5	A0A0G2JLM5_HUMAN	KIR2DS5	Killer cell immunoglobulin like receptor, two Ig domains and short cytoplasmic tail 5	F1	ANK	48	5.28	49	3.68	19.02	52	0.839	90	6.13	0.25322
A0A0G2JLM5	A0A0G2JLM5_HUMAN	KIR2DS5	Killer cell immunoglobulin like receptor, two Ig domains and short cytoplasmic tail 5	F1	Unc1and2	80	14.7	100	3.25	26.51	227	0.629	123	5.95	0.21053
A0A0G2JLM5	A0A0G2JLM5_HUMAN	KIR2DS5	Killer cell immunoglobulin like receptor, two Ig domains and short cytoplasmic tail 5	F1	Full	216	13.01	181	4.95	35.21	503	0.889	214	5.55	0.18643
A0A0G2JLQ3	A0A0G2JLQ3_HUMAN	KIR2DS5	Killer cell immunoglobulin like receptor, two Ig domains and short cytoplasmic tail 5 (Killer cell immunoglobulin-like receptor)	F1	LEM	32	7.85	31	4.15	15.99	37	0.939	32	1.98	0.52243
A0A0G2JLQ3	A0A0G2JLQ3_HUMAN	KIR2DS5	Killer cell immunoglobulin like receptor, two Ig domains and short cytoplasmic tail 5 (Killer cell immunoglobulin-like receptor)	F1	CD	16	1.18	26	3.38	1.18	62	0.9	40	2.98	0.43006
A0A0G2JLQ3	A0A0G2JLQ3_HUMAN	KIR2DS5	Killer cell immunoglobulin like receptor, two Ig domains and short cytoplasmic tail 5 (Killer cell immunoglobulin-like receptor)	F1	Unc2	32	5.55	37	2.49	13.35	42	0.69	37	3.1	0.38504
A0A0G2JLQ3	A0A0G2JLQ3_HUMAN	KIR2DS5	Killer cell immunoglobulin like receptor, two Ig domains and short cytoplasmic tail 5 (Killer cell immunoglobulin-like receptor)	F1	Unc1	72	7.96	80	4.12	21.18	190	0.644	86	5.28	0.3242
A0A0G2JLQ3	A0A0G2JLQ3_HUMAN	KIR2DS5	Killer cell immunoglobulin like receptor, two Ig domains and short cytoplasmic tail 5 (Killer cell immunoglobulin-like receptor)	F1	ANK	40	5.21	49	3.7	13.35	51	0.764	80	5.83	0.24455
A0A0G2JLQ3	A0A0G2JLQ3_HUMAN	KIR2DS5	Killer cell immunoglobulin like receptor, two Ig domains and short cytoplasmic tail 5 (Killer cell immunoglobulin-like receptor)	F1	Unc1and2	88	4.78	86	2.46	18.52	209	0.445	112	4.6	0.22449
A0A0G2JLQ3	A0A0G2JLQ3_HUMAN	KIR2DS5	Killer cell immunoglobulin like receptor, two Ig domains and short cytoplasmic tail 5 (Killer cell immunoglobulin-like receptor)	F1	Full	160	9.35	168	5.1	29.28	345	0.905	180	4.74	0.16466
A0A0G2JLW4	A0A0G2JLW4_HUMAN		Uncharacterized protein	F1	CD	32	1.87	36	1.9	8.32	57	0.417	37	2.16	0.48403
A0A0G2JLW4	A0A0G2JLW4_HUMAN		Uncharacterized protein	F1	Unc2	32	7.5	42	4.85	6.52	47	0.581	39	2.95	0.42624
A0A0G2JLW4	A0A0G2JLW4_HUMAN		Uncharacterized protein	F1	LEM	24	2.05	34	3.28	2.05	49	0.165	30	2.87	0.42079
A0A0G2JLW4	A0A0G2JLW4_HUMAN		Uncharacterized protein	F1	Unc1	48	2.1	63	2.87	10.08	117	0.34	69	2.71	0.36918
A0A0G2JLW4	A0A0G2JLW4_HUMAN		Uncharacterized protein	F1	ANK	32	3.64	55	4.35	3.64	103	0.279	51	4.24	0.20543
A0A0G2JLW4	A0A0G2JLW4_HUMAN		Uncharacterized protein	F1	Full	96	13.71	112	6.98	24.02	196	0.985	109	4.28	0.10115
A0A0G2JLW4	A0A0G2JLW4_HUMAN		Uncharacterized protein	F1	Unc1and2	72	8.75	67	4.92	30.81	142	0.918	37	4.91	0.07056
A0A0G2JMD5	PRA33_HUMAN	PRAMEF33	PRAME family member 33	F1	Unc1	104	2.52	122	2.89	15.77	247	0.72	132	3.45	0.67561
A0A0G2JMD5	PRA33_HUMAN	PRAMEF33	PRAME family member 33	F1	ANK	104	3.68	130	2.94	15.94	231	0.246	141	3.53	0.61775
A0A0G2JMD5	PRA33_HUMAN	PRAMEF33	PRAME family member 33	F1	LEM	32	0.86	39	2.68	4.41	65	0.757	44	2.88	0.45418
A0A0G2JMD5	PRA33_HUMAN	PRAMEF33	PRAME family member 33	F1	Unc2	40	2.79	50	3.4	7.93	73	0.86	46	3.84	0.42863
A0A0G2JMD5	PRA33_HUMAN	PRAMEF33	PRAME family member 33	F1	CD	32	3.8	40	4.08	3.8	60	0.946	35	3.62	0.34475
A0A0G2JMD5	PRA33_HUMAN	PRAMEF33	PRAME family member 33	F1	Unc1and2	200	14.54	168	6.88	35.05	506	0.88	188	6.01	0.32605
A0A0G2JMD5	PRA33_HUMAN	PRAMEF33	PRAME family member 33	F1	Full	224	11.85	273	6.82	21	487	0.622	290	6.29	0.24074
A0A0G2JMH3	A0A0G2JMH3_HUMAN	LOC107984156	ADP-ribosylation factor-like protein 17 C-terminal domain-containing protein	F1	LEM	16	1.6	15	0.86	1.6	16	0.48	37	2.72	0.41699
A0A0G2JMH3	A0A0G2JMH3_HUMAN	LOC107984156	ADP-ribosylation factor-like protein 17 C-terminal domain-containing protein	F1	Unc2	16	1.06	20	3.05	1.06	20	0.704	25	3.1	0.32361
A0A0G2JMH3	A0A0G2JMH3_HUMAN	LOC107984156	ADP-ribosylation factor-like protein 17 C-terminal domain-containing protein	F1	ANK	56	5.27	56	3.49	16.01	113	0.844	74	4.48	0.30387
A0A0G2JMH3	A0A0G2JMH3_HUMAN	LOC107984156	ADP-ribosylation factor-like protein 17 C-terminal domain-containing protein	F1	CD	24	3.4	29	3.02	4.75	41	0.578	35	3.89	0.30284
A0A0G2JMH3	A0A0G2JMH3_HUMAN	LOC107984156	ADP-ribosylation factor-like protein 17 C-terminal domain-containing protein	F1	Unc1	48	2.58	52	2.59	9.21	70	0.582	54	2.94	0.28664
A0A0G2JMH3	A0A0G2JMH3_HUMAN	LOC107984156	ADP-ribosylation factor-like protein 17 C-terminal domain-containing protein	F1	Unc1and2	104	6.81	107	4.62	31.53	193	0.678	108	4.16	0.21391
A0A0G2JMH3	A0A0G2JMH3_HUMAN	LOC107984156	ADP-ribosylation factor-like protein 17 C-terminal domain-containing protein	F1	Full	104	4.37	124	3.42	33.87	193	0.918	133	3.72	0.12739
A0A0G2JMH6	A0A0G2JMH6_HUMAN	HLA-DRA	HLA-DRA (MHC class II antigen)	F1	Unc1	96	3.59	87	1.66	22.23	240	0.0744	105	3.67	0.56957
A0A0G2JMH6	A0A0G2JMH6_HUMAN	HLA-DRA	HLA-DRA (MHC class II antigen)	F1	Unc2	32	6.61	37	3.75	17.41	40	0.73	34	2.41	0.42923
A0A0G2JMH6	A0A0G2JMH6_HUMAN	HLA-DRA	HLA-DRA (MHC class II antigen)	F1	LEM	32	7.98	29	4.26	15.92	35	0.898	28	2.54	0.3977
A0A0G2JMH6	A0A0G2JMH6_HUMAN	HLA-DRA	HLA-DRA (MHC class II antigen)	F1	Unc1and2	152	10.77	147	5.49	38.49	347	0.613	156	4.83	0.29939
A0A0G2JMH6	A0A0G2JMH6_HUMAN	HLA-DRA	HLA-DRA (MHC class II antigen)	F1	CD	16	1.88	20	3.64	4.52	48	0.883	36	4.15	0.28433
A0A0G2JMH6	A0A0G2JMH6_HUMAN	HLA-DRA	HLA-DRA (MHC class II antigen)	F1	ANK	40	6.27	44	3.54	17.17	61	0.693	78	5.27	0.25416
A0A0G2JMH6	A0A0G2JMH6_HUMAN	HLA-DRA	HLA-DRA (MHC class II antigen)	F1	Full	184	17.7	146	6.43	27.74	377	0.854	164	3.98	0.1566
A0A0G2JMI3	HV692_HUMAN	IGHV1-69-2	Immunoglobulin heavy variable 1-69-2	F1	CD	16	2.75	30	5.18	2.75	70	0.671	48	4.53	0.35469
A0A0G2JMI3	HV692_HUMAN	IGHV1-69-2	Immunoglobulin heavy variable 1-69-2	F1	LEM	16	4.21	23	4.16	4.21	30	0.907	35	4.01	0.30674
A0A0G2JMI3	HV692_HUMAN	IGHV1-69-2	Immunoglobulin heavy variable 1-69-2	F1	Unc2	8	0.7	15	3.51	0.7	15	0.952	33	4.09	0.27497
A0A0G2JMI3	HV692_HUMAN	IGHV1-69-2	Immunoglobulin heavy variable 1-69-2	F1	Unc1	40	2.58	46	3.25	12.48	118	0.623	61	5.07	0.23565
A0A0G2JMI3	HV692_HUMAN	IGHV1-69-2	Immunoglobulin heavy variable 1-69-2	F1	ANK	16	2.33	33	4.56	2.33	83	0.934	65	4.98	0.22182
A0A0G2JMI3	HV692_HUMAN	IGHV1-69-2	Immunoglobulin heavy variable 1-69-2	F1	Unc1and2	24	2.19	32	3.16	9.02	35	0.944	64	4.94	0.11669
A0A0G2JMI3	HV692_HUMAN	IGHV1-69-2	Immunoglobulin heavy variable 1-69-2	F1	Full	40	3.04	43	2.57	20.61	62	0.986	63	5.1	0.05545
A0A0G2JMM0	A0A0G2JMM0_HUMAN	LOC128966728	Uncharacterized protein	F1	Unc1	56	4.75	83	3.78	12.8	171	0.957	116	4.61	0.49675
A0A0G2JMM0	A0A0G2JMM0_HUMAN	LOC128966728	Uncharacterized protein	F1	CD	16	1.09	26	3.3	1.09	62	0.912	43	3.6	0.4232
A0A0G2JMM0	A0A0G2JMM0_HUMAN	LOC128966728	Uncharacterized protein	F1	LEM	24	6.95	35	3.12	6.93	44	0.992	36	3.14	0.35025
A0A0G2JMM0	A0A0G2JMM0_HUMAN	LOC128966728	Uncharacterized protein	F1	ANK	16	1.78	19	3.26	1.78	55	0.991	83	5.97	0.24695
A0A0G2JMM0	A0A0G2JMM0_HUMAN	LOC128966728	Uncharacterized protein	F1	Unc2	8	0.5	9	0.66	0.5	9	0.965	33	4.2	0.24593
A0A0G2JMM0	A0A0G2JMM0_HUMAN	LOC128966728	Uncharacterized protein	F1	Unc1and2	96	11.31	122	5.01	35.55	270	0.981	131	5.41	0.23396
A0A0G2JMM0	A0A0G2JMM0_HUMAN	LOC128966728	Uncharacterized protein	F1	Full	120	8.37	146	5.86	30.91	337	0.991	158	6.27	0.13089
A0A0G2JMP0	A0A0G2JMP0_HUMAN	OR4M2B	Olfactory receptor family 4 subfamily M member 2B	F1	ANK	112	3.53	126	2.99	15.23	241	0.0854	141	3.58	0.62882
A0A0G2JMP0	A0A0G2JMP0_HUMAN	OR4M2B	Olfactory receptor family 4 subfamily M member 2B	F1	LEM	40	3.08	43	2.61	9.16	76	0.571	43	2.92	0.57081
A0A0G2JMP0	A0A0G2JMP0_HUMAN	OR4M2B	Olfactory receptor family 4 subfamily M member 2B	F1	Unc1	88	3.45	90	2.25	14.89	117	0.0482	92	2.33	0.54243
A0A0G2JMP0	A0A0G2JMP0_HUMAN	OR4M2B	Olfactory receptor family 4 subfamily M member 2B	F1	CD	16	0.84	32	3.31	0.84	86	0.797	43	3.32	0.44102
A0A0G2JMP0	A0A0G2JMP0_HUMAN	OR4M2B	Olfactory receptor family 4 subfamily M member 2B	F1	Unc1and2	192	9.39	208	5.52	22	389	0.115	213	4.79	0.41078
A0A0G2JMP0	A0A0G2JMP0_HUMAN	OR4M2B	Olfactory receptor family 4 subfamily M member 2B	F1	Unc2	32	1.88	42	3.27	4.32	60	0.618	39	4.1	0.37398
A0A0G2JMP0	A0A0G2JMP0_HUMAN	OR4M2B	Olfactory receptor family 4 subfamily M member 2B	F1	Full	240	16.64	149	5.91	25.85	328	0.433	193	5.51	0.16831
A0A0G2JMS6	N/A	Deleted from UniProt	Deleted from UniProt	F1	Unc1	104	3.76	110	2.07	15.92	216	0.924	128	3.21	0.69698
A0A0G2JMS6	N/A	Deleted from UniProt	Deleted from UniProt	F1	LEM	40	4.71	33	0.69	10.97	39	0.949	45	2.68	0.68467
A0A0G2JMS6	N/A	Deleted from UniProt	Deleted from UniProt	F1	ANK	120	3.65	134	2.79	13.33	240	0.869	150	3.72	0.66458
A0A0G2JMS6	N/A	Deleted from UniProt	Deleted from UniProt	F1	Unc2	32	2.78	46	3.52	2.78	72	0.973	44	3.4	0.47083
A0A0G2JMS6	N/A	Deleted from UniProt	Deleted from UniProt	F1	CD	24	3.87	30	3.03	7.57	47	0.997	40	3.27	0.43723
A0A0G2JMS6	N/A	Deleted from UniProt	Deleted from UniProt	F1	Full	360	20.21	358	7.23	33.32	950	0.679	411	8.11	0.30109
A0A0G2JMS6	N/A	Deleted from UniProt	Deleted from UniProt	F1	Unc1and2	152	6.92	161	4.51	23.21	384	0.95	184	6.97	0.27286
A0A0G2JN01	A0A0G2JN01_HUMAN	KIR3DP1	Killer cell immunoglobulin like receptor, three Ig domains pseudogene 1	F1	Unc1	56	4.74	82	3.44	12.79	170	0.951	112	4.5	0.49318
A0A0G2JN01	A0A0G2JN01_HUMAN	KIR3DP1	Killer cell immunoglobulin like receptor, three Ig domains pseudogene 1	F1	CD	24	3.86	26	3.3	3.86	31	0.908	43	3.53	0.42598
A0A0G2JN01	A0A0G2JN01_HUMAN	KIR3DP1	Killer cell immunoglobulin like receptor, three Ig domains pseudogene 1	F1	LEM	8	0.78	14	3.2	0.78	14	0.995	40	3.51	0.36098
A0A0G2JN01	A0A0G2JN01_HUMAN	KIR3DP1	Killer cell immunoglobulin like receptor, three Ig domains pseudogene 1	F1	Unc2	8	0.53	9	0.62	0.53	9	0.961	31	3.42	0.28709
A0A0G2JN01	A0A0G2JN01_HUMAN	KIR3DP1	Killer cell immunoglobulin like receptor, three Ig domains pseudogene 1	F1	ANK	16	1.71	19	3.24	1.71	55	0.99	78	5.5	0.25334
A0A0G2JN01	A0A0G2JN01_HUMAN	KIR3DP1	Killer cell immunoglobulin like receptor, three Ig domains pseudogene 1	F1	Unc1and2	96	11.35	121	4.8	35.56	270	0.984	132	5.36	0.23785
A0A0G2JN01	A0A0G2JN01_HUMAN	KIR3DP1	Killer cell immunoglobulin like receptor, three Ig domains pseudogene 1	F1	Full	120	8.09	108	4.84	31.06	389	0.991	141	6.86	0.11087
A0A0G2JN53	A0A0G2JN53_HUMAN		IQ motif and SEC7 domain-containing protein 3	F1	Unc2	40	5.96	34	1.76	17.19	40	0.266	39	2.83	0.51124
A0A0G2JN53	A0A0G2JN53_HUMAN		IQ motif and SEC7 domain-containing protein 3	F1	LEM	32	8.4	33	1.22	16.25	39	0.255	37	3.33	0.40919
A0A0G2JN53	A0A0G2JN53_HUMAN		IQ motif and SEC7 domain-containing protein 3	F1	Unc1	64	3.48	65	2.02	12.59	81	0.062	66	2.12	0.40812
A0A0G2JN53	A0A0G2JN53_HUMAN		IQ motif and SEC7 domain-containing protein 3	F1	ANK	64	5.63	60	3.12	22.87	103	0.357	70	3.46	0.31648
A0A0G2JN53	A0A0G2JN53_HUMAN		IQ motif and SEC7 domain-containing protein 3	F1	Unc1and2	160	11.24	134	4.25	30.45	241	0.109	145	3.99	0.29987
A0A0G2JN53	A0A0G2JN53_HUMAN		IQ motif and SEC7 domain-containing protein 3	F1	CD	8	0.07	11	0.23	0.07	11	0.745	18	3.45	0.23912
A0A0G2JN53	A0A0G2JN53_HUMAN		IQ motif and SEC7 domain-containing protein 3	F1	Full	160	11.24	134	4.25	30.45	241	0.566	146	3.97	0.13931
A0A0G2JN68	A0A0G2JN68_HUMAN	KIR2DL5B	Killer cell immunoglobulin-like receptor 2DL5B	F1	LEM	32	7.96	33	4.18	16.12	39	0.956	33	1.55	0.56025
A0A0G2JN68	A0A0G2JN68_HUMAN	KIR2DL5B	Killer cell immunoglobulin-like receptor 2DL5B	F1	CD	16	1.14	27	3.18	1.14	55	0.934	42	3.25	0.43191
A0A0G2JN68	A0A0G2JN68_HUMAN	KIR2DL5B	Killer cell immunoglobulin-like receptor 2DL5B	F1	Unc2	32	5.85	36	3.22	16.9	39	0.871	36	3.24	0.36197
A0A0G2JN68	A0A0G2JN68_HUMAN	KIR2DL5B	Killer cell immunoglobulin-like receptor 2DL5B	F1	Unc1and2	152	7.02	176	5.21	35.04	368	0.229	183	5.27	0.34589
A0A0G2JN68	A0A0G2JN68_HUMAN	KIR2DL5B	Killer cell immunoglobulin-like receptor 2DL5B	F1	Unc1	56	2.44	57	2.41	17.53	142	0.321	71	4.63	0.322
A0A0G2JN68	A0A0G2JN68_HUMAN	KIR2DL5B	Killer cell immunoglobulin-like receptor 2DL5B	F1	ANK	40	5.38	49	3.72	13.92	52	0.84	75	5.53	0.23648
A0A0G2JN68	A0A0G2JN68_HUMAN	KIR2DL5B	Killer cell immunoglobulin-like receptor 2DL5B	F1	Full	224	18.15	226	12.45	30.84	502	0.863	205	5.97	0.17557
A0A0G2JND7	A0A0G2JND7_HUMAN		Uncharacterized protein	F1	LEM	40	1.61	44	2.23	10.35	116	0.119	49	2.41	0.67781
A0A0G2JND7	A0A0G2JND7_HUMAN		Uncharacterized protein	F1	Unc2	32	1.56	31	1.29	5.86	70	0.114	45	3.02	0.47376
A0A0G2JND7	A0A0G2JND7_HUMAN		Uncharacterized protein	F1	CD	24	2.54	34	3.75	7.74	67	0.812	44	3.86	0.39467
A0A0G2JND7	A0A0G2JND7_HUMAN		Uncharacterized protein	F1	Unc1	56	4.88	63	3.02	17.42	129	0.231	73	3.45	0.37591
A0A0G2JND7	A0A0G2JND7_HUMAN		Uncharacterized protein	F1	ANK	64	2.97	70	3.35	13.05	150	0.376	69	4.98	0.23752
A0A0G2JND7	A0A0G2JND7_HUMAN		Uncharacterized protein	F1	Unc1and2	88	9.53	108	6.04	24.12	173	0.762	110	3.38	0.23676
A0A0G2JND7	A0A0G2JND7_HUMAN		Uncharacterized protein	F1	Full	80	3.26	100	2.89	28.09	148	0.803	101	2.91	0.10067
A0A0G2JNF4	A0A0G2JNF4_HUMAN	KIR2DP1	Killer cell immunoglobulin like receptor, two Ig domains pseudogene 1	F1	Unc1	80	7.27	91	4.02	24.67	197	0.582	94	2.6	0.52192
A0A0G2JNF4	A0A0G2JNF4_HUMAN	KIR2DP1	Killer cell immunoglobulin like receptor, two Ig domains pseudogene 1	F1	CD	16	1.12	26	3.35	1.12	62	0.927	40	2.96	0.43355
A0A0G2JNF4	A0A0G2JNF4_HUMAN	KIR2DP1	Killer cell immunoglobulin like receptor, two Ig domains pseudogene 1	F1	LEM	32	7.93	33	4.42	16.3	39	0.952	35	3.21	0.4022
A0A0G2JNF4	A0A0G2JNF4_HUMAN	KIR2DP1	Killer cell immunoglobulin like receptor, two Ig domains pseudogene 1	F1	Unc2	32	5.97	36	3.24	17.28	39	0.864	33	2.84	0.34733
A0A0G2JNF4	A0A0G2JNF4_HUMAN	KIR2DP1	Killer cell immunoglobulin like receptor, two Ig domains pseudogene 1	F1	Unc1and2	128	15.31	130	3.7	34.34	297	0.279	142	4.27	0.28686
A0A0G2JNF4	A0A0G2JNF4_HUMAN	KIR2DP1	Killer cell immunoglobulin like receptor, two Ig domains pseudogene 1	F1	ANK	40	5.18	48	3.42	13.84	51	0.789	81	5.24	0.26024
A0A0G2JNF4	A0A0G2JNF4_HUMAN	KIR2DP1	Killer cell immunoglobulin like receptor, two Ig domains pseudogene 1	F1	Full	192	15.74	202	5.26	35.8	430	0.734	222	5.37	0.1968
A0A0G2JNG1	A0A0G2JNG1_HUMAN	KIR2DS5	Killer cell immunoglobulin like receptor, two Ig domains and short cytoplasmic tail 5	F1	Unc1	72	4.43	84	2.81	22.99	153	0.532	93	3.11	0.49951
A0A0G2JNG1	A0A0G2JNG1_HUMAN	KIR2DS5	Killer cell immunoglobulin like receptor, two Ig domains and short cytoplasmic tail 5	F1	CD	24	3.88	27	3.78	3.88	28	0.876	40	2.98	0.43114
A0A0G2JNG1	A0A0G2JNG1_HUMAN	KIR2DS5	Killer cell immunoglobulin like receptor, two Ig domains and short cytoplasmic tail 5	F1	LEM	32	7.82	37	4.7	15.7	43	0.931	35	3.05	0.4035
A0A0G2JNG1	A0A0G2JNG1_HUMAN	KIR2DS5	Killer cell immunoglobulin like receptor, two Ig domains and short cytoplasmic tail 5	F1	Unc2	40	6.53	40	3.79	16.55	43	0.814	38	3.17	0.3821
A0A0G2JNG1	A0A0G2JNG1_HUMAN	KIR2DS5	Killer cell immunoglobulin like receptor, two Ig domains and short cytoplasmic tail 5	F1	Unc1and2	144	9.68	138	4.4	31.29	297	0.605	137	4.07	0.27743
A0A0G2JNG1	A0A0G2JNG1_HUMAN	KIR2DS5	Killer cell immunoglobulin like receptor, two Ig domains and short cytoplasmic tail 5	F1	ANK	32	1.34	45	3.21	13.15	50	0.749	73	5.43	0.23595
A0A0G2JNG1	A0A0G2JNG1_HUMAN	KIR2DS5	Killer cell immunoglobulin like receptor, two Ig domains and short cytoplasmic tail 5	F1	Full	152	12.68	172	6.84	27.49	385	0.941	188	4.97	0.16914
A0A0G2JNH3	A0A0G2JNH3_HUMAN	LOC124905359 LOC102723532	Olfactory receptor	F1	ANK	120	3.49	133	3	19.81	268	0.0841	144	3.4	0.6386
A0A0G2JNH3	A0A0G2JNH3_HUMAN	LOC124905359 LOC102723532	Olfactory receptor	F1	LEM	40	3.09	43	2.56	9.23	76	0.558	43	2.65	0.56179
A0A0G2JNH3	A0A0G2JNH3_HUMAN	LOC124905359 LOC102723532	Olfactory receptor	F1	Unc1	88	3.37	90	1.98	15.33	118	0.0389	92	2.16	0.54614
A0A0G2JNH3	A0A0G2JNH3_HUMAN	LOC124905359 LOC102723532	Olfactory receptor	F1	Unc2	32	5.55	37	2.99	5.6	40	0.671	47	3.64	0.469
A0A0G2JNH3	A0A0G2JNH3_HUMAN	LOC124905359 LOC102723532	Olfactory receptor	F1	CD	24	3.48	23	1.16	9.97	23	0.782	39	3.19	0.41015
A0A0G2JNH3	A0A0G2JNH3_HUMAN	LOC124905359 LOC102723532	Olfactory receptor	F1	Unc1and2	192	9.1	159	4.22	21.79	357	0.124	201	4.82	0.39581
A0A0G2JNH3	A0A0G2JNH3_HUMAN	LOC124905359 LOC102723532	Olfactory receptor	F1	Full	240	17.41	85	4.97	25.92	324	0.619	129	6.4	0.10466
A0A0G2JNJ9	A0A0G2JNJ9_HUMAN		Uncharacterized protein	F1	LEM	32	1.5	37	2.03	9.81	63	0.131	38	2.3	0.5469
A0A0G2JNJ9	A0A0G2JNJ9_HUMAN		Uncharacterized protein	F1	ANK	80	3.08	93	2.96	13.21	120	0.187	105	3.52	0.45354
A0A0G2JNJ9	A0A0G2JNJ9_HUMAN		Uncharacterized protein	F1	Unc1	64	3.85	65	2.6	15.22	111	0.215	68	2.3	0.40665
A0A0G2JNJ9	A0A0G2JNJ9_HUMAN		Uncharacterized protein	F1	Unc2	32	2.65	38	3.89	2.65	73	0.1	37	3.34	0.34404
A0A0G2JNJ9	A0A0G2JNJ9_HUMAN		Uncharacterized protein	F1	CD	16	1.95	15	0.85	1.95	15	0.298	41	4.52	0.28714
A0A0G2JNJ9	A0A0G2JNJ9_HUMAN		Uncharacterized protein	F1	Unc1and2	80	3.16	99	3.04	28.29	243	0.273	102	3.06	0.22223
A0A0G2JNJ9	A0A0G2JNJ9_HUMAN		Uncharacterized protein	F1	Full	96	10.12	100	2.49	30.15	130	0.688	106	3.07	0.10552
A0A0G2JNQ3	A0A0G2JNQ3_HUMAN	HNRNPCL2	Heterogeneous nuclear ribonucleoprotein C like 2	F1	Unc1	104	2.88	108	1.78	26.91	205	0.155	114	2.48	0.66208
A0A0G2JNQ3	A0A0G2JNQ3_HUMAN	HNRNPCL2	Heterogeneous nuclear ribonucleoprotein C like 2	F1	LEM	40	2.3	50	2.63	24.16	94	0.553	48	3.05	0.53665
A0A0G2JNQ3	A0A0G2JNQ3_HUMAN	HNRNPCL2	Heterogeneous nuclear ribonucleoprotein C like 2	F1	CD	24	1.65	42	2.42	1.65	75	0.391	42	2.17	0.51841
A0A0G2JNQ3	A0A0G2JNQ3_HUMAN	HNRNPCL2	Heterogeneous nuclear ribonucleoprotein C like 2	F1	Unc2	40	6.62	41	3.79	16.81	43	0.757	40	2.95	0.42635
A0A0G2JNQ3	A0A0G2JNQ3_HUMAN	HNRNPCL2	Heterogeneous nuclear ribonucleoprotein C like 2	F1	Unc1and2	184	9.59	202	6.77	36.39	361	0.163	212	5.39	0.37826
A0A0G2JNQ3	A0A0G2JNQ3_HUMAN	HNRNPCL2	Heterogeneous nuclear ribonucleoprotein C like 2	F1	ANK	72	3.52	86	2.71	25.15	221	0.637	74	5.11	0.25676
A0A0G2JNQ3	A0A0G2JNQ3_HUMAN	HNRNPCL2	Heterogeneous nuclear ribonucleoprotein C like 2	F1	Full	160	8.18	153	5.72	46.86	213	0.542	150	4.48	0.13771
A0A0G2JP20	A0A0G2JP20_HUMAN	PRAMEF9	PRAME family member 9	F1	Unc1	120	4.8	117	2.73	15.58	239	0.582	131	3.33	0.69896
A0A0G2JP20	A0A0G2JP20_HUMAN	PRAMEF9	PRAME family member 9	F1	LEM	40	1.37	47	2.11	9.36	70	0.555	49	1.85	0.64115
A0A0G2JP20	A0A0G2JP20_HUMAN	PRAMEF9	PRAME family member 9	F1	ANK	104	3.86	134	3.05	14.67	232	0.217	139	3.35	0.63165
A0A0G2JP20	A0A0G2JP20_HUMAN	PRAMEF9	PRAME family member 9	F1	Unc2	40	2.87	48	3.2	7.82	72	0.881	34	2.83	0.38418
A0A0G2JP20	A0A0G2JP20_HUMAN	PRAMEF9	PRAME family member 9	F1	Unc1and2	208	12.88	215	6.76	36.63	571	0.617	218	6.18	0.3581
A0A0G2JP20	A0A0G2JP20_HUMAN	PRAMEF9	PRAME family member 9	F1	CD	16	1.13	16	1.13	1.13	16	0.89	37	4.09	0.33131
A0A0G2JP20	A0A0G2JP20_HUMAN	PRAMEF9	PRAME family member 9	F1	Full	256	10.35	272	6.76	21.59	542	0.611	294	6.62	0.23661
A0A0G2JPB7	A0A0G2JPB7_HUMAN	BTNL2	BTNL2 (Butyrophilin like 2)	F1	CD	16	0.91	18	1.29	0.91	45	0.901	44	4.28	0.38097
A0A0G2JPB7	A0A0G2JPB7_HUMAN	BTNL2	BTNL2 (Butyrophilin like 2)	F1	Unc1	16	0.69	16	0.69	0.69	16	0.795	106	5.82	0.34463
A0A0G2JPB7	A0A0G2JPB7_HUMAN	BTNL2	BTNL2 (Butyrophilin like 2)	F1	Unc2	16	1.17	21	3.02	1.17	21	0.956	42	4.51	0.29982
A0A0G2JPB7	A0A0G2JPB7_HUMAN	BTNL2	BTNL2 (Butyrophilin like 2)	F1	LEM	16	0.37	17	0.74	0.37	17	0.677	34	3.53	0.29696
A0A0G2JPB7	A0A0G2JPB7_HUMAN	BTNL2	BTNL2 (Butyrophilin like 2)	F1	ANK	32	2.93	46	3.14	14.38	104	0.971	82	5.08	0.28034
A0A0G2JPB7	A0A0G2JPB7_HUMAN	BTNL2	BTNL2 (Butyrophilin like 2)	F1	Unc1and2	112	6.31	101	3.05	39.36	201	0.917	107	6.82	0.16444
A0A0G2JPB7	A0A0G2JPB7_HUMAN	BTNL2	BTNL2 (Butyrophilin like 2)	F1	Full	136	8.37	146	3.81	33.98	328	0.975	202	7.53	0.15129
A0A0G2JPC4	A0A0G2JPC4_HUMAN	KIR2DL5B	Killer cell immunoglobulin like receptor, two Ig domains and long cytoplasmic tail 5B (Killer cell immunoglobulin-like receptor)	F1	LEM	32	7.91	33	4.15	16.06	39	0.953	33	1.53	0.55903
A0A0G2JPC4	A0A0G2JPC4_HUMAN	KIR2DL5B	Killer cell immunoglobulin like receptor, two Ig domains and long cytoplasmic tail 5B (Killer cell immunoglobulin-like receptor)	F1	Unc2	32	6.05	36	3.3	16.68	39	0.871	35	2.6	0.4391
A0A0G2JPC4	A0A0G2JPC4_HUMAN	KIR2DL5B	Killer cell immunoglobulin like receptor, two Ig domains and long cytoplasmic tail 5B (Killer cell immunoglobulin-like receptor)	F1	CD	16	1.15	27	3.19	1.15	55	0.935	43	3.45	0.43189
A0A0G2JPC4	A0A0G2JPC4_HUMAN	KIR2DL5B	Killer cell immunoglobulin like receptor, two Ig domains and long cytoplasmic tail 5B (Killer cell immunoglobulin-like receptor)	F1	Unc1and2	168	10.66	181	6.39	30.23	328	0.377	186	4.84	0.35444
A0A0G2JPC4	A0A0G2JPC4_HUMAN	KIR2DL5B	Killer cell immunoglobulin like receptor, two Ig domains and long cytoplasmic tail 5B (Killer cell immunoglobulin-like receptor)	F1	Unc1	56	2.4	57	2.39	17.26	142	0.316	70	4.4	0.32347
A0A0G2JPC4	A0A0G2JPC4_HUMAN	KIR2DL5B	Killer cell immunoglobulin like receptor, two Ig domains and long cytoplasmic tail 5B (Killer cell immunoglobulin-like receptor)	F1	ANK	48	5.16	48	2.99	19.23	51	0.779	83	5.33	0.27083
A0A0G2JPC4	A0A0G2JPC4_HUMAN	KIR2DL5B	Killer cell immunoglobulin like receptor, two Ig domains and long cytoplasmic tail 5B (Killer cell immunoglobulin-like receptor)	F1	Full	208	11.93	203	5.46	43.18	429	0.589	207	4.87	0.18901
A0A0G2JPF8	A0A0G2JPF8_HUMAN	HNRNPCL4	Heterogeneous nuclear ribonucleoprotein C like 4	F1	Unc1	96	2.67	100	1.9	22.83	205	0.11	105	2.61	0.60736
A0A0G2JPF8	A0A0G2JPF8_HUMAN	HNRNPCL4	Heterogeneous nuclear ribonucleoprotein C like 4	F1	CD	24	1.62	42	2.41	1.62	75	0.386	42	2.21	0.5296
A0A0G2JPF8	A0A0G2JPF8_HUMAN	HNRNPCL4	Heterogeneous nuclear ribonucleoprotein C like 4	F1	LEM	40	2.23	48	2.45	21.67	92	0.531	47	3.15	0.5294
A0A0G2JPF8	A0A0G2JPF8_HUMAN	HNRNPCL4	Heterogeneous nuclear ribonucleoprotein C like 4	F1	Unc2	32	1.43	42	2.52	19.68	89	0.606	45	2.69	0.52299
A0A0G2JPF8	A0A0G2JPF8_HUMAN	HNRNPCL4	Heterogeneous nuclear ribonucleoprotein C like 4	F1	Unc1and2	176	17.34	164	11.56	32.04	313	0.579	152	4.71	0.29777
A0A0G2JPF8	A0A0G2JPF8_HUMAN	HNRNPCL4	Heterogeneous nuclear ribonucleoprotein C like 4	F1	ANK	72	3.13	85	2.53	24.88	220	0.604	70	4.81	0.2528
A0A0G2JPF8	A0A0G2JPF8_HUMAN	HNRNPCL4	Heterogeneous nuclear ribonucleoprotein C like 4	F1	Full	152	7.44	141	3.79	42.6	212	0.556	143	3.54	0.13892
A0A0G2JPN4	A0A0G2JPN4_HUMAN		Uncharacterized protein	F1	LEM	16	2.26	20	3.12	2.26	20	0.334	16	1.83	0.2586
A0A0G2JPN4	A0A0G2JPN4_HUMAN		Uncharacterized protein	F1	CD	16	1.96	16	1.96	1.96	16	0.608	16	1.96	0.23635
A0A0G2JPN4	A0A0G2JPN4_HUMAN		Uncharacterized protein	F1	Unc2	16	2.01	20	3.29	2.01	20	0.234	16	1.8	0.23595
A0A0G2JPN4	A0A0G2JPN4_HUMAN		Uncharacterized protein	F1	Unc1	24	3.71	31	4.07	3.71	48	0.623	27	2.91	0.13962
A0A0G2JPN4	A0A0G2JPN4_HUMAN		Uncharacterized protein	F1	ANK	16	1.3	25	3.1	1.3	26	0.543	27	2.29	0.13256
A0A0G2JPN4	A0A0G2JPN4_HUMAN		Uncharacterized protein	F1	Unc1and2	16	1.19	24	3.39	4.2	24	0.898	29	3.38	0.06137
A0A0G2JPN4	A0A0G2JPN4_HUMAN		Uncharacterized protein	F1	Full	24	3.25	34	2.72	3.25	40	0.977	24	2.68	0.02413
A0A0G2JQ47	A0A0G2JQ47_HUMAN	KIR2DS1	Killer cell immunoglobulin like receptor, two Ig domains and short cytoplasmic tail 1	F1	CD	16	1.14	25	3.03	1.14	62	0.881	40	3.24	0.43806
A0A0G2JQ47	A0A0G2JQ47_HUMAN	KIR2DS1	Killer cell immunoglobulin like receptor, two Ig domains and short cytoplasmic tail 1	F1	Unc1	56	2.52	68	2.66	20.23	182	0.304	74	3.42	0.38306
A0A0G2JQ47	A0A0G2JQ47_HUMAN	KIR2DS1	Killer cell immunoglobulin like receptor, two Ig domains and short cytoplasmic tail 1	F1	Unc2	32	5.85	32	2.86	13.2	37	0.805	35	3.08	0.36404
A0A0G2JQ47	A0A0G2JQ47_HUMAN	KIR2DS1	Killer cell immunoglobulin like receptor, two Ig domains and short cytoplasmic tail 1	F1	LEM	16	0.15	20	1.13	0.15	20	0.516	38	3.84	0.33017
A0A0G2JQ47	A0A0G2JQ47_HUMAN	KIR2DS1	Killer cell immunoglobulin like receptor, two Ig domains and short cytoplasmic tail 1	F1	ANK	24	2.55	27	3.04	2.55	27	0.739	78	5.65	0.24422
A0A0G2JQ47	A0A0G2JQ47_HUMAN	KIR2DS1	Killer cell immunoglobulin like receptor, two Ig domains and short cytoplasmic tail 1	F1	Unc1and2	160	16.16	91	3.6	38.68	296	0.76	122	5.53	0.2207
A0A0G2JQ47	A0A0G2JQ47_HUMAN	KIR2DS1	Killer cell immunoglobulin like receptor, two Ig domains and short cytoplasmic tail 1	F1	Full	80	11.61	86	6.48	27.48	152	0.979	128	6.84	0.09989
A0A0G2JQF1	A0A0G2JQF1_HUMAN		Uncharacterized protein	F1	Unc2	16	0.25	18	0.62	0.25	18	0.00247	19	1.59	0.32685
A0A0G2JQF1	A0A0G2JQF1_HUMAN		Uncharacterized protein	F1	LEM	16	1.59	22	3.43	1.59	22	0.178	18	1.65	0.31483
A0A0G2JQF1	A0A0G2JQF1_HUMAN		Uncharacterized protein	F1	CD	16	1.75	19	3.1	1.75	19	0.402	18	2.05	0.26809
A0A0G2JQF1	A0A0G2JQF1_HUMAN		Uncharacterized protein	F1	Unc1	16	1.5	22	3.39	1.5	22	0.554	23	2.49	0.13286
A0A0G2JQF1	A0A0G2JQF1_HUMAN		Uncharacterized protein	F1	ANK	16	1.48	16	0.48	1.48	18	0.0895	21	3.04	0.10018
A0A0G2JQF1	A0A0G2JQF1_HUMAN		Uncharacterized protein	F1	Unc1and2	16	0.25	18	0.62	0.25	18	0.455	19	1.59	0.04563
A0A0G2JQF1	A0A0G2JQF1_HUMAN		Uncharacterized protein	F1	Full	16	0.25	18	0.62	0.25	18	0.924	19	1.59	0.01986
A0A0G2JQZ4	A0A0G2JQZ4_HUMAN		Deleted from UniProt	F1	Unc1	48	4.5	52	3.29	16.91	93	0.877	65	4.12	0.29429
A0A0G2JQZ4	A0A0G2JQZ4_HUMAN		Deleted from UniProt	F1	LEM	16	2.51	20	3.27	2.51	20	0.848	24	3.58	0.20915
A0A0G2JQZ4	A0A0G2JQZ4_HUMAN		Deleted from UniProt	F1	Unc2	16	2.15	20	3.16	2.15	21	0.733	28	4.2	0.20314
A0A0G2JQZ4	A0A0G2JQZ4_HUMAN		Deleted from UniProt	F1	CD	16	1.77	20	3.25	1.77	46	0.858	22	3.7	0.18636
A0A0G2JQZ4	A0A0G2JQZ4_HUMAN		Deleted from UniProt	F1	ANK	16	3.71	24	3.08	3.71	100	0.901	50	4.85	0.16784
A0A0G2JQZ4	A0A0G2JQZ4_HUMAN		Deleted from UniProt	F1	Unc1and2	56	4.55	61	2.96	24.15	151	0.767	82	5.28	0.14478
A0A0G2JQZ4	A0A0G2JQZ4_HUMAN		Deleted from UniProt	F1	Full	80	6.99	81	3.38	19.77	113	0.984	90	3.89	0.08576
A0A0G2JRQ6	A0A0G2JRQ6_HUMAN		Ig-like domain-containing protein	F1	CD	24	2.66	27	2.63	5.44	28	0.755	39	3.72	0.36794
A0A0G2JRQ6	A0A0G2JRQ6_HUMAN		Ig-like domain-containing protein	F1	Unc2	16	1.38	16	1.38	1.38	16	0.341	34	3.4	0.32534
A0A0G2JRQ6	A0A0G2JRQ6_HUMAN		Ig-like domain-containing protein	F1	LEM	16	2.87	17	3.09	2.87	17	0.829	37	4.17	0.27534
A0A0G2JRQ6	A0A0G2JRQ6_HUMAN		Ig-like domain-containing protein	F1	Unc1	32	3.63	42	3.07	3.63	63	0.432	60	4.94	0.2294
A0A0G2JRQ6	A0A0G2JRQ6_HUMAN		Ig-like domain-containing protein	F1	ANK	16	1.79	16	1.23	1.79	17	0.566	62	4.87	0.20923
A0A0G2JRQ6	A0A0G2JRQ6_HUMAN		Ig-like domain-containing protein	F1	Unc1and2	32	3.8	32	2.89	5.28	33	0.892	65	5.19	0.11671
A0A0G2JRQ6	A0A0G2JRQ6_HUMAN		Ig-like domain-containing protein	F1	Full	32	3.8	32	2.89	5.28	33	0.99	72	4.96	0.0642
A0A0G2JS06	LV539_HUMAN	IGLV5-39	Immunoglobulin lambda variable 5-39	F1	CD	16	1.46	19	2.49	1.46	44	0.643	44	3.99	0.35137
A0A0G2JS06	LV539_HUMAN	IGLV5-39	Immunoglobulin lambda variable 5-39	F1	Unc2	16	2.56	18	3.01	2.56	18	0.793	34	3.45	0.32225
A0A0G2JS06	LV539_HUMAN	IGLV5-39	Immunoglobulin lambda variable 5-39	F1	LEM	16	2.2	18	2.94	2.2	18	0.876	36	3.84	0.31606
A0A0G2JS06	LV539_HUMAN	IGLV5-39	Immunoglobulin lambda variable 5-39	F1	Unc1	40	3.09	46	3.19	9.77	118	0.599	60	5.2	0.22629
A0A0G2JS06	LV539_HUMAN	IGLV5-39	Immunoglobulin lambda variable 5-39	F1	ANK	16	2.56	19	2.38	2.56	20	0.846	67	5.01	0.22593
A0A0G2JS06	LV539_HUMAN	IGLV5-39	Immunoglobulin lambda variable 5-39	F1	Unc1and2	24	1.78	27	2.07	1.78	28	0.786	60	4.83	0.11064
A0A0G2JS06	LV539_HUMAN	IGLV5-39	Immunoglobulin lambda variable 5-39	F1	Full	24	1.78	27	2.07	1.78	28	0.977	84	5.08	0.07402
A0A0J9YVY3	HV741_HUMAN	IGHV7-4-1	Immunoglobulin heavy variable 7-4-1	F1	CD	16	2.73	25	4.18	2.73	70	0.674	48	4.45	0.35397
A0A0J9YVY3	HV741_HUMAN	IGHV7-4-1	Immunoglobulin heavy variable 7-4-1	F1	LEM	16	2.32	18	2.89	2.32	18	0.834	35	4.13	0.28587
A0A0J9YVY3	HV741_HUMAN	IGHV7-4-1	Immunoglobulin heavy variable 7-4-1	F1	Unc2	16	2.27	16	1.63	2.27	16	0.576	35	4.1	0.28119
A0A0J9YVY3	HV741_HUMAN	IGHV7-4-1	Immunoglobulin heavy variable 7-4-1	F1	ANK	16	2.43	20	3.17	2.43	20	0.891	63	4.39	0.23367
A0A0J9YVY3	HV741_HUMAN	IGHV7-4-1	Immunoglobulin heavy variable 7-4-1	F1	Unc1	32	3.8	41	3.13	3.8	68	0.393	59	4.67	0.23294
A0A0J9YVY3	HV741_HUMAN	IGHV7-4-1	Immunoglobulin heavy variable 7-4-1	F1	Unc1and2	32	2.99	31	1.83	7.76	34	0.794	57	4.47	0.1088
A0A0J9YVY3	HV741_HUMAN	IGHV7-4-1	Immunoglobulin heavy variable 7-4-1	F1	Full	32	2.99	31	1.83	7.76	34	0.979	69	5.69	0.05873
A0A0J9YW62	A0A0J9YW62_HUMAN		Immunoglobulin V-set domain-containing protein	F1	CD	16	2.8	20	3.52	2.8	46	0.683	46	4.25	0.36269
A0A0J9YW62	A0A0J9YW62_HUMAN		Immunoglobulin V-set domain-containing protein	F1	LEM	16	4.16	24	4.24	4.16	30	0.922	36	3.91	0.2809
A0A0J9YW62	A0A0J9YW62_HUMAN		Immunoglobulin V-set domain-containing protein	F1	Unc1	40	2.61	46	3.23	13.21	118	0.63	61	5.2	0.22963
A0A0J9YW62	A0A0J9YW62_HUMAN		Immunoglobulin V-set domain-containing protein	F1	Unc2	8	0.63	9	0.91	0.63	9	0.832	32	4.38	0.22512
A0A0J9YW62	A0A0J9YW62_HUMAN		Immunoglobulin V-set domain-containing protein	F1	ANK	16	2.03	28	3.85	2.03	82	0.935	57	4.34	0.21646
A0A0J9YW62	A0A0J9YW62_HUMAN		Immunoglobulin V-set domain-containing protein	F1	Unc1and2	40	2.61	46	3.23	13.21	118	0.928	61	4.43	0.11672
A0A0J9YW62	A0A0J9YW62_HUMAN		Immunoglobulin V-set domain-containing protein	F1	Full	48	13.65	61	7.05	20.72	118	0.998	65	4.4	0.05985
A0A0J9YWL9	TX13C_HUMAN	TEX13C	Testis-expressed protein 13C	F1	LEM	40	1.11	45	1.23	9.01	50	0.816	47	1.75	0.74932
A0A0J9YWL9	TX13C_HUMAN	TEX13C	Testis-expressed protein 13C	F1	Unc1	80	3.93	85	1.5	20.94	105	0.507	94	2.96	0.55414
A0A0J9YWL9	TX13C_HUMAN	TEX13C	Testis-expressed protein 13C	F1	Unc2	40	6.2	33	1.53	17.66	39	0.969	40	2.86	0.52073
A0A0J9YWL9	TX13C_HUMAN	TEX13C	Testis-expressed protein 13C	F1	ANK	80	3.81	89	3.07	20.41	115	0.802	102	3.6	0.43833
A0A0J9YWL9	TX13C_HUMAN	TEX13C	Testis-expressed protein 13C	F1	CD	32	3.59	14	0.93	3.59	14	0.99	37	3.47	0.35466
A0A0J9YWL9	TX13C_HUMAN	TEX13C	Testis-expressed protein 13C	F1	Unc1and2	216	13.22	218	11.46	41.68	307	0.653	197	5.62	0.35365
A0A0J9YWL9	TX13C_HUMAN	TEX13C	Testis-expressed protein 13C	F1	Full	256	14.93	251	11.02	41.91	457	0.732	237	8.9	0.16104
A0A0J9YWP8	TJB13_HUMAN	TRBJ1-3	T cell receptor beta joining 1-3	F1	Unc2	8	1.19	13	3.49	1.19	13	0.821	14	1.84	0.18541
A0A0J9YWP8	TJB13_HUMAN	TRBJ1-3	T cell receptor beta joining 1-3	F1	CD	8	0.55	9	0.86	0.55	9	0.455	12	1.78	0.17238
A0A0J9YWP8	TJB13_HUMAN	TRBJ1-3	T cell receptor beta joining 1-3	F1	LEM	8	1.71	11	3.16	1.71	11	0.869	9	1.93	0.14066
A0A0J9YWP8	TJB13_HUMAN	TRBJ1-3	T cell receptor beta joining 1-3	F1	Unc1	8	0.81	8	0.81	0.81	8	0.829	16	3.07	0.08254
A0A0J9YWP8	TJB13_HUMAN	TRBJ1-3	T cell receptor beta joining 1-3	F1	ANK	8	1	8	1	1	8	0.914	15	2.21	0.0732
A0A0J9YWP8	TJB13_HUMAN	TRBJ1-3	T cell receptor beta joining 1-3	F1	Unc1and2	8	0.65	10	1.72	0.65	10	0.994	14	2.64	0.03093
A0A0J9YWP8	TJB13_HUMAN	TRBJ1-3	T cell receptor beta joining 1-3	F1	Full	8	0.55	10	0.92	0.55	10	0.999	14	2.08	0.01438
A0A0J9YWU9	A0A0J9YWU9_HUMAN		Ig-like domain-containing protein	F1	CD	16	1.04	17	1.18	1.04	44	0.304	43	4.03	0.35573
A0A0J9YWU9	A0A0J9YWU9_HUMAN		Ig-like domain-containing protein	F1	LEM	16	3.95	27	3.98	3.95	48	0.879	35	3.58	0.29249
A0A0J9YWU9	A0A0J9YWU9_HUMAN		Ig-like domain-containing protein	F1	Unc2	16	2.25	15	1.51	2.25	15	0.489	34	4.39	0.24116
A0A0J9YWU9	A0A0J9YWU9_HUMAN		Ig-like domain-containing protein	F1	Unc1	40	2.55	45	3.15	12.46	118	0.644	62	4.96	0.23626
A0A0J9YWU9	A0A0J9YWU9_HUMAN		Ig-like domain-containing protein	F1	ANK	16	2.49	19	3.46	2.49	19	0.896	65	4.95	0.21471
A0A0J9YWU9	A0A0J9YWU9_HUMAN		Ig-like domain-containing protein	F1	Unc1and2	32	3.43	31	2.33	4.49	63	0.92	61	4.79	0.1129
A0A0J9YWU9	A0A0J9YWU9_HUMAN		Ig-like domain-containing protein	F1	Full	32	4.16	35	2.95	5.08	35	0.994	74	5.54	0.06331
A0A0J9YWX3	TJB16_HUMAN	TRBJ1-6	T cell receptor beta joining 1-6	F1	CD	8	0.8	9	1.08	0.8	9	0.565	12	1.91	0.16505
A0A0J9YWX3	TJB16_HUMAN	TRBJ1-6	T cell receptor beta joining 1-6	F1	Unc2	8	1.15	13	3.3	1.15	13	0.814	12	3.44	0.13803
A0A0J9YWX3	TJB16_HUMAN	TRBJ1-6	T cell receptor beta joining 1-6	F1	LEM	8	1.23	8	1.23	1.23	8	0.663	10	2.01	0.12922
A0A0J9YWX3	TJB16_HUMAN	TRBJ1-6	T cell receptor beta joining 1-6	F1	Unc1	8	0.7	8	0.7	0.7	8	0.791	15	2.43	0.08293
A0A0J9YWX3	TJB16_HUMAN	TRBJ1-6	T cell receptor beta joining 1-6	F1	ANK	8	0.92	8	0.92	0.92	8	0.902	16	3.45	0.06948
A0A0J9YWX3	TJB16_HUMAN	TRBJ1-6	T cell receptor beta joining 1-6	F1	Unc1and2	8	0.7	8	0.7	0.7	8	0.982	17	2.32	0.03872
A0A0J9YWX3	TJB16_HUMAN	TRBJ1-6	T cell receptor beta joining 1-6	F1	Full	8	0.7	8	0.7	0.7	8	0.999	14	2.37	0.01421
A0A0J9YX35	HV64D_HUMAN	IGHV3-64D	Immunoglobulin heavy variable 3-64D	F1	CD	16	2.78	29	5.16	2.78	70	0.683	51	4.85	0.3425
A0A0J9YX35	HV64D_HUMAN	IGHV3-64D	Immunoglobulin heavy variable 3-64D	F1	LEM	16	1.93	17	1.62	1.93	17	0.402	36	4.21	0.28635
A0A0J9YX35	HV64D_HUMAN	IGHV3-64D	Immunoglobulin heavy variable 3-64D	F1	Unc2	16	1.52	17	1.67	1.52	17	0.368	34	4.11	0.26559
A0A0J9YX35	HV64D_HUMAN	IGHV3-64D	Immunoglobulin heavy variable 3-64D	F1	Unc1	40	2.85	46	3.43	12.54	118	0.677	60	4.73	0.23855
A0A0J9YX35	HV64D_HUMAN	IGHV3-64D	Immunoglobulin heavy variable 3-64D	F1	ANK	16	1.41	17	1.8	1.41	17	0.744	57	4.61	0.21472
A0A0J9YX35	HV64D_HUMAN	IGHV3-64D	Immunoglobulin heavy variable 3-64D	F1	Unc1and2	32	6.5	32	2.13	6.51	34	0.903	57	4.51	0.10953
A0A0J9YX35	HV64D_HUMAN	IGHV3-64D	Immunoglobulin heavy variable 3-64D	F1	Full	56	14.66	64	2.82	22.46	141	0.989	84	4.31	0.07849
A0A0J9YX57	MAB6B_HUMAN	MAGEB6B	Melanoma-associated antigen B6B	F1	ANK	96	3.81	125	3.27	14.97	210	0.46	141	4.05	0.5915
A0A0J9YX57	MAB6B_HUMAN	MAGEB6B	Melanoma-associated antigen B6B	F1	Unc1	72	2.56	71	2.94	15.61	110	0.421	82	3.81	0.41043
A0A0J9YX57	MAB6B_HUMAN	MAGEB6B	Melanoma-associated antigen B6B	F1	Unc2	40	2.71	39	2.76	6.75	59	0.82	40	3.89	0.39911
A0A0J9YX57	MAB6B_HUMAN	MAGEB6B	Melanoma-associated antigen B6B	F1	LEM	32	0.53	40	1.8	9.45	49	0.616	39	3.59	0.39626
A0A0J9YX57	MAB6B_HUMAN	MAGEB6B	Melanoma-associated antigen B6B	F1	Unc1and2	176	13.55	189	7.05	34.39	365	0.319	190	4.89	0.35787
A0A0J9YX57	MAB6B_HUMAN	MAGEB6B	Melanoma-associated antigen B6B	F1	CD	16	1.19	16	1.19	1.19	16	0.847	45	4.13	0.35036
A0A0J9YX57	MAB6B_HUMAN	MAGEB6B	Melanoma-associated antigen B6B	F1	Full	304	21.01	271	7.41	48.57	601	0.379	282	5.98	0.2369
A0A0J9YX75	TVB69_HUMAN	TRBV6-9	T cell receptor beta variable 6-9	F1	CD	16	1.47	19	2.53	1.47	44	0.634	44	4.15	0.35713
A0A0J9YX75	TVB69_HUMAN	TRBV6-9	T cell receptor beta variable 6-9	F1	LEM	16	0.82	16	0.82	0.82	16	0.103	35	4.33	0.26648
A0A0J9YX75	TVB69_HUMAN	TRBV6-9	T cell receptor beta variable 6-9	F1	Unc1	32	2.8	38	2.98	10.38	52	0.724	61	4.47	0.24764
A0A0J9YX75	TVB69_HUMAN	TRBV6-9	T cell receptor beta variable 6-9	F1	Unc2	16	1.02	16	1.02	1.02	16	0.165	32	4.48	0.24324
A0A0J9YX75	TVB69_HUMAN	TRBV6-9	T cell receptor beta variable 6-9	F1	ANK	16	1.58	19	1.75	1.58	19	0.629	57	4.96	0.20079
A0A0J9YX75	TVB69_HUMAN	TRBV6-9	T cell receptor beta variable 6-9	F1	Unc1and2	32	2.7	32	2.15	6.15	59	0.875	68	5.57	0.11704
A0A0J9YX75	TVB69_HUMAN	TRBV6-9	T cell receptor beta variable 6-9	F1	Full	48	2.41	53	2.54	10.99	99	0.989	73	5.45	0.06268
A0A0J9YX94	PMA6F_HUMAN	PNMA6F PNMA6BL	Paraneoplastic antigen Ma6F	F1	Unc1	88	2.96	107	2.41	17.08	145	0.413	116	3.09	0.64856
A0A0J9YX94	PMA6F_HUMAN	PNMA6F PNMA6BL	Paraneoplastic antigen Ma6F	F1	ANK	104	3.98	106	2.07	17.4	177	0.262	127	3.25	0.59593
A0A0J9YX94	PMA6F_HUMAN	PNMA6F PNMA6BL	Paraneoplastic antigen Ma6F	F1	Unc2	40	2.15	51	3.2	6.96	78	0.866	53	2.63	0.55378
A0A0J9YX94	PMA6F_HUMAN	PNMA6F PNMA6BL	Paraneoplastic antigen Ma6F	F1	LEM	40	1.29	42	1.48	17.91	81	0.549	42	3.08	0.46843
A0A0J9YX94	PMA6F_HUMAN	PNMA6F PNMA6BL	Paraneoplastic antigen Ma6F	F1	CD	16	1.26	17	1.4	1.26	17	0.944	39	3.67	0.36684
A0A0J9YX94	PMA6F_HUMAN	PNMA6F PNMA6BL	Paraneoplastic antigen Ma6F	F1	Unc1and2	216	16.29	145	4.4	25.89	379	0.319	161	4.66	0.32309
A0A0J9YX94	PMA6F_HUMAN	PNMA6F PNMA6BL	Paraneoplastic antigen Ma6F	F1	Full	384	21.13	401	11.87	43.92	805	0.274	335	7.25	0.2591
A0A0J9YXG5	TJB14_HUMAN	TRBJ1-4	T cell receptor beta joining 1-4	F1	CD	8	0.58	13	2.38	0.58	13	0.698	12	1.73	0.17184
A0A0J9YXG5	TJB14_HUMAN	TRBJ1-4	T cell receptor beta joining 1-4	F1	Unc2	8	1.5	8	1.5	1.5	8	0.764	9	2.43	0.12571
A0A0J9YXG5	TJB14_HUMAN	TRBJ1-4	T cell receptor beta joining 1-4	F1	LEM	8	1.12	10	2.04	1.12	10	0.741	6	1.77	0.10145
A0A0J9YXG5	TJB14_HUMAN	TRBJ1-4	T cell receptor beta joining 1-4	F1	ANK	8	0.93	8	0.93	0.93	8	0.901	16	2.53	0.07459
A0A0J9YXG5	TJB14_HUMAN	TRBJ1-4	T cell receptor beta joining 1-4	F1	Unc1	8	0.74	15	3.03	0.74	15	0.935	12	2.12	0.06764
A0A0J9YXG5	TJB14_HUMAN	TRBJ1-4	T cell receptor beta joining 1-4	F1	Unc1and2	8	0.72	10	1.41	0.72	10	0.992	10	1.41	0.02394
A0A0J9YXG5	TJB14_HUMAN	TRBJ1-4	T cell receptor beta joining 1-4	F1	Full	8	0.56	12	1.99	0.56	12	0.999	15	1.17	0.01579
A0A0J9YXM7	TJB15_HUMAN	TRBJ1-5	T cell receptor beta joining 1-5	F1	CD	8	0.86	12	2.07	0.86	12	0.696	8	0.8	0.12991
A0A0J9YXM7	TJB15_HUMAN	TRBJ1-5	T cell receptor beta joining 1-5	F1	Unc2	8	1.1	8	1.1	1.1	8	0.621	8	1.9	0.12169
A0A0J9YXM7	TJB15_HUMAN	TRBJ1-5	T cell receptor beta joining 1-5	F1	LEM	8	1.43	8	1.43	1.43	8	0.734	7	2.53	0.10021
A0A0J9YXM7	TJB15_HUMAN	TRBJ1-5	T cell receptor beta joining 1-5	F1	Unc1	8	0.52	13	3.18	0.52	13	0.948	16	2.07	0.09179
A0A0J9YXM7	TJB15_HUMAN	TRBJ1-5	T cell receptor beta joining 1-5	F1	ANK	8	0.92	8	0.92	0.92	8	0.899	8	0.92	0.0442
A0A0J9YXM7	TJB15_HUMAN	TRBJ1-5	T cell receptor beta joining 1-5	F1	Unc1and2	8	0.52	13	3.18	0.52	13	0.996	13	1.33	0.03123
A0A0J9YXM7	TJB15_HUMAN	TRBJ1-5	T cell receptor beta joining 1-5	F1	Full	8	0.52	13	3.18	0.52	13	1	13	1.33	0.01363
A0A0J9YXQ4	PMA6E_HUMAN	PNMA6E	Paraneoplastic antigen Ma6E	F1	Unc1	120	6.46	101	2.03	21.29	209	0.62	111	3.06	0.6191
A0A0J9YXQ4	PMA6E_HUMAN	PNMA6E	Paraneoplastic antigen Ma6E	F1	ANK	88	3.32	104	3.34	14.36	176	0.532	124	3.91	0.50269
A0A0J9YXQ4	PMA6E_HUMAN	PNMA6E	Paraneoplastic antigen Ma6E	F1	LEM	40	1.4	42	1.58	16.07	81	0.656	50	3.24	0.46662
A0A0J9YXQ4	PMA6E_HUMAN	PNMA6E	Paraneoplastic antigen Ma6E	F1	CD	32	1.74	42	3.39	10.11	82	0.986	43	2.91	0.4462
A0A0J9YXQ4	PMA6E_HUMAN	PNMA6E	Paraneoplastic antigen Ma6E	F1	Unc2	32	6.14	35	2.29	7.14	38	0.941	41	3.79	0.37421
A0A0J9YXQ4	PMA6E_HUMAN	PNMA6E	Paraneoplastic antigen Ma6E	F1	Unc1and2	232	14.64	214	8.58	40.34	375	0.536	211	6.1	0.35448
A0A0J9YXQ4	PMA6E_HUMAN	PNMA6E	Paraneoplastic antigen Ma6E	F1	Full	416	31.56	386	13.31	48.5	986	0.427	303	7.76	0.22613
A0A0J9YXV3	GREP1_HUMAN	GREP1 LINC00514	Glycine-rich extracellular protein 1 (Long intergenic non-protein coding RNA 514)	F1	Unc1and2	152	12.19	159	5.4	52.41	261	0.635	167	5.08	0.315
[truncated: 161,776 more rows]
